# Supplementary material for: A High Density Genetic Map Derived from RAD Sequencing and Its Application in QTL Analysis of Yield-Related Traits in Vigna unguiculata
Source: Front Plant Sci. 2017 Sep 7;8:1544. doi: 10.3389/fpls.2017.01544 (PMC5594218; doi:10.3389/fpls.2017.01544)
Supplement: Supplementary File 2 — RAD tags of all the 17996 mapped SNPs. [file DataSheet2.XLS]

## Sheet: LG1
Marker_name	Tags_name	Tags	SNP_	A111 A147 1-1 1-2 1-3 2-1 2-2 2-3 3-2 3-3 3-4 4-1 4-2 4-3 4-4 5-2 6-1 6-4 7-1 7-2 7-3 8-1 8-2 9-1 9-3 10-2 10-3 10-4 11-3 12-1 12-2 12-3 12-4 13-2 13-3 14-1 15-2 16-3 17-2 17-3 18-1 18-2 18-3 19-1 19-3 20-1 22-1 22-3 23-2 23-3 24-2 24-3 25-1 25-3 26-1 26-2 27-1 27-3 28-1 28-2 28-3 29-2 29-3 29-4 31-1 31-2 31-3 31-4 32-2 33-1 33-2 34-1 34-2 34-3 35-1 35-2 35-4 36-2 36-3 36-4 37-1 37-2 37-3 38-1 38…
M27533	T18166_70	CGAGTTTCGGGTGTAGGGTTATGGGTTTTGTGTGTAGGGGTTGGGATTTCAGGTTTTGGGATTTGGGGTTTGGGGGTTGGGTTTAGGGTTTCGG	T->G	T K G K G K T T K G T T T T - K G T K T G - T G T G G K G G K K G - T - G G G - T T T - G G K T G G T T - K T G T G T G T G G K T T T T K K T T G G T T G G - T - G T G K K G T T G G G G G G T T G T - G G T T K T T T K K T T K K T T K T K G K K G T T T T K T K G G K T T T K T K G K T K K T K T T K K K T G G T K T K - G T K T T T T T G - K
M1623	T1110_16	GTTCCTAAACGATGGCTGCCAAACGAACTTGGGTTGAAATCGGAACATTGGCGCCCACCGTGGGGCCAAACAATTCTCAAGAAGGATGGTGTCG	C->T	Y C T Y C Y - T C Y T T T Y C C C - T T C - - T T C C C C C Y T - - T C C C C - T - C - C - T - T T T T T T T C - Y C C T C Y Y T T T Y T Y - T C C T C Y C T T T T C C Y Y - - T C T - C T C T T C - T C C T T Y T T T C - T T Y C T T C C C T Y Y C T T T T T T Y - C - T T T C T Y C Y T C Y T Y T T C T Y T C C T Y Y Y T C T T T T T C - C C T
M5982	T4034_36	CTCAATTTTATAAGGTAATGTATGAATTGATATATGAATATCATTCATCACATTAAGAAACAGTGAAGTAATGATAAGGTGCAGATGTCAATCG	G->A	G A A R A R A G A G G G G A A A A G G G - - G A G A A A A A A G A - G A A - G - G G A - A A R G G A G R A G G A G R A A G G A R G G G R A G G G A A G G R A R G G G - R R G - R - A A - A - A G G A A G A A G G R G G G A A G G R A G G A R G R R R A A G G G R G A A A A R G A A G G A R G R R G R G G A R R G R A G A G R G A G A - G G G A A G A
M17997	T12127_65	CGATATGACTGATTTAGGCAAAATGAGATATTTCCTTGGAATTGAAGTTATACAAAGTAACACAGGAATCTTCATTTGTCAAAAACAATATGCT	G->C	G C S S S S C G S S G G G S C S S S S G C - G S G C C C C C S S S - G C S C S - G S S - C C S G S S G S S S G C G S C C G S S S G G G S S S G G C C G S S C S G S S C S S S C S S C S C S S C G G C S G C S G G S G G G S C G G S C G G S S S S S S C S G G G S G S C C C S G S S G S C S G S S G S G G C S S G S C G S S S G C G S G G G S S C S S
M12859	T8629_88	ACGTGTGCCACTATCACTACAAAAATTTGACATACTGTTGCTTTGCCGTTACAATATTTGCCAAAAGAACTAGATTGAATAAAGGACCGAATCG	C->T	C T Y Y Y Y T C Y Y C C C Y T Y Y Y Y - - - C Y C T T T T T Y Y Y - C T T T Y - C T Y - T T Y - Y Y C C - C C T C Y T T C Y Y Y C C C Y Y Y C C T T C - Y T Y C T Y C Y Y Y T T T T Y T Y Y T C C T T C T Y C C Y C C C Y T C C Y T C C Y C Y Y Y Y T C C C C Y C Y T T T C C Y T C Y T Y C Y Y C Y C C T Y Y C Y T C Y T Y C T C T C C C Y - T Y Y
M4928	T3309_58	GTGCAAGAAGCTCCTACAAACCAAAATTTTCAGTATCCTTTCAGTTAGAGCTCAACGGAAGAGCCGTGAATGTCATTGGATTCACCAATATTCG	G->A	G A R R R R R G R R G G G G A R R G G G G - - R G A A A A A R R R A G A A A R - G R R - A A R G R A G R G G G A G R A A G R R R G G G G R R G G A A G G R A R G G R G R R R A R G A R A R A A G G A G G A R G G R G G G R A G G R A G G R A G R R R A G G G G R G R A A A R G R A G R A R G R R G R G G A R R G R A G R A R G A - G G G G R A A A G
M22124	T14944_74	TAAGGATTTTTAATAAAATAATAATATTAGGTATTATTGCATTGAAGTGACATTCATGGGCTTTAGCTTTATCTAATGTCATTAGCTGTAATCG	T->C	T C C T - Y - T T T T - T T C - C - C T - - - - T - C C C C C T - - T C - - - - T - T - C - T T T T T - - T T C T C C C T C T C T T T C C - - T C - - - T - C T - C - C C C - - C C - - - - C T - C C T - T T - - T - T C - - - C C T T T T C - T T C - T T T C T T - C C C - T C T - C - T C - T - T T C C C T T C - - C - T C - - T T T - T C C -
M7035	T4753_77	CGAGATCTTTGTTCTCCTTAATGACTTTCCATATTTCCTGGCAACTAAATGAAAATCCAGAAGCGGGAACTACTCCACGCCGATCCCCTGCAAG	A->C	A C M A M M A A M C A A M M C M C A M A M - A M M C C M C M A M M - M C C - C - A M M - C M M A M M M A A C A C A A C M M A M M A A A M M C A A C C A M M C M A A M A A M M C M M C M A M M C A A M C A C M A A M A A A M C A A M C A M M M M M C C C M A A A M A M M C C M M A C A M C M M M M A M M A C M M A M C A C C M A C A C M A A M M C M M
M15085	T10149_63	CGACCCAGACCCACAGGGTTGACGTCATCCAGGCTAAGGGACATGGGTGGTTGTTGCATCACGCGCTGCTGCTTTTGTACCTCGTCTTCGCCCA	G->A	G A R - R G - G A - - - - - - G R - - - - - G G G A A A A A - A A - G A A - A - - G A - A A R - G A G - - - G - G G A A - A A G G G G G A R G - A A G A A A - - G A G G A A A - G A - A R A A G G A - G - G - G R - G - A - G G - - G G - - - A G G A - - G G A - - - A A - - - A - - - R - G A G G G G - A R - A A G A - G G - G - - - - A A A - -
M33179	T21233_85	CGAGGTCATGCGTGGGGTAGTTCTTCTCATGACTCTTAAGCTGCCTAGAGGCATAGGCAACCACTCTCCTTTCTTGCATCAGCATGCACCCTAA	T->C	T C C T C T C T Y Y - T Y Y C - C C T - - - - C C C Y Y Y Y Y T T - T C C Y C - T - C - C T Y T Y C C T - C T Y Y T Y Y Y T Y - T - Y C C Y T - C T Y T T T Y - T T T T Y Y C - C C T - T C C - T T C T Y C - T Y T T T Y Y - - Y Y T Y T Y Y - C Y Y C - - T T T C Y Y Y Y C C Y - C Y T Y Y Y - - C T Y - T T T T T Y - C - Y T Y Y T T C C C C C
M28513	T18573_85	CGATAAATAGGACAAGAAACTCATCTTAAGAAGATGCGTTAGAATCAAAAGAGAAGAAAAGGAATATGAGAAGAAGAAGAAGAAGAAAAGAAAA	G->A	G A G G G G - G - - G G R G - G - G - G - - G - R - R R A R G G G - G - - A - - G G R - A G A - A G R G A A G A R G - A G G G G G G G R G - G G A G G G G - A G G G G G G G - G G A G - G - A G G G G G A A G G R G G G R - G G G A G G G G A - R A A G G G G G G R G A A R G G R G A A G A R G G G G G A G G G - - G A G G - A G A R G G R G A G G
M28511	T18573_82	CGATAAATAGGACAAGAAACTCATCTTAAGAAGATGCGTTAGAATCAAAAGAGAAGAAAAGGAATATGAGAAGAAGAAGAAGAAGAAAAGAAAA	G->A	G A G G G G - G - - G G R G - G - G - G - - G - R - R R A R G G G - G - - A - - G G R - A G A - A G R G A A G A R G - A G G G G G G G R G - G G A G G G G - A G G G G G G G - G G A G - G - A G G G G G A A G G R G G G R - G G G A G G G G A - R A A G G G G G G R G A A R G G R G A A G A R G G G G G A G G G - - G A G G - A G A R G G R G A G G
M33180	T21233_86	CGAGGTCATGCGTGGGGTAGTTCTTCTCATGACTCTTAAGCTGCCTAGAGGCATAGGCAACCACTCTCCTTTCTTGCATCAGCATGCACCCTAA	G->A	G A A G A G A G R R - G R R A - A A G - - - - A A A R R R R R G G - G A A R A - G - A - A G R G R A A G - A G R R G R R R G R - G - R A A R G - A G R G G G R - G G G G R R A - A A G - G A A - G G A G R A - G R G G G R R - - R R G R G R R - A R R A - - G G G A R R R R A A R - A R G R R R - - A G R - G G G G G R - A - R G R R G G A A A A A
M22790	T15400_7	CGAATGCCTTTAAAACAAGAGTGATCAGTTTAAGTGTGACAAGAGAGGCCATTAATATTCATATTTTTGTGCTACGTGAGAAACACACGGCCTC	C->T	- T - - - Y Y - C T C C Y T T - - C - C - - C - Y - Y Y T Y Y - - T - T - - - - - C Y - - - - C Y - T C - - C T T C - C C - T C C - - C T - C C T C C T Y - C C - - - C T T - Y T - - - - - T C - T C - T T C C T C C C C T C - T T C Y C Y Y T - T T - - - C C
M26634	T17687_68	CGACGACAACACCACCAGCGACACCAATATCGTAAGCAACTACTCCAACAAAACCAACTACTTTAGTCAGTTAGTTAGTTAGTTAGTCAGTTAT	C->T	C T Y C Y C C C Y T C C C Y T C - Y C C T - C T Y T Y Y T Y T C Y - C T T T T - C - T - T C T - Y Y T C - C C T Y C T Y Y C Y C C C Y Y T T C C T C Y - C - Y C Y Y C C Y Y T - T T C - C T Y C C C Y C T Y C C T C C C Y T C C Y T C C C Y Y - Y T T C C C C C C Y Y T T T Y Y T C T Y C T Y Y C Y T C T C Y C C - C Y C Y - T C Y Y C C T T T T T
M26636	T17687_90	CGACGACAACACCACCAGCGACACCAATATCGTAAGCAACTACTCCAACAAAACCAACTACTTTAGTCAGTTAGTTAGTTAGTTAGTCAGTTAT	G->T	G T K G K G G G K T G G G K T G - K G G T - G T K T K K T K T G K - G T T T T - G - T - T G T - K K T G - G G T K G T K K G K G G G K K T T G G T G K - G - K G K K G G K K T - T T G - G T K G G G K G T K G G T G G G K T G G K T G G G K K - K T T G G G G G G K K T T T K K T G T K G T K K G K T G T G K G G - G K G K - T G K K G G T T T T T
M26637	T17687_91	CGACGACAACACCACCAGCGACACCAATATCGTAAGCAACTACTCCAACAAAACCAACTACTTTAGTCAGTTAGTTAGTTAGTTAGTCAGTTAT	T->A	T A W T W T T T W A T T T W A T - W T T A - T A W A W W A W A T W - T A A A A - T - A - A T A - W W A T - T T A W T A W W T W T T T W W A A T T A T W - T - W T W W T T W W A - A A T - T A W T T T W T A W T T A T T T A A T T W A T T T W W - W A A A T T T T T W W A A A W W A T A W T A W W T W A T A T W T T - T W T W - A T W W T T A A A A A
M27970	T18346_80	CGACTAAAGATAAGTTAACTTCATAGTATGAAAAATTATGTTTTGACAAAATTTTATTAACAATTTTTTGACAAAGTACATATGACAATACTTT	A->G	A G G A - A R A R G A - R R - A G A A A A - A - R G R A G R R A G - A G G G G - - A A - G A G - R G G A G A A G R A G A R A R A A A G R G G A A G A G A A - R A G A - A R A - - R G - - A G R A A R G A G - A A G A A A G G A A R G A R A A R - R G G A A A A A A A - G G G G A A A A G A G A R A R G A G A R A A - A R A R - G A A R A A G G G G R
M27967	T18346_7	CGACTAAAGATAAGTTAACTTCATAGTATGAAAAATTATGTTTTGACAAAATTTTATTAACAATTTTTTGACAAAGTACATATGACAATACTTT	A->G	A G G A - A R A R G A - R R - A G A A A A - A - R G R A G R R A G - A G G G G - - A A - G A G - R G G A G A A G R A G A R A R A A A G R G G A A G A G A A - R A G A - A R A - - R G - - A G R A A R G A G - A A G A A A G G A A R G A R A A R - R G G A A A A A A A - G G G G A A A A G A G A R A R G A G A R A A - A R A R - G A A R A A G G G G R
M27968	T18346_40	CGACTAAAGATAAGTTAACTTCATAGTATGAAAAATTATGTTTTGACAAAATTTTATTAACAATTTTTTGACAAAGTACATATGACAATACTTT	G->A	G A A G - G R G R A G - R R - G A G G G G - G - R A R G A R R G A - G A A A A - - G G - A G A - R A A G A G G A R G A G R G R G G G A R A A G G A G A G G - R G A G - G R G - - R A - - G A R G G R A G A - G G A G G G A A G G R A G R G G R - R A A G G G G G G G - A A A A A G G G A G A A R G R A G A G R G G - G R G R - A G A R G G A A A A R
M20069	T13554_40	TTTGACATGTCAAATAATATTTAATTATAATTATATTACTTTTTAATTTTAAAAGAGTAATGTTAAAAGGAATGTTTTTTAAAAATTCGTGTCG	T->A	T A T T - W T T A A T - A T A T A A - - - - - - T - W W A W - - A - T A A - - - T T A - - - A - - A A - A T T - T T - A T - A A T T T T A - T T A T T - A - A T A - T T A W - T A A A - T - A T T A - - A A T T A T T T A - T T A A - W T T A A - A A A - - T W - A - A A T T A T T - T T A T A T A A A A T T T T A T T - - W A T A - T T A - A - -
M26635	T17687_88	CGACGACAACACCACCAGCGACACCAATATCGTAAGCAACTACTCCAACAAAACCAACTACTTTAGTCAGTTAGTTAGTTAGTTAGTCAGTTAT	C->T	C T Y C Y C C C Y T C C C Y T C - Y C C T - C T Y T Y Y T Y T C Y - C T T T T - C - T - T C T - Y Y T C - C C T Y C T Y Y C Y C C C Y Y T T C C T C Y - C - Y C Y Y C C Y Y T - T T C - C T Y C C C Y C T Y C C T C C C Y T C C Y T C C C Y Y - Y T T C C C C C C Y Y T T T Y Y T C T Y C T Y Y C Y T C T C Y C C - C Y C Y - T C Y Y C C T T T T T
M20068	T13553_91	CGATGAATATATTTTCAATCAATATGAAATAAGAAAATACCAAGAAAAGTTGTATATTTTAATACATTTTAACCATAAAGAAATGAATGTAGGT	A->G	A G A A - R A A G G A - G A G A G G - - - - - - A - R R G R - - G - A G G - - - A A G - - - G - - A G - G A A - A A - A A - G G A A A A G - A A G A A - G - G A G - A A G R - A G G G - A - A A A G - - G G A A G A A A G - A A G G - R A A A G - G G G - - A R - G - G G A A A A A - A A G A G A A G G G A A A A G A A - - R G A G - A A G - G - -
M12694	T8522_46	CGAGTTTGGTCGCCAAAGAGTCTGATTTTGACTCCGAAAATCAATGTTGTTAACCTTTCATCATCAATCGTAATCCCTTATCCTACCCACCATA	G->T	G T G G G K - - G T G - G G T - - - T - - - G - K - G K T G T - - - - T - T - - - G G - - G T G T - T G - G G T K G - T K - G G G G - G T T G G T K - G T T G G - G - G G T - G G T G - T - T G - G - - T - G G T G G G K - G G G T G K G G K T G T - T G - G K G K - T T T G T - G G K K T T T G K T K T K K G - T G G - T K T - G G G G T G T T K
M27251	T18030_91	CGATTAACATATTTTTAAAAGTGTGAATACCAAATTAACACATCTGAACAAAAATAGATACCATCCGATTAATTAAACTAATAAAAAAAAAAAT	A->T	A T A A T A A A - T A A - A T A - - A A - - - T W T A T T A T A A - A T T T T - A - A - T A T - - T T A - - A T T A T T A A T A A A A T T T A - - A - A A - A - T T A A T A - A - T A - A T W - A A - A - A A A T A A - W - A A W - A A A - - - A T T - A A A A A - T T T A A - A - - A A T W W A A T A T - W A - - A W A T - T A A A A A T - T A A
M19784	T13358_47	CGAGCATTGTGGCTGCTTCTGAGTTCTTGCATGGAAGCTTTTCTGCTATGTCTTTTGCAGATAGTTTGGCACCCTCACCTTCTTTGGCTATGAT	T->A	T A W T W W W T W A T T W W A T A W W - - - T A W A W W A W W T W - W A A A A - T T W - A T A T W W A T - W T A W T A W W T W W T T W W A A T T A W W A W A W T W W W T W W - W W A W T W A W T T W W T A W T T A T T T W A T T W A T W T W W A W A A T T T T W T W W A A W W W W T W W W A W W T W A W A W W T T A T W A T T A T W W T T A W A A W
M6108	T4119_50	CGAGAGACCACTTTCCATATACTTTTAGTTCTGATTTCACCAACTTTGCAACCAGAACCTTACGTTCCCAAGCAATTGCAAGCAATGAAACTCT	A->G	A G R A R R A A R G A A R R G A G R A - A A A G R G R R G R R A R - R - G G G - A A R G G A G - R R G A G R A G R A G R R A R R A A G R G G A A G R A A R G R A A R A A G G A R R G A - R - R A A R R A G G A A G A A A R G A A R G A R A R R G R G A G A A A R A R A G G R G R R A R R R G A R A R G R G R R A G G A A - R R G A R R A A G R G A G
M7244	T4889_45	TAATTTCGTCAGCATTTACAATACCACTTTATGTACCGATTCTGAATCCAACCAATATAAATTTTTTTTGAAATTTATTACAAAATTATCATCG	A->G	A G R A A A R A - G A G R R G A G A A A - - A G R G R R G R R A R - R G G - G - A A R - G A G - R A G R G A A G R A G R R A R R A A G A G G A A G G R A R G R A A R R A R A A R A G G A R G A A A R A A G R A A G A A A R G A A A G A R A R R G R G G - A A A R A R G G G R R G A A A R A G R R A R G R G R R A R G A R G G A G A G R A A G R G A R
M3993	T2660_40	CGATAAATTTATTATCATCAGTATTATTCTGTCAGTAGTGAAACTGACATATGTTAATACAATCACCCACTCTTTTTACACATTTATTGTTCAA	G->A	G A R G R R A G G A G G G A A G A G A G - - G A R A R R A R R G R - R A A A A - G G R - A G A G A R A - - A G A R G A R R G R R G G R R A A G G A R R A R A G G G R G G A R R A A A R G R A R G G R G G A A G G A G G G R A G G R A G R G A R A R A A G G G G R G R - A A A G R R G G G R A R R G R A R A R R G R A G R R R G A G R R G G A A A A R
M7979	T5367_86	CGACGGTGTGTCTGCGTCGTGTTTCTCGTCTCTAACACTGATGAGAGAGCATGAACCCACATTTTTGGTGTTTTGTTAAGTGTAGCGGTTGGTG	C->G	C G C C C S G C C G C C S G G C G C C C - - C G S G S S G S S C G G S G - G G - - G S - G C G C S G S C - G C G S C G C C C G S C C C S C G C C G S C C S G S C C G - C G C - G G G C - C G G C C S G C G G C C C C C C G G C C S G C S C C S G S G G G C C C S C S G G G S G G C C C G S C S S C S S S G S S C G G C G C G S G C G G C C G G G - C
M22791	T15400_67	CGAATGCCTTTAAAACAAGAGTGATCAGTTTAAGTGTGACAAGAGAGGCCATTAATATTCATATTTTTGTGCTACGTGAGAAACACACGGCCTC	T->A	#NAME?
M28795	T18691_79	CGACGATATTATATTATGGTGTTTAGAGATGTTAAAAAAATTCATATTTATGAGTATCCACGGATAAAATCCATAACGGGTTGGAAATGAGTAT	G->T	G T T G K K C G K T G G T K T G T T - G T - G T K T K K T K T G K T K T T T T - G G T - T G T - - G T - - T G T T G T T K G G G G G K K T T G - - G K G G T G - G G T G T K - G - T G - G T K G G K T G - T - G T G G G G T G G K T G K G T G - K T T - G G G K G K - T T G K T K - T T G T T K G K T G T G K G G - G K G T - T - T T G G T T T G G
M4862	T3263_68	TTTTATATAACCATGAGATAAATTATTTGTATGTGAAAGAAGGTGACTTAGAAATTAGATTTTTTATGTTGTATGTAGGGATTGTGGTTGGTCG	G->T	G T G G T K - G G T G - - G T G T T G - T - - - K T K K T G - G G - K T T T T - G G - - T G T - - T T - - - G - G G T - K G K K G G G G T T G G T T K - T T G G G K T G K K G - - T G G G - K - G K T G - K G G T G G - G - G G K T G K - T T T K T T - G G G K G - - T T - T - G - - G K T K K G K T K T T K G G T G T G G G T - G G G G T - T G T
M6333	T4261_76	CGAGGGAAAAGAGTGGATATGAACATGGTAAATGCATATCTTTGTTTGTATGCACAATTTACAAGAAAGACAGATAGTGAAACTCTATCTAAGA	A->G	A G R A R R R A R G A A R R G A G R G A R - A G R G R R G R R A R - R G G G G - A A R - G A G A R R G A - G A G R A G R R A R R A A R R G G A A G R A A R G R A G R G A R R R R R G R A A G R A A R G A G R A A G A A A R G A A R G A R A R R G R G G G A A A R A R A G G R R A R A R R R G R R A R G R G R R A G G A R G R R G A R R A A G A G A A
M19785	T13358_75	CGAGCATTGTGGCTGCTTCTGAGTTCTTGCATGGAAGCTTTTCTGCTATGTCTTTTGCAGATAGTTTGGCACCCTCACCTTCTTTGGCTATGAT	T->A	T A W T W W W T W A T T W W A T A W W - - - T A W A W W A W W T W - W A A A A - T T W - A T A T W W A T - W T A W T A W W T W W T T W W A A T T A W W A W A W T W W W T W W - W W A W T W A W T T W W T A W T T A T T T W A T T W A T W T W W A W A A T T T T W T W W A A W W W W T W W W A W W T W A W A W W T T A T W A T T A T W W T T A W A A W
M1933	T1323_11	CGAAGTCGTAAGAAGCGTGAGCGTTGATCTGGCAAGGGTGTGGCGTGGAACACACGCTGCTCGGCGGACTCGCGTACAAGGCTATAGTAGAAAC	A->G	A G R A G R R A A G A - R A G A G A A - A - A - R G R R G R R A A - R G G G G - A R R - G A G A R R R A A G A G R A G R R A G G A A A R R G A A G R A A A G R A A G A A G R A R R G - - G A G A A R A A G G A A R A A A R G A A R G A R A R R G R G G A A A A R A R A G G R R R A A R G R R R R A R R R G R R A - G A G A R R G - G R A A R A G - A
M1934	T1323_41	CGAAGTCGTAAGAAGCGTGAGCGTTGATCTGGCAAGGGTGTGGCGTGGAACACACGCTGCTCGGCGGACTCGCGTACAAGGCTATAGTAGAAAC	T->C	T C Y T C Y Y T T C T - Y T C T C T T - T - T - Y C Y Y C Y Y T T - Y C C C C - T Y Y - C T C T Y Y Y T T C T C Y T C Y Y T C C T T T Y Y C T T C Y T T T C Y T T C T T C Y T Y Y C - - C T C T T Y T T C C T T Y T T T Y C T T Y C T Y T Y Y C Y C C T T T T Y T Y T C C Y Y Y C T Y C Y Y Y Y T Y Y Y C Y Y T - C T C C Y Y C - C Y T T Y T C - T
M9763	T6551_21	GATACTTCTTCCTCCCTCCACCCTATGAGACGCTTTAAGGACAAAATCGTGACGGAACTTCACGCTTCAAAACAGATAATACCTCAAAAACTCG	C->T	C T Y C Y Y C C Y T C - Y C T C T C C - C - C T Y T Y Y T Y Y C C - Y T T T T C C C Y - T C T C Y T T C - Y C T Y C T Y C C C T C C Y Y T T C C T Y Y C Y T Y C C C - C Y C - C C T - - C - Y C C Y - C T T C C T C C C Y T C C Y T C Y C Y Y T Y T T T C C C Y C Y C T T C Y Y Y C Y Y Y T Y Y C Y T C T Y C C C T C Y C Y C T C C Y C C T T T C C
M16675	T11221_71	CGATCCTAATAATGTTATCTTAATGAATTTAAAGTTAAAACATTGACATCAGCTACAAACATGAAAAACAGATTCCTAAGATGAATGTTAAAGT	G->T	G T G G G K T G K T G G K K T G T - T - - - G T K T K K T K K T G - G T T T T - G K T - T G T G G T G G G T G T K G T K K G K G G G - K K T G G T K G T K T K G G T T G K K - K G T - - T T T G G G G G T G G G K G G G K T G G K T G K G T K T K T T T G G G K G K K T T K G K T G K T K K T K G K K G T K K G T T G T T G K T G T K G G K K T G G
M1500	T1029_6	CGATTGATTTGGTGACTGAATTTCATGTACAACTGTACTCGCATCAAGTTCTGAGACGGAATAGAACCTTCAAGGAACCCGACAAAAGAAATTT	G->C	G C S G S S G G G C G G S G C G C S C G G - G C S C S S C S C G S C S C C C C G G G S - C G C G C S C G C C G C G G C S S G S S G G S S C C G G C S S C S C S G S S S G C S - S S C S G C C S G G S S G - C G G C G G G S C G G S C G S G S C C S C C C G G G S G S C C C C S S S G S C S C S S G S C S C S S G G C G S S S S C G S S G G C G C - C
M1949	T1334_85	CGATAATTACATATCTTAAAATTTGTCAGTAAAAAGAGCGACAAATTTCTTGTCCATCCCAAATCACTTCTTCAATCATAAAAGCGTTTATGAT	C->T	C T Y C Y Y Y C Y T C C Y Y T C T Y Y C - - C T Y T Y Y T Y Y C Y - Y T T - T - C C Y - T C T C T Y T C T T C T Y C T Y Y C C Y C C Y Y T T C C T Y Y C Y T T C T C C C T Y - Y Y T C C T T Y C C Y Y C T T C C T C C C Y T C C Y T C Y C Y Y T Y T T T C C C Y C Y Y T T Y Y Y Y C Y Y Y T Y Y C Y T Y T Y Y C Y T C Y C T Y T C Y Y C C T C T T Y
M11856	T7967_62	ACATCTAAGGTAGCTTCAGTGTCTAACTTTAAAAGAAGATAAAGATTCAGGTGGGGTCTTCTGGACTCAAAGTCTGAAATGGTCTGAGATTTCG	T->C	T C Y T Y Y Y T Y C T T Y C C T C Y Y T Y - T C Y C Y Y C Y Y T T C Y C C C C - T T Y T C T C T Y Y C T C Y T C Y T C Y C T Y Y T T Y Y C C T T C Y Y T Y C Y T T Y - T Y Y T Y Y C T T C C Y T T Y - T C T T T C T T T Y C T T Y C T Y T Y Y C Y C - T T T T Y T Y T C C Y C T Y T Y Y Y C Y Y T Y C Y C Y Y T Y C T C - Y Y C T Y Y T T C Y C - Y
M13827	T9295_10	CGAACAAAGTTTCTGAAGATCACCTCACAATACTACATTCCTTTGGCTGAACTGTTGAAGACTCGTAGGCACTAAAGCTCGCTCTACGAAGGTT	T->C	T C Y T Y Y Y T Y C T T Y Y C T C Y Y T C - T C Y C Y Y C Y Y T Y - Y C C C C - T T T - C T C - Y Y C T C Y T C Y T C Y Y T Y Y T T Y Y C C T T C Y Y C Y C C T C Y C T Y Y T Y Y C T T C C Y T T Y T T C Y T T C T T T Y C T T Y C T Y T Y Y C Y C C C T T T Y T Y C C C Y Y Y Y T Y Y Y C Y Y T Y C Y C Y Y T Y C T Y C Y T C T Y Y T T C Y C T Y
M12457	T8360_74	ACTGTTATCAGCCAACCGTCATTAAAAAGTTTGCACAAATTGCAATTTTCTCACCATGCATTTTCTTACTATGATGACTTGTTACACATCATCG	A->G	A G R A R R R A R G A A R G G A G R R - A - A G R G R R G R R A R G R G G G G - A A R - G A G A R R G A G G A G R A G R R A R R A A R R G G A A G R R R R G R A R R - A R R A R R G A A R G R A A R G A G R A A G A A A R G A A R G A R A R R G R G G G A A A R A R R G G R A R R A R R R G R R A R G R G R R A A G A G A R R G A R R A A G R G G R
M12458	T8360_85	ACTGTTATCAGCCAACCGTCATTAAAAAGTTTGCACAAATTGCAATTTTCTCACCATGCATTTTCTTACTATGATGACTTGTTACACATCATCG	C->A	C A M C M M M C M A C C M A A C A M M - C - C A M A M M A M M C M A M A A A A - C C M - A C A C M M A C A A C A M C A M M C M M C C M M A A C C A M M M M A M C M M - C M M C M M A C C M A M C C M A C A M C C A C C C M A C C M A C M C M M A M A A A C C C M C M M A A M C M M C M M M A M M C M A M A M M C C A C A C M M A C M M C C A M A A M
M27969	T18346_64	CGACTAAAGATAAGTTAACTTCATAGTATGAAAAATTATGTTTTGACAAAATTTTATTAACAATTTTTTGACAAAGTACATATGACAATACTTT	T->A	T A A T - T W T W A T - W W - T A T T T T - T - W A W T A W W T A - T A A A A - - T T - A T A - W A A T A T T A W T A T W T W T T T A W A A T T A T A T T - W T A T - T W T - - W A - - T A W T T W A T A - T T A T T T A A T T W A T W T T W - W A A T T T T T T T - A A A A A T T T A T A A W T W A T A T W T T - T W T W - A T A W T T A A A A W
M28796	T18691_91	CGACGATATTATATTATGGTGTTTAGAGATGTTAAAAAAATTCATATTTATGAGTATCCACGGATAAAATCCATAACGGGTTGGAAATGAGTAT	G->A	G A A G R R A G R A G G A R A G A A - G A - G A R A R R A R A G R A R A A A A - G G A - A G A - - G A - - A G A A G A A R G G G G G R R A A G - - G R G G A G - G A A G A R - G - A G - G A R G G R A G - A - G A G G G G A G G R A G R G A A - R A A - G G G R G R - A A G R A R - A A G A A R G R A G A G R G G - G R G A - A - A A G G A A A G G
M7243	T4889_19	TAATTTCGTCAGCATTTACAATACCACTTTATGTACCGATTCTGAATCCAACCAATATAAATTTTTTTTGAAATTTATTACAAAATTATCATCG	C->T	C T Y C C C Y C - T C T Y Y T C T C C C - - C T Y T Y Y T Y Y C Y - Y T T - T - C C Y - T C T - Y C T Y T C C T Y C T Y Y C Y Y C C T C T T C C T T Y C Y T Y C C Y Y C Y C C Y C T T C Y T C C C Y C C T Y C C T C C C Y T C C C T C Y C Y Y T Y T T - C C C Y C Y T T T Y Y T C C C Y C T Y Y C Y T Y T Y Y C Y T C Y T T C T C T Y C C T Y T C Y
M1973	T1354_46	CGAAGGACCGTGCGTCTAGAGACAAAGTTCAACTGAAAATGAACGCAAGGGGCACTTGTCGCGAGCCCCCTTAAAATACTCCGGAGAGATTACA	C->T	Y T Y C T T C C C T C - Y T T C T C C - C - C C Y T Y Y T Y C C C - C T T - T - C C C - - C T - Y C T C - C C T C C T C Y C Y C C C T C Y T C Y T Y T T Y T Y C - T - C T Y C C C T - - - - C C - Y C C - T C C T C C C Y T Y C Y T C Y C C Y T T T C T C C C Y C C C T T C T C C Y C T C T T Y C T T T T Y Y C C T T T C T Y T - C T C C T C T - -
M4639	T3102_63	CGAAAGAGAAAAAAAAAAGGTCACAGGAAAACGAGGGTGAGGAACGACCAAGGTTCTGAGTCAGCTATCGCCATGTTGAAGTGAGGTAGAAAGG	A->T	A T W A W W W A W T A A W W T A T W W A T - A T W T W W T W A A W - W T T T T - A A T - T A T - A W T A - W A T W A T W W A W W A A W W T T A W W W W W W T T A W W W A W W T A W T A A W T W A A W W A T W A A T A A A W T A A W T A W A T W T W T T - A A A W A W A T T A W W W W A W A T W W A W T W T W W A A T A W A W W T A T W A A T A T A W
M19734	T13320_22	CGAGGTTGAAGTTGAAAGGTAGTCACATGTATTTTTTATTTGTATCGTCGTTTATCATAACAAGATATGGTTGTTTGAATTTCTTATCAAAAAG	G->T	G T K G K K K G K T G G K K - G T K T T G - G G K T K K T K K G G - K T T T T - T G G - - G T G K K T G T T G T G G T K K G K K G G G K T T G K T K K G T T K G G K G G K K - G K T - - T T T G G K T G T G G G T T G G K T G G K T G K G K K T T T T T G G G K G G G T T K G K K K K K G T K K G K T K T K K G T T K K T G K T G T K G G T K T G G
M15523	T10438_7	ATTGGGGCTAAGTTTAGTTTTTTTTGTTAGATTTGTTGGTATTTTACGGATTCCTGGGAGCAATTTCGGATAAACGGGAATGTAGATATCATCG	G->A	G A A G A R A - G A G - R R A G A G A A A - G G R A G R A G R G A - G - A A A - - G G - A G A G G - A G A R G A A G A R A G A A G G A G G A G R A R A A A A G G A A R G G R - G R A G - A A G G G R A G A G G G A G G G A A G G R A G R G R R A A A A G G G G R G R A A A G R R R R R R G A A G G G A R A R R G A A R A G R R A G A R G G A G A G G
M18139	T12222_54	CGAACAAAACATCCTGAAACTCACGAACCTTGGGGTGGGTTTTTTTTTTGTGTTGGTTTCCCTGTCTTTGTTGCAGAAAATGGGCATGGGGGAG	T->C	T C Y T Y Y Y T Y C T T Y Y - T C Y C - Y - T C Y C Y Y C Y Y T Y - Y C C C C - T T Y - C T C - Y Y C T C Y T C Y T C Y Y T Y Y T T Y Y C C T Y C Y Y T Y C Y T C Y Y T Y Y G T Y C T T Y C Y T T T C T C Y T T C T T T Y C T T T C T Y T Y Y C Y C C T T T T T T Y T C C Y Y Y Y Y Y Y T C Y Y T Y C Y C Y Y T T C T Y Y Y Y C T Y Y T T C Y C T Y
M19735	T13321_62	CAAAACATTAAAATAATGAATTTATGGATTCTTCTTCCTTGTAAGGTGTTTAACTTTCTCTGTTCTACTTAGTGTGAGATTTAGACTCACTTCG	G->A	G A R G G R R G R A G G R R - G A R A A G - G G R A R R A R R G G - R A A A A - A G G - - G A G R R A G A A G A G G A R R G R R G G G R A A G R A R R A A A R G G R G G R R - G R A - - A A A G G R A G A G G G A A G G R A G G R A G R G R R A A A A A G G G R G G G A A R G R G R R R G A R R G R A R A R R G A A R R A G R A G A R G G A R A A G
M12120	T8141_58	ACAAGAAGGGGGAGACATCTGGCTCCCTGGCGAGCGCTTTTCTCGGCGATGATGTCCTCCTTGACAAAGAGGTCTCCCTCCAGCTGGGACCTCG	T->G	K T G G G T T G K T G - K K T G T K G G T - G G K T K K T K K G G - K T T T - - T G G - T - T G T T T G T K G T K G T K K G K G G G G T K T G K T K T G K T G G T T T G K K - G K T G G T T K G G K G K T K G G T G G G K T G G K T G K G K K T K T K T G G G G G K G T T K T K G K K K G T K K G T T T T K K G G T T K G G K T G G K G G T G T G G
M6095	T4108_31	GTGTCCATAGGGCTGACACCATAGAATTTGCCAGATTTTTTGTCGGGGCCAACGAGGCCAAATTTCAGCATGGGATGAACTTGAATGACTTTCG	C->T	C T Y C Y T - C T T C T C T T C T C C - - - - Y Y T Y Y T Y C C C - Y T T T T - T C C - - C T - - Y T C - T C T T C T T Y T Y C C C C T T T C T T Y C C Y K Y C T C - C T T C C T T C - C T Y C C Y C Y T C C C T T C C Y T C C Y T C T C - C T Y T Y T C C C Y - Y - T T C C T Y C T C C T T Y C Y T T T T Y C T T T Y C C C T C Y T C C T C T T C
M17354	T11686_86	CGAATCTCAAGACCCCATATCCGATCCATGCACGTGAAAGAGGAGAGGATAAACTTGTAATAGCACAATTCAATCCTAGCAATCAGCTCATAAT	G->A	G A R G R A R G R A G A R R A G A G G G G - G G R A R R A R R G R - G A A A A - R G G - A G A G R R A G - R G A R G A R R R R R G G R R R A G R A R A G R A R G A R A G A R G G R A G - A A R G G R A R A R G G A A G G R A G G R A G R G R R A R A A R G G G G G R G A A R R R R A R R G A R R G R A R A R R G R A A R A R R A G G R G G A R A G G
M9711	T6516_74	TTATTTTTATTCTATTTTTGATTTGTATTAGAATTAGAAATGTGTTTCTTTTGCTCAGTTTTGTTTTTCGGTACTATTTAATTTACGGGTTTCG	C->T	C T Y C Y T - C Y T C C C T T C T C C C C - C Y Y T Y Y T Y Y C Y - Y - T T T - C C C - T C T - Y Y T C - C C T C C T Y Y Y Y C C C Y T Y T C C T Y T C Y T Y C T Y C C Y Y - C C T C C Y T Y C C Y T Y T C C C T Y C C C T C C Y T C Y C Y Y T Y T Y - C C C Y C Y T T T Y T Y C Y Y C C T Y Y C Y T T T Y Y C C T T Y Y Y Y T Y Y Y C C T C T C C
M12589	T8452_90	CTAGCCCAAATTTAGTCGTATTTGATTGAGTTGGCGTGACCCTATACAAAAGTTGGCTAAATTAGGCCGAATTCTGTCAAGTTAGTCCCAGTCG	A->G	A G R A R G - A G G A G G R G A G G A A - - A R R G R R G R G A R - R G G - G - G A - - G A G - - R G A G A A G R A G R R G R A A A R G R G - G G R G A R G R - G A G A R R A A G G A A A G R A A R A R G G A A G R A A R G A A G G A R A G G G R G R A A A A R A G G G G G G G R G R R A G A R A A G G G R R A G G G R R R A G - R R - A G G G G A
M12588	T8452_83	CTAGCCCAAATTTAGTCGTATTTGATTGAGTTGGCGTGACCCTATACAAAAGTTGGCTAAATTAGGCCGAATTCTGTCAAGTTAGTCCCAGTCG	T->C	T C Y T Y C - T C C T C C Y C T C C T C - - T Y Y C Y Y C Y C T Y - Y C C - C - C T - - C T C - - Y C T C C T C Y T C Y Y C Y T T T Y C Y C - C C Y C C Y C Y - C T C T Y Y T T C C T T C C Y T T Y T Y C C T T C Y T T Y C T T C C T Y T C C C Y C Y C T T T Y T C C C C C C C Y C Y Y T C T Y T T C C C Y Y T C C C Y Y Y T C - Y Y - T C C C C T
M18206	T12272_9	TCTTAAAGTAATGAAATTTTTTGAGTGGATTTAATTAACAAATTACCTAATTGTTTTTCGTTTGAGATCTTTTAGATAAAAATCTCATCCATCG	T->C	T C - T C C T T T C T C Y Y C T C - T - C - T C Y C Y Y C Y T T Y - - C C C C - - T T - C C C T T T C T - - T C C T C Y Y - T T T T C C T C T C C Y C T Y C Y T - - - T Y Y T T T C T T - - Y T - Y C C C T T T C C T T Y C T T Y C T C T C Y C Y C Y T T T T Y T C C C C C C C T C T Y T C Y Y T Y C C C C Y T T C C Y T Y C C - Y T T T C T C - T
M16856	T11349_68	CGATCACTGGTTGTAGTTCAGGTTGGCCTTCCACCACGCTACATATATCGTTGCATTTGTCTTTGCTGTGCATCGTTTTACCACGTTGTGTATA	G->A	R G R A R G G A R G A A R R G A G G A G G - - G R G R R G R G A G - R G G G G - R - A - G G G - G G G A G R R G G A G R R R R A A A R G R G A R G R G A R G R A G R G A R R - A G G A A R G R A A R G R G A A A G R A A R G A A R G A R A G R G R G R - A A A R A R G G G G A R A A R R A G R R A R G G G R R A R G G R R R R G R R R A A G G G R A
M4992	T3359_86	GACAACACCACCATCAGCACCGGCATTGCTCTCCTCCGCCAAGAGCTTTCTATTTTGGCCAACCTTGTTGTCTCGGAGCTTCATGCTCTGTTCG	C->T	C T Y C Y Y T C Y T C C Y Y T C T Y T - T - C T Y T Y Y T Y Y C Y - Y T T T T C C C Y - T Y T - Y C T C C C C T Y C T Y Y C Y C C C C Y T T C C T Y Y T Y T Y C Y Y Y C T Y C Y Y T C - C T T C C T T C T Y C C T C C C T T C C Y T C Y C Y Y T Y T T Y C C C Y C Y T T T Y Y Y Y C Y Y Y Y Y Y C Y T Y T Y T C C T C Y T Y Y T C T Y C C T Y T C C
M8284	T5566_58	CGAGAATGACAAGGTTTGTTTGTGGTCGTAATTTATGTAATATTCAATTTTGCACAACCTAAGTTGAATAAGTGCAGAAACATGAACACATATA	C->T	Y T Y C T Y Y C C T C C Y C T C T C Y C C - C T Y T Y Y T Y Y C C - Y T T T T - C Y Y - T Y T C Y Y Y C C Y C T Y C T Y Y C Y Y C C C Y Y T C C T Y C T C T Y C Y C C C Y Y - Y Y T T C Y Y T C C T C C T C C C Y C C C Y T C C Y T C Y C Y Y T T T T C C C C Y C Y C T T Y Y Y Y C Y T Y Y C Y C Y Y Y T Y Y C T T C T C Y Y T C T Y C C C Y T C T
M9916	T6654_61	CGACCTCAACTGGCCCGTTCAGGTCTTTGGGTCCACTTGGCTCGTTCTGGTCATCGGGTCCGCTTGGCCCGTTCAGGTCTTTGGGTTCGTCTGA	C->T	Y C Y T Y C - T Y C T C Y Y C T C T T C C - T C Y C Y Y C Y Y T T - Y C C C C - C T T - C - C T Y T C T C Y T C Y T C Y Y Y Y T T T Y C Y C T Y C Y C Y T C Y T - Y C T Y Y T T Y C T T Y C Y T T Y C T C Y T T C Y T T Y C T T Y C T Y T Y Y C Y C T C T T T Y T Y T C C T Y C T Y Y C T C Y Y T Y C C C Y Y T Y C C Y C Y Y C C Y Y T T C T C C T
M1820	T1247_47	CACTCAAGAGACCTATTGAGTTATGGTGACAATTTCAAAAGCAACTCTTTATTTTTATAATACTTTTCTACTGCTCTCTTCTTCATATTACTCG	C->A	C A M C M A M C M A C C M C A C A C C C A - C C M A M M A M M C M - M A A A A - M C C - A C A C M M A C A C C A C C A M M M M C C C C A C A C M A M A A M A C C A M A C M M C C M A C C M A C C C C M M A C C C A M C C M A C C M A C M C M M A M A M C C C C M C M M A A M M C C M M M C A M C C M A A A M M C C A A C M M M A C M M C C A M A A C
M16855	T11349_22	CGATCACTGGTTGTAGTTCAGGTTGGCCTTCCACCACGCTACATATATCGTTGCATTTGTCTTTGCTGTGCATCGTTTTACCACGTTGTGTATA	G->T	K G K T K G G T K G T G K K G T G G T G G - - G K G K K G K G T G - K G G G G - K - G - G G G - G G G T G K K G G T G K K K K T T T K G K G T K G K G T K G K T G K G T K K - T G G T T K G K T T K G K G T T T G K T T K G T T K G T K T G K G K G K - T T T K T K G G G G T K T T K K T G K K T K G G G K K T K G G K K K K G K K K T T G G G K T
M11922	T8009_37	CGATAATTTTACTTTACTGATAAATTTTAAATATTATTGACGAATTTTAGCCATCAATAATATTAGTTTTCTTGTAATGAAAATAAACATTAAT	T->C	T C T T C Y - T C C T - C C - T C T T - T - T C T C Y T C Y C T T - C C C C C - T T - - C C C - - Y C C - C T C C T C C Y T Y C T T T C C C T T C Y T - Y C T - - C - T Y Y - - - C C T C C C T T Y T T - C T T Y T T T Y C T T Y C T Y T - T C Y C C - T T T Y T T C C C C - T C T C C Y T Y Y T Y Y T C Y Y T C C T C C T T C - C C T T T - C T -
M11921	T8009_11	CGATAATTTTACTTTACTGATAAATTTTAAATATTATTGACGAATTTTAGCCATCAATAATATTAGTTTTCTTGTAATGAAAATAAACATTAAT	A->G	A G A A G R - A G G A - A A - A G A A - A - A G A G R A G R G A A - G G G G G - A A - - G G G - - R G G - G A G A A G G R A R G A A A A G G A A G R A - R G A - - G - A R R - - - G A A G G G A A R A A - G A A R A A A R G A A R G A R A - A G R G G - A A A R A A A G G G - A G A G G R A R R A R R A G R R A G G A G G A A G - G G A A A - G A -
M1230	T838_88	CGAAACAAAGATGAATCATTTTCAAATAAGTGATATCGGAAAGATTCAACACCAAGTTACCAACAAATTTATATATAACAATATGATATGATCT	A->G	R G A A G G A A - G A A R A G A G G A A G - A A G G R A G R A A R G G G G G - - A - A - - G G A A - G A - A A G A A G R R - R A A A A G A G A G G G G - R G G - G G A A G R - A A G A - A - A A A R R G - G A A G G A A R G A A R G A R A A R G R G R A A A A R A G - G G R G A G R A - A G A R A R G G G R R A A G G A G R A G - A - A A - A G - A
M9642	T6470_16	CGACAACTTAAACGAGCCAGACAAAAATAGACCAAAACAAATCGTGCTACCCGAATTGACCGGACATACCTGAAAACGTGAAAAGGTCGGGCGG	G->A	R A R G R A A G R A G A G R - G A A G G G - G R R A R R A R G G R - R A A A A - G - G - A R A - - R A - - A G A R G A G R R R G G G G G A A G - A R A A R A R G A R A G R R G G A A G - A A R G G R G R A R - G A R G G A A R G R A G R G A R A R A G - G G G R - A A A A A R R R A G R G A A R G R A A A R R G A A A R R R R A G A R G G A A A A G
M6172	T4158_1	CAAAAAAAAAAAATATTAGGTTTCCTAATTTATGTGAGGTTAACGTGTGCTTAATGAATATTTAAAACTTGATATATACCAGATGAGACCCTCG	C->A	C A M C M A A C M A C C C M A C A A S C M - C M M A M M A M M C A - M A A A A - A A C - A A M C - A A C - M C A A M A M M M M C C M M M M A M M A M A C A A M C A C C C M M C A A A C C A A M C C M C M - A C C A C C C M A M C M A C M C A M M M A C G C C C M C M A A A A M M M M M C C A A M C M A A A M M C A A A M C M M A A A M S S A A A - C
M8619	T5785_65	CGAAACCAGGGTTGACAGTTTCCTCTGAAAGGTTCGCAGCCCCTGGGGTTGATGCATGACCCCCCTTGTCGGTAAGGGTAGGTTCTAAACAATC	C->T	Y C Y T Y C - T Y C T T Y Y C T C Y T T C - T Y Y C Y Y C Y Y T T - Y C C C - - Y C T - C C C - C Y C T C Y T C Y T C Y Y Y Y T T T Y Y Y C T Y C Y C Y C C Y T C Y T T Y Y T T Y C T T C C Y T T Y C Y C Y T T C Y T T Y C Y T Y C T Y T C C Y Y C T T T T T Y T Y - C C T T T T T Y T T C C Y T Y C C C Y Y T Y C C Y T C Y C C Y Y T T C C C T T
M19625	T13241_5	CGAAGGTTATTCTACTTGTTGAAGGGTTCTATGAATTTTATTTTTCTTTTTTAAAAGACATGCAAAAGGTTTTGGCTATTGATACTTGGAATTC	G->A	G A G G R A - G - A G - A R A G A G G G G - - A R A A G A R G G A - R A A A A - R - - - A R A - A A A - - A G - - G A R R G R G G G R G A A - A A R A A A A R - A G A G R R G - G A G G A A R - G R R R - R - G A A G - G - R G R A G A G - A R R A G G G G G R - A - A A - R R G G R G G A A R G R A A A A R G A A A R A R G A A A A G G A - A G G
M10029	T6742_67	CGAGGCTGGACTGAATTAAGGCACATATATGATCTTCACCATTTTCACACTATTTATTTTGGATATATGGGTGATTCTTGCTTCCACATCACTA	A->G	A G R A R G R A G G A R R R G A G G A A A - A R R G R A G R R A R G R G G A G - R R A - G R G A R R G A G R A G R A G R R R R A A A R R R G A R G R G R G G A A G R R A R R A A R G A - G G R A A R R R - G A A G R A A R G R A R G A G A R R R R G A R A A A A A R R G G R A G A R R A A G G R A R G G G R R A G G G R A R R G A R R A A G A G G A
M30080	T19246_18	CGAATACAGGGGCCATAGCCCTAAAGAAAACATGACGGAAAGAAGTATAAGATCCATCCCAGATGGCTAAGCAGCGGAATCGCCATTCCCTTGT	G->A	G A R G R A G G R A G R R R A G A R G G R - G R R A R G A R R G R - R A A A A - R A G - A R A - A R A G A R G A R G A R R R R G G G R G R A G R A R A A A A G G A R G G R R G G R R G G A A R G G R G R A R G G A R G G R A R G R A G A G R R R R A G G G G G R G R R A A R R R R G R G G A A R G R A A A R R G R A A R G R - A G A R G G A R A A G
M10070	T6773_85	CGAGCTCTCGCCTAGGCGGAGGGAGCTCGTCTGAGCGAGAGTCCTTCTCGCTTGAGCGAGATCCTCCAACCTGAGCGACGAGCTAGGTGAGAAT	A->G	R A R G R A A G R A G - A A A R A R R A G - - R A A R G A R - G R - R A G A A - R - G - A G A - G A A - - R A A - G A A R R R G G G R A R A G A - R A G A A R G A R A G R A G G A G G - A A R G G R A R - R G G A A R - R A R G G G G A G G G R R A G - G G G R - R G A A A A G G G R G G A A R R R A A A R R A R G A R R G R A R A A G G R - A G G
M12300	T8254_82	AAAAAAATTGCCCATATCTGTAATATTTTGTGAAAACTAACCCCTTTGAGTAAATAAACTGAGATTCTCCTTATATTAGGTGAGAAGATAATCG	G->T	G T K G G T T G K T G G K T T G T K K G - - G K K T K G T K K G K - K T T T T - K K G - T T T G K G T G T K G T K G T K K K G G G G K K K T G K T K T T T T K G T K G G K T - T K G G G T T K G G K G K T G G G T G G G T T K G K K G T G G K K K T G G G G G K G K K T T K K K G G K G G T T K K T T T T K K G G T T G T G K T - G T G G T G T - G
M5715	T3840_31	ATTTTTCAGAAGCTGAGTTGACTATTGTAATGTTAACTACAGAATTATCACATGGTATAGTCCATGATTTGAAACACTGCATGTGCATGCCTCG	T->C	T C Y T C C Y T Y C T C Y Y C Y C Y C C C - Y Y Y C Y T C Y Y T Y C Y C Y C C - C C T - C Y C T T Y C T C Y Y C C T C Y Y Y Y T T T Y Y C C T Y C Y C T C C Y T C Y Y T Y C T Y C T T - C C Y T T Y C C - Y T T C Y T T Y C Y T Y Y T C T T Y Y Y C T - T T T Y T Y C C C Y Y Y T T C T T C C Y Y Y C C C Y Y Y T C C Y C T Y C C Y C T T C Y C T T
M22644	T15299_46	TTTTTCAATTTTATTAATAAGCTCATACTTAAATTCTTAATAATAAGATAATAGTAATGAAACAAAATGTGATGACACATAAAAGTGAAGATCG	A->C	A C M A M C C A C C A - M M C M C C M C C - A A M C M A C M M A M - A C M C C - A C A - C M C A A C C A - A M C M A C M M M M A A A M M M C A A - C C C C C M M - A A A C C - M C A A - C C A A A M A A C A A A C C A A M - M A A M A C A A C A M C A - A A A M A M A C C M C C A A C A A C C M M M C C C C M M M M C C C A C C A A C A A C A C M A
M1793	T1226_10	CGAAAAGTTCTAGATTCCTTCTACGAAGCTACAAAAGTCAAAGGCTGTGTTTGTGCATCTGGCACAGTACCTTTCAAATTAATGTGATTTTGGA	C->A	M C M A M C C A C C M C C M C M C C M C - - A M C C M A C M A A A C M C M C C - A A A - C M C C A C C A - C M C C A C M M M A A A A M C M C A A C C C A C C M M C M M A M C A M C A A A C C M A A M M M C C A A C C M A M C M A A M A C A A M M M C A A A A A M A M A C C M C C M A C A A C C M M M M C C M M A A A C M M A M C A C C A A A C C - A
M2792	T1869_65	ATCGGTACGACGGTACCACGGATCCTGATGACCATGTTTTCGTGTACGTTACTCATGTAAGCCTTTACACTACGGAGGATGCGATTTTCTGTCG	T->G	K T K G K T T G K T K K K K T K T K T G T - K K T T K G T K K G K - K T K T T - K K G - T K T T K T T G - K K K K G T T K K K G G G K K K T G K T K T K T T K K T K K G K T G K T G G G T T K G G K K K T T G G T T K G K T K G G K G T G G K K K T G G G G G K G K K T T K T K K G K G G T T K K K T T T K K K T G T K G G K T G K T G G K K T T G
M33327	T21326_74	CGAGCTTGATGTTGTGTCTACTCCAGCCACAAATAAATCCTGACATGTGACCAATTAGTAAAATGATTTACAACTTGACATTAAAATTTTACAC	C->T	Y C Y T Y C Y T Y C Y C Y Y C Y C Y Y T T - Y Y C C Y T C Y Y T T - Y C Y C C - T Y T - C Y C C Y C C T - Y Y Y Y T C Y Y Y Y T T T Y Y C C T Y Y Y C Y C C Y Y C C Y T Y C T Y C T T T C C Y T T Y T Y C C T T C C Y T Y C Y T T Y T C T T Y Y Y C T T T T T Y T C Y C C Y C Y T T Y T T C C Y Y Y Y C C Y Y Y C T C Y Y T - C T Y C T T Y Y C C T
M11458	T7701_29	CGAGGAAGCAGACATGGACAAAGCTAAGATTATGATGAAATTGGCGGATATTTTGCAATCAGGTAATCTGCAGAATGTGCAGGTGAGAAAATTT	A->G	R A G G R A R G R A R G R R A R A G A A A - R R A A R G A R R G G - R A R A A G R R G - A R A R R A A G - R R R R G A R G R R G G G R R R A G R A R A A A A R R A R G G R A G R A G G G A A R G G R G G A R G G A A R G R A R G G R G A G G R G R A G G G G G R G R R A A R A R R G R G G A A R R R A A A R R G R G A R G G G A G R A G G R R A G G
M11459	T7701_34	CGAGGAAGCAGACATGGACAAAGCTAAGATTATGATGAAATTGGCGGATATTTTGCAATCAGGTAATCTGCAGAATGTGCAGGTGAGAAAATTT	G->A	R G A A R G R A R G R A R R G R G A A A G - R R G G R A G R R A A - R G R G G A R R A - G R G R R G G A - R R R R A G R A R R A A A R R R G A R G R G G G G R R G R A A R G A R G A A A G G R A A R A A G R A A G G R A R G R A A R A G A A R A R G A A A A A R A R R G G R G R R A R A A G G R R R G G G R R A R A G R A A A G A R G A A R R G A A
M19150	T12903_40	AACTCGCTTTGAAAAAAATTGTAATTGTGTTATTGGCCTTTCTCCAGACACCATCCTCAACTACTTCCTTTCAAGTTCTTCAACCTGAAATTCG	T->C	Y T Y C Y T C C Y T C C Y Y - Y T T C - C - Y C T T Y C T Y Y C C - Y T Y T T - T T C C T T T - Y T T C - Y Y Y Y C T Y Y Y Y C C C Y Y Y T C Y Y Y T T T T Y Y T T C C Y T C C T C C C T T Y C C Y C T T T C C T T Y C C T Y C C Y C T C C Y Y Y T C C C C C Y C T Y T T Y T Y T C Y C C T T Y Y Y Y T T Y Y Y T C T Y T C Y T - Y T C C Y Y T C C
M6771	T4575_92	CGACTTTGTCAAGTCAAAAAGAAATATTGCAGATCTGCTTATCAAAGGGTTGATGCATCAACAAGTATTTGAGTCGTTGAGGGGAATGAGACTA	C->T	Y C Y T Y C Y T Y C Y C Y Y C Y C Y Y T C - Y Y C C Y T C Y Y T Y - Y C Y C C - Y Y T - C Y C T Y C C T C Y Y Y Y T C Y Y Y Y T T T Y Y Y C T Y T Y C C C C Y Y C Y C T Y C T Y C T T - C C Y T T Y T Y C Y T T C C Y T Y C Y T T Y T C T T Y Y Y C T T T T T Y T C Y C C Y C Y Y T Y T T C C Y Y Y Y C C Y Y Y T T C Y Y T Y C T Y C T T Y Y C C T
M6772	T4576_12	TCATTCCTATGACGAGGTGTACTATAAATTGTGGCAATAATAAGGTTGAGGTATGTGCATTATTATGCTTATTTTATAAAGGTTTAATTACTCG	A->G	R A R G R A R G R A R A R R A R A R R G A - R R A A R G A R R G R - R A R A A - R R G - A R A G R A A G A R R R R G A R R R R G G G R R R A G R G R A A A A R R A R A G R A G R A G G - A A R G G R G R A R G G A A R G R A R G G R G A G G R R R A G G G G G R G A R A A R A R R G R G G A A R R R R A A R R R G G A R R G R A G R A G G R R A A G
M6773	T4576_76	TCATTCCTATGACGAGGTGTACTATAAATTGTGGCAATAATAAGGTTGAGGTATGTGCATTATTATGCTTATTTTATAAAGGTTTAATTACTCG	A->G	R A R G R A R G R A R A R R A R A R R G A - R R A A R G A R R G R - R A R A A - R R G - A R A G R A A G A R R R R G A R R R R G G G R R R A G R G R A A A A R R A R A G R A G R A G G - A A R G G R G R A R G G A A R G R A R G G R G A G G R R R A G G G G G R G A R A A R A R R G R G G A A R R R R A A R R R G G A R R G R A G R A G G R R A A G
M6770	T4575_78	CGACTTTGTCAAGTCAAAAAGAAATATTGCAGATCTGCTTATCAAAGGGTTGATGCATCAACAAGTATTTGAGTCGTTGAGGGGAATGAGACTA	T->G	K T K G K T K G K T K G K K T K T K K G T - K K T T K G T K K G K - K T K T T - K K G - T K T G K T T G T K K K K G T K K K K G G G K K K T G K G K T T T T K K T K T G K T G K T G G - T T K G G K G K T K G G T T K G K T K G G K G T G G K K K T G G G G G K G T K T T K T K K G K G G T T K K K K T T K K K G G T K K G K T G K T G G K K T T G
M16587	T11158_67	CGAGGGTGAATGGTTCAGTGAAGTTGGGAAGATGTAGGGTAGGTATTTCGGACATATGTAGTTTGAGTTGTGTAAAAGCTTGTTAGGCCGATGA	G->A	R G R A R G R A R G R R R R G R G R A G A - R R G G R A G R R A R - R G R G G - R R A - G G G G R G G A G R R R R A G R R R R A A A R R R G A R R R G R G G R R G R A A R G A R G A A A G G A A A R A R G R A A G G R A R G R A A R A G A A R R R G A - A A A R A G G G G R G R R A R A A G G R R R R G G R R R G A G R A A R G A G G A A R R G G A
M5561	T3732_30	TAACCAAAATATCTGAAAGTTTGAGCCATAGATGGTTGTTTGTCTTAGTTCCTCTTCACACCAGCCATGGGCTTCACCCATTCCCACACTCTCG	A->T	W A T T W A W T W A W T W W A W A W W A A - W W A A W T A W W T W - W A T A A - T W T - A W A W W A A T - W W W W T A W W W W T T T W W W A T W A W A A A A W W A A W T W A T W A T T T A A W T T W A W A W T T A A W T W A W T T W T A T T W W W A T T T T T W T A T A A W A T W T W T T A A A W W W A A W W W W T A W W T W A A A A T T W A A T T
M12785	T8582_92	CGAGCAGTCATCTATAGACCTTATACCCTTATGGTGACCACAAGAAACCGGACAAGCAACGCATACGGAGGAGGAATGGCTGACGATCAGGTTG	T->C	T C Y T Y C C T Y C Y - Y C C Y C Y Y C Y - C C C C Y T C Y Y T Y - Y C T C - - Y Y T - C - C - Y C C T C Y Y Y Y T C Y Y Y Y T T T Y Y Y C T Y Y Y C Y C C Y Y C Y C T Y C - Y C T T T C C Y T T Y T Y C Y Y T C C Y T Y C Y T T Y T C T T Y Y Y C T - T T T Y T C Y C C Y C Y Y T Y T T C C C Y Y Y C C Y Y Y Y T C Y - T Y C T Y C T T Y Y C T T
M14220	T9566_93	CGAGGAATCCGCCTCCATGCGGCGGAACACGATCACCAGCATTTGGATCAGCGACGCCTTCGCCGTCGTCTGATTCACCACATTCTTGCTCACA	C->G	C G S C S G S C S G S C S S G S G S G C C - S S G G S C G S S C C - S G C G G - S S C - G G G C S G G C G S S S C C G S S S S C C C S S S G C S C S G G G G S S G S S C S G C S G C C C G G S C C S S S G G S C G G S C S G S C C S C G C C S S S G C C C C C S C G S G G S G S S C S C C G G G S S S G G S S S S C G S C C S G G S G C C S S G C C
M14221	T9567_94	GGCCAGGAGCTTCGCCTCCGGCGCCGAAGCAGAGGAGGCCGGGTCCGCCTCGCCGCGGATGAATCCATGCGCAATGAGCTTCTGGATGGCATCG	G->C	A C M A M C M A M C M A M M C M C M C A A - M M C C M A C M M A A - M C A C C - M M A - C C C A M C C A C M M M A A C M M M M A A A M M M C A M A M C C C C M M C M M A M C A M C A A A C C M A A M M M C C M A C C M A M C M A A M A C A A M M M C A A A A A M A C M C C M C M M A M A A C C C M M M C C M M M M A C M A A M C C M C A A M M C A A
M14367	T9662_40	CGAGAAAGGCTGACGAAGATGAGAAAAAGCATAGAGACCTGCTTGACCCAAAACACCTTGAAGGTGAACAAGATTATCAACTGGAGATTTAATG	T->C	Y T Y C C T Y C Y T Y T Y C T T T Y T C - C Y Y T T Y C T Y Y C Y - Y T C T T - Y T C - T Y T C Y T T C T Y Y Y Y C T Y T C Y C C C Y Y Y T C Y T Y T T T T Y Y T Y T C Y T - Y T C C - T T Y C C T C Y T Y Y C T T Y C Y T Y C C Y C T C C Y Y Y T C C C Y C T C T Y T Y Y T C C C Y C C T T T Y Y Y T T Y Y Y T C T Y C C Y T C Y T C C C Y T C C
M14368	T9662_64	CGAGAAAGGCTGACGAAGATGAGAAAAAGCATAGAGACCTGCTTGACCCAAAACACCTTGAAGGTGAACAAGATTATCAACTGGAGATTTAATG	G->A	R G R A A G R A R G R G R A G G G R G A - A R R G G R A G R R A R - R G A G G - R G A - G R G A R G G A G R R R R A G R G A R A A A R R R G A R G R G G G G R R G R G A R G - R G A A - G G R A A G A R G R R A G G R A R G R A A R A G A A R R R G A A A R A G A G R G R R G A A A R A A G G G R R R G G R R R G A G R A A R G A R G A A A R G A A
M14186	T9540_49	CGACATGAGTTTGTAACAACCAATGGAAAAAAAACTTTGAAAATTTTAAATGCAAAGAGATTTTGAGAGAATAAGAGAAGTGTCTCCATTATGT	A->G	R A G G G A - G - A A - - A - R A - A - - - - A A A A G A A G G G - R A G A A - G - G - A R A - A A A - - - R - A G A R G G G G G G R G A A - - A - A - A A A - A A A G A A - - A G G G A A A G G G G G - G - G A A R G R - R G G - G A - G - G R A G - G G G R - A - A - - A - - - A G G A A A A R A A A A G G A G A R G G G A A A - - - A A A - -
M21083	T14236_89	CGATCACATCTCAGAAAACCTTTTTCAATATAGTCTCCTTTATCGGCACCTATTGACATGACCGACCAACCATTACTAAACCATCCGACCCATA	C->T	Y T Y C T T - C - T C - C C - C T - T - Y - - C T T Y C T Y T C C - Y T C T T - T - - - T T T - T T T - - C Y - - C T C Y T Y C C C C C C T C T C Y T - T T T C - C C C Y T - T T C C C T Y T - C Y T T - T - C T T Y - Y T Y C C T C T C - C Y Y T C - C T C C - T - T C C T - C C - C C T T T Y Y Y T T C Y C C C T T C C C T T - T - C C - T T -
M33213	T21254_35	CGACATCCCTCTCAATGCCGCCACCAACACCTCCCTCCGCCTCTTCCTCCCGCACCCTCCGCCCGCCCAAAAACTCCCCCTCATCCTCTACTTC	C->T	Y T C C - T T C T T Y C - - - Y T C T - T - T C T T Y C T Y T C C - Y - C T T - C - C - - - T - - T T C - Y C C - C T T C T Y C C C Y T Y T C C - T T - T T Y - T T C C T T - T T C C - T T C - C C T Y T C - C T T Y - T - Y C - C C T C - C C Y T C - C C C Y C C - T - - T T C C C - C T T Y C Y T T T C Y - C C T Y Y C - T C C T C C C - T - C
M5993	T4042_84	CGATAAAGAAATGATTGGCCAAAATGGAAAGATTCAATCTAAGCAGAATTAGATTTGCTTGCTAAACGAAAGTTTGTGGACCTGTAGTTCGCAC	G->A	R G R A G G G A - G R - - A - A G - - A - - - G G G R A G R G A A - R - - - G - A - A - G - G - - G G A - G R G - A G A G G R A A A R A A G - R A R G A G G G G - R R A G G A - - A A A G G R A A R A A G A A A G G R A G G R A A - A G A A A A R G A - A A A R - G - G G G G R G - R A A G G G G A G G G G R - A A G A A A G G - - G A - G - G G A
M21727	T14684_73	CGACCATATAGTGCTTGGAACGGTGAGGTGCAATGGCAGAGTGGTAAGATGTGTTGTACCACAATTCTGCCAGATGCAGGTATTGGTACCAACT	G->A	R G G A A G A A A G R G - R G A G A R - - - - G G G R A G R G A A - R G G - - - G A - - G - G - - G G A - R R A G A G R R A R A A A A R R G A G R R G G G G R G G G G A R G A - G A A A G G G A A R A A - R A A G G R A R G G A A R A G A A A G R G A - A A A R A G - G G G G R R A R A A G G R R R R G G R R A A A G R R A R G G A G A A R A G A A
M13710	T9221_60	CTCAAATTGGTTGTGTACATGACCTTAATCTTAGTCACAATTTTCTTGATGGTGAGATTCCATTTCTTTTTACATGGAGCTCCGAACTTAGTCG	C->T	Y C C T C C C T Y C C - Y Y C Y C C C - - - Y T C C Y T C Y Y T T - T - T C C - - Y T - - C C - T C C T C T Y C Y T C Y Y T Y T T T T Y Y C T T T Y C C C C C T - C C T C C - Y C T T - C - Y T T T - T C Y Y T C C Y T Y - T T T Y T C T T T C C C T T T Y T Y T C Y C Y Y C Y Y T Y T T C C C Y T T C C Y Y Y Y T C Y C T Y C C Y C T T Y Y C C T
M13709	T9221_59	CTCAAATTGGTTGTGTACATGACCTTAATCTTAGTCACAATTTTCTTGATGGTGAGATTCCATTTCTTTTTACATGGAGCTCCGAACTTAGTCG	T->G	K T T G T T T G K T T - K K T K T T T - - - K G T T K G T K K G G - G - G T T - - K G - - T T - G T T G T G K T K G T K K G K G G G G K K T G G G K T T T T T G - G T G T T - K T G G - T - K G G G - G T K K G T T K G K - G G G K G T G G G G G T G G G K G K G T K T K K T K K G K G G T T T K G G T T K K K K G T K G G K T T K T G G K K T T G
M33494	T21431_54	CGAGAGTGTTCATTAGGATCAGATTACATAAATATGACTTGAACTTGATTCACGTAAAGATTTCACTTTCAACCCAAAATTTTTGAGGCAATAG	G->T	G T - G - T G G G T T G K K - G - G G - - - - - T - K G T G K - - - T T - T T - - K G - - - T - G - T G - T G G T G T G K T G G G G - K T - G G - G T T T T G K - - - G G T - K T G - - - - G G - G G G - G G G T - K - G - K G G K G T G G G K T T G G G G G G G K G T T K T T G G K G G T T G G G T T T K K T G G T T K - - T - T T G G G T T G G
M18289	T12332_69	GTGTTGGCAACGATTAATGGAGGAGGAGCTAGAGGTGGTTGTGATGATGGAGGTAAGAGTGATGCAGCAACAAAAGCGGTGATGACAAGGATCG	A->G	A - - A - G G A A G R G R G - G G A G - - - A - G G R A G G R A - G A G - - G - R R A - G R G - G G G A G - A R A - G R A A R A A A A G A G A R - R G - G G A R - G G A G G - R G A - - - A A A A A A A G A A A G G A - G G G A A R A G A A A A A G A - A A A A A G A G A R G A A G A A A G G G G R R G G A R A A A G G - A G G - G G A A R R G - A
M4414	T2948_30	TCCGGCCTGACTGACCCGACAACCTAGATGTGCCCAACCGGTCCGATGAACAGGGCGATACTGACTGGCCCAACAACCTTGCTAGGTCGGGTCG	G->A	G A G G A A A G R A R A R R A R A R R - R - A A A A R G A R R G - - R A G A - A R G G - A G A A R A A G A R R R R G A R R G R G R G A R R A G R R R A A A A R R A R A G R A - R A G G G A A R G G R A R A A R G A A R G R A R G G R G A G G R A A A G G G G G R G A R A R R A R R G R G G A A A R - G A A R R R R G A A A G R A G R A G G R R A G G
M5114	T3443_61	GAGATTTCAGCTACAGTGCAAACGTGGAAGACGAAAAGTAAACTGGAGTGTGAAGCTTTGGTTTTGTTAATCAGAAAGCGTACAAAAGAATTCG	G->A	G A R G G A A G R A R G R R - R A R G A - - G R A A R G A R R G G - R A G A A - G G G - A R A G R A A G A A R R R G A R R R R G R G R R R A G R R R A A A A R R A R A G R A G R A G G - A A R G G R A R A A R G A A R G R A R G G R G A G G R R R A G G G G G R G A R A R R A R R G G G G A A A R R R A A R R R R G A R G G R A A R A G G R R A G G
M5113	T3442_74	CGATGGAATTTACGGATAAAAAGAAATTTGTCAGTAATTATGGGTTAACTATGTTTTACGTCCTCAAACTATTGATCATTTTTGGTTTTGGTCC	G->A	G A R G G A A G R A R G R R - R A R R A - - G R A A R G A R R G G - R A G A A - G G G - A R A G R A A G A A R R R G A R R A R G R G R R R A G R R R A A A A R R A R A G R A G R A G G G A A R G G R A R A A R G A A R G R A R G G R G A G G R R R A G G G G G R G A R A R R A R R G G G G A A A R R R A A R R R R G A R G G R A A R A G G R R A G G
M14502	T9754_36	TGATTTTAATACATGTATTCAGATAATTGAGGAGAGGGAGAAGATAATTATGTTTTTACATACCAAGTCAAAGTCAAAGGGGAGACCATTATCG	G->A	G A R G - A R G R A G G R R - A A A A A A - A A A A R G A R R G G A G A G A A - G R G - - A A G R A A G - R R R R G A A G R R G R G R R G A G R G R A - A A G R A R G G R A - R A G G - - A R G G A A A A G A G A A R - R - R G G R G A G G R R R A G G G R G R G A A A R R A G A G G G G A A A G R R A A R R R - G A G G G R A - G A G G G G A G G
M14501	T9753_15	CGAGATAACGTGCAAAAGATAAGGGAATTTCATGGAAAAATTCCTTTGGTTATAATATAATGTATGTATTTATCTATGGATTCAAATAAGGTTA	A->G	R A R G - A R G R A G G R G - A A A A A A - A A A A R G A R R G G - G A G A A - G R G - - A A G R - A G - R R R R G A A G R R G R G R R G A G R G R A - A A G R A G G G R A - R A G G - - A R G G G A A A G A G A A R - R - R G G R G A G G R R R A G G G R G R G A A A R R A G A G G G G A A A G R R A A R R R - G A G G G R A - G A G G G G A G G
M3822	T2546_81	TGTAGATGTCTTTCTAGATGAGATTCTAGAACTACCACCAAGTAGGGATGTGGATTTCACTATTGATCTCATCCCTGGAGTTGGCCCAATATCG	T->C	T C Y T Y C Y T Y C Y Y Y Y C Y C T T T T - Y Y C C Y T C Y Y T T C Y C T C C - Y Y T - C Y C C Y C C T C Y Y T Y T C Y Y Y Y T Y T Y Y Y C T Y Y Y C C C C Y Y C Y Y T Y C T Y C T T T C C Y T T Y Y Y C C Y T C C Y T Y C Y T T Y T C T T Y Y Y C T T T Y T Y T C C C Y Y C Y Y T Y T T C C C Y Y Y C C Y Y Y Y T C Y Y T Y C Y Y C T T Y Y C C T
M3821	T2545_57	CGATTGCGGATGACACAAAGTAGTGTTCCCAAATACAGAAGGATTGGAGAGGATATCGTTTAACCAGGAGATGATATCGTTTAACCAGGTGATG	C->T	C T Y C Y T Y C Y T Y Y Y Y T Y T C C C C - Y Y T T Y C T Y Y C C T Y T C T T - Y Y C - T Y T T Y T T C T Y Y C Y C T Y Y Y Y C Y C Y Y Y T C Y Y Y T T T T Y Y T Y Y C Y T C Y T C C C T T Y C C Y Y Y T T Y C T T Y C Y T Y C C Y C T C C Y Y Y T C C C Y C Y C T T T Y Y T Y Y C Y C C T T T Y Y Y T T Y Y Y Y C T Y Y C Y T Y Y T C C Y Y T T C
M20095	T13572_79	TAGTTGCTTGGGATCGCACGCATGAGTTATTACAGATAGCTCGTGATGCAACAGAAGAGGAAGAAACTAGAGAAGGACGTAGAGTTTGAGGTCG	G->A	G A R G A A G G R A R - R R A R A R G G R - G A A A R G A R R G R - R A G A - - A R G - A - - - A A A G A R R R R G A R R R R G R G R R R A G R G R A A A A R R - A - G R A - R A G G - - R R G G R R R A A R G A A R G R A G G G R G A G G R G R A G G G R G R G A A A R R A A R G G G G A A A R G R A A R R R G G A G R G R A G G A G G R R A A G
M12247	T8221_90	CGAATAGAAGAACAAATGCTTTGACTTTTTTTGTGTTCTTCAATCTGTTCATCAAGCTCACCAAAAAAACATCAAATTGTTACATATTTTATGT	T->A	W T W A T T W A T T W T W W T W T W W W - - A W T T W A T W W A W - W T A T T - A T A - T W T W W T T A T W T T W A T W A W W A W A W W W T A W A W T T T T W W T W T A W T - W T A A A T T W A A A A A T T W A T T W A W T W A A W A T A A W W W T A A A W A W A T A T W W T W W A W A A T T T A W T T T W W W W A T W T A W T W T T A A W A T T A
M349	T231_90	CGATATCCGTTTGTGAAACGGATGTCAACATCCGTAATGATCACAAAATAAAATATCAACTATATCACTCGCAACAGACAACATTCCAACAATC	C->T	C T Y C Y T Y C Y T Y - Y Y T Y T Y C T T - Y Y T T Y C T Y Y C C - Y T C T T - Y Y C - T C T - Y T T C T Y Y Y Y C T Y Y Y Y C Y C Y Y Y T C Y Y Y T T T T Y Y T Y T C Y T - Y T C C C T Y Y C C Y Y Y T Y Y C T T Y C Y T Y C C Y C T C C Y Y Y T C C C Y C Y C T T T Y Y T Y Y C Y C C T T T Y Y Y T T Y Y Y C C T Y T C Y T T Y T C C Y C T C C
M350	T232_13	GACCACTGTTACAACCTTTAGAGAGGGAAAGGAGGGACCACCACTAGAGAGAACACGTTCAAATGAAAGAGATAGAAAGCAAATGGACCACTCG	A->G	A G R A R G R A R G R - R R G R G R A G G - R R G G R A G R R A A - R G A G G - R R A - G A G - R G G A G R R R R A G R R R R A R A R R R G A R R R G G G G R R G R G A R G - R G A A A G R R A A R R R G R R A G G R A R G R A A R A G A A R R R G A A A R A R A G G G R R G R R A R A A G G G R R R G G R R R A A G R G A R G G R G A A R A G A A
M8636	T5794_63	GAAAATAAATAAAATCAATTAGGGCAACCATCTATATTTTGTTCTCCCACGCTCATCAACATACCATCCATAATTGATATCTTCATATTCTTCG	A->G	A G R A R G G A R G R G R A G R G R G A A - A R G G R A G R R A R - R G A G G - G A A - G R G - R G G A G R R R G A G G R R R A R A R R G G A G G R G G G G R G G R A A R G A R G A A A G G R M A R G R G A A A G G R A R G R A A R A G A A R R R G A A A R A R A G - G A R G R R A R A A G G G R R R G G R R R A A G R A A R G G A G A A R G G A A
M3507	T2337_94	AAGTAAGGTACATTTCATGCATAAGTTAGAAGTGCTACCTTTGTCCAATTTTCATGAATTCATGCCTGAATGCATGATGTAGTAGCCACATTCG	G->A	R A R G R A R G R A R G R R A R A G R A A - R G A A R G A R R G R - R A G A A - G R G - A A A - R A A G - R G R R G A R R R R G R G R R R A G R R R A A A A R R - R R G R A G A A G G - A G R G G R R R A R R G A A R G R A R G G R G A G G R R R A G G R R G R G A G A R R A G R G G G G A A A R R R A A R R R R G A R A G R A A R A G G R R A R G
M3506	T2336_7	CGATCCAGCTTGACTCATGTTGAACTTCAAATCAGGACAACTCAACTTGACCTTTGACCCTAGACTGAAGGTGTATTTAAAAAGTTAATTAAAA	A->G	R A R G R A R G R A R G R R A R A G R A A - R G A A R G A R R G R - R A G A A - G R G - A A A - R A A G - R G R R G A R R R R G R G R R R A G R R R A A A A R R - R R G R A G A A G G - A R R G G R R R A R R G A A R G R A R G G R G A G G R R R A G G R R G R G A G A R R A G R G G G G A A A R R R A A R R R R G A R A G R A A R A G G R R A R G
M6986	T4720_88	CGAGCTCTCTCCTAGGCGAAGGGAGCTCGCTTGAGCGAGAGTCCTTCTCGCCTGAGCGAGGCCCTTCAGCCTGAGCGAAGAGCTGGGCGAGACT	C->A	M C M A M C M A M C M M M M C M C A M C C - M M C C M A C M M A M - M C A C C - A M A - C C C C M C C A C C M M M A C M M M M A M A M M M C A M M M C C C C M M C M A A M C - M C A A A C A M A A A A M C A M A C C M A M C C A A M A C A A M A M C A - A C A M A C C C M M C M M A M A A C C C M M M C C M A M C A C M A A M C - M C A A M A C - A
M8779	T5880_62	CGAAATTGAATGAGAATAATGGCAGACGAACTCCTTCAGAACTTCCAATTTGCAGAGAATCGGATTTGATTATGGACCAGCTTGTGGAACTGAC	G->A	R A R G R A - A A A G A - A A R A A A - A - - R A A R G A R G R R - R A G A A - A - G - A A A - - A A - - - A - G R A A A R R G A G A - R A - A - G A - A A R - A R G R A A G - A G G - A G G G G - A A A A G R A A R - A A R G R A A A G G - G A A G - G G R R A A - A A A A G A G A A R A A A A R R A - R R A G G A A - R A A - - A G G G - - A A
M10232	T6886_75	CGACATCCATTTCATTAATTTTTTTGTTTTTTAATGAAACGAATGTTGATATCCGTTTCACATTTTTCTGAAACGGATTTCAATATCTGTTTCG	G->A	G A R G A A - G R A R A A R A R A A R G A - A A A A G G A R A G R - R A G A A - R - G - A G A - R A A G - A R A R G A G G G R G G G R G R A G G A R A A A A R A A A - G R A G R A G G G A A R G G R G R A R G G A A R G A A R G G R G A G G R R R A G - R R G R G A A A A - A A A G R G G A A A R R R A A R R R A G A R A G R A - A A G G A - A - G
M10234	T6887_56	TTCATTAAAAATAAAAAATGTTAATGAAACAAATTTTAACCTCCGTTTTGTTTTTTTTTTGTAAGTTTGATTAGTGTTTTCCTGGTGCTCTTCG	T->C	T C Y T C C - T Y C Y C C Y C Y C C T T C - C C C C T T C Y C T Y - Y C T C C - Y - T - C T C - Y C C T - C Y C Y T C T T C Y T T T Y T Y C T T C T C - - C Y C C C T T Y C T T C T T T - C Y T T T T Y C Y T T C C Y T C C T T T Y T C T T Y T Y C T - Y Y T Y T C C C C - C C C T T T T C C C T Y Y - C Y Y C C T - Y T T Y C - C C T T C - C - T
M10233	T6887_14	TTCATTAAAAATAAAAAATGTTAATGAAACAAATTTTAACCTCCGTTTTGTTTTTTTTTTGTAAGTTTGATTAGTGTTTTCCTGGTGCTCTTCG	A->G	A G R A G G - A R G R G G R G R G A A A G - G A G G A A G R G A R - R G A G G - R - A - G A G - R G G A - A R G R A G A A A R A A A R A R G A A G A G - - G R A G G A A R G A A G A A A - G R A A A A R G R A A G G R A G G A A A R A G A A R A R G A - R R A R A G G G G - G G G A A A A G G G A R R - G R R G A A - R A A R G - G G A A G - G - A
M10235	T6887_82	TTCATTAAAAATAAAAAATGTTAATGAAACAAATTTTAACCTCCGTTTTGTTTTTTTTTTGTAAGTTTGATTAGTGTTTTCCTGGTGCTCTTCG	C->T	C T Y C T T - C Y T Y T T Y T Y T C C C T - T C T T C C T Y T C Y - Y T C T T - Y - C - T C T - Y T T C - C Y T Y C T C C C Y C C C Y C Y T C C T C T - - T Y C T T C C Y T C C T C C C - T Y C C C C Y T Y C C T T Y C T T C C C Y C T C C Y C Y T C - Y Y C Y C T T T T - T T T C C C C T T T C Y Y - T Y Y T C C - Y C C Y T - T T C C T - T - C
M9857	T6613_59	GGCTCCCACTGAAACACAACACAAAATCCAACAAGGAGAGGTTAAGTCAAAAAACCCTTCTCTGCAAGATCAGATATTGGATCCAGAACAATCG	T->C	T C Y T C C Y T T C C C Y Y - Y C Y C - C - Y C C C T T C Y Y T - - C C - C - - C T T - C T C C Y C C T C C Y Y Y T C C Y C Y T Y T C Y Y C T Y C Y - C C C Y Y - C - T C C - Y C T - - C - C T T C C C C T Y T C C Y T T C Y T T Y T C T T Y Y Y C T T C T T Y T C T C Y Y C Y T T Y T T C C C Y Y Y C C Y Y Y Y T C C C T Y C - C C T T C Y C - T
M9856	T6613_23	GGCTCCCACTGAAACACAACACAAAATCCAACAAGGAGAGGTTAAGTCAAAAAACCCTTCTCTGCAAGATCAGATATTGGATCCAGAACAATCG	A->C	A C M A C C M A A C A C M M - M C M A - C - M A C C A A C M M A - - C C - C - - A A A - C A C C M C C A C C M M M A C C M C M A M A A M M C A M A M - C C C M M - C - A C C - M C A - - C - C A A C A A C A M A C C M A A C M A A M A C A A M M M C A A C A A M A C A C M M C M A A M A A C C C M M M C C M M M M A C A C A M C - C C A A C M C - A
M19646	T13257_54	CGAAGCCTAAGCCAGTGGGTTCAATATGCTGAGGAGGGAAAATATATAAGATTAAGGGGGCGAAATAAACTTTTTTCATATACTTAGTAATAAT	A->T	A T A A T T A A W T W A W W T W T T T T T - A A T T A A T W W A A - W - A - T - A W A - T T T - A T T A T W T W W A T W A T W A W A A W A T A W A W T - T T W W - T - A W T - W T A A A - - W A A W A T T T W A T T T A W T W A A W A T A A A A W T A - W A A W A T A T W A T W W A W A A T T T W W W T T W W W W A T W T A W T A A T A A T W T A A
M8063	T5423_56	CGACCATAACCCATATGGGTTGGGGTCACAAAGTACATTGGGCCAAAAAGTCCCCTACGAAATGCCCACAAAGCCCTATGGATCAAAGCTAGAC	T->C	Y T T C C T T C T T Y - Y C T T T Y C - - - C T T T C C T Y Y C C - Y T C - T - Y T C - T C T C Y T T C T T Y Y Y C T Y Y Y Y C Y C Y C C T C Y C Y T T T T T T T T - C Y T C Y T C C C T C Y C C Y T C T T Y C T T Y C C T Y C C Y C T C C Y Y Y T C C C Y C Y C T C T T Y T T Y C C C C T T T T C Y T T T Y Y Y C T Y - C Y T - T T C C Y C T - C
M8064	T5423_69	CGACCATAACCCATATGGGTTGGGGTCACAAAGTACATTGGGCCAAAAAGTCCCCTACGAAATGCCCACAAAGCCCTATGGATCAAAGCTAGAC	C->T	Y C C T T C T T C C Y - Y C C C C Y T - - - C C C C T T C Y Y T T - Y C T - C - Y C T - C T C T Y C C T C C Y Y Y T C Y Y Y Y T Y T Y T C C T Y C Y C C C C C C C C - T Y C T Y C T T T C C Y T T Y C T C C Y T C C Y T C C Y T T Y T C T T Y Y Y C T T T Y T Y T C C C C Y C C Y T C T T C C C C T Y C C C Y Y Y T C Y - T Y C - C C T T Y T C - T
M8393	T5636_78	TTTAAAATATATTAATACAGTTTTATTGAAGATAAGACTATAAAAATATATCATGTACAAAAATATATATGTGAGCAGACTGGACATGGGCTCG	G->A	G A A G G A G G A A A - A G A R A A G - G - - G A A G G A R G G G - R A G - - - A A G - A - A - A A A G - G R G A G A A R R R G R G G A G A G R G R A A A A R G A A - G R A A A - G - G A A R G G A G G A R G G A A R G A A R G G A G A G G A R R A G - G R G R G A - A R G A A G G R G G A A A - R R A A - R R R G A G A G G A A A - G G A - A A G
M8664	T5810_82	CGAACTTGTAGCGTACTTCCTCAATGGTGACACATAAAAACCATTTAGTAAGTTTGTCCGATGTTGTGACAAAGAAATCTCGTATGCTGTTGGA	G->T	G T K G K T K G K T K G K K T K T K G T K - K K T T G G T K K G G - K T G T T - K G G - T G T G K T T G - K K K K G T K K K K G K G K K K T G K K K T T T T K K T K K G K T G K T G G G T K K G G G K K T K K G T T K G K T K G G K G T G G K K K T G G K K G K G T K T K K T K K G K G G T T T K T K T T K K K K G T K K G G T G K T G G K G T K G
M8663	T5810_9	CGAACTTGTAGCGTACTTCCTCAATGGTGACACATAAAAACCATTTAGTAAGTTTGTCCGATGTTGTGACAAAGAAATCTCGTATGCTGTTGGA	T->C	T C Y T Y C Y T Y C Y T Y Y C Y C Y T C Y - Y Y C C T T C Y Y T T - Y C Y C C - Y Y T - C T C T Y C C T - Y Y Y Y T C Y Y Y Y T Y T Y Y Y C T Y Y Y C C C C Y Y C Y Y T Y C T Y C T T T C Y Y T T T Y Y C Y Y T C C Y T Y C Y T T Y T C T T Y Y Y C T T Y Y T Y T C Y C Y Y C Y Y T Y T T C C C Y C Y C C Y Y Y Y T C Y Y T T C T Y C T T Y T C Y T
M10004	T6719_64	GAGAGAGATGGAATGCCACATGTCAAACTCTATCTGGCTTCGGTTTTCAAAAGAACTGAGGCAGAATGGGGCGTTCTACTTCGGTTCACACTCG	G->A	A G R A R G R A R G R R R R G R G R R A A - R R G G A A G R R A R - R G A G G - R R A - G R G G R G G A G R R G R A G R R R R A R A R R R G A R R R G G G G R R G R G A R G A R G A A A G R R A A R R R G R R A G G R A R G R A A R A G A A R A R G A A R R A R A G R G R R G R R A R A A G G G R R R G G R R R R A G R G A R G A R G A A R R G R A
M238	T158_8	CGAAATCCCTAATCAAACAACATCATCCAACCAAAAACAATCAATTAGGATTCAATTAGGGCTGGCGAGAGAAAGGGGAATATAGACACACCTA	C->T	C T Y C Y T T C Y T Y Y Y Y T Y T Y Y C - - C Y T T C C T Y Y C Y - Y T C T T - Y Y C - T C T T Y T T C T Y Y Y Y C T Y Y Y Y C Y C Y Y C T C Y Y Y T T T T Y Y T Y C C T T C Y T C C C T T T C C Y C Y T C Y C T T Y C Y T Y C C Y C T C C Y Y Y T C C Y Y C Y C T T T Y Y T Y Y C Y C C T T T Y Y Y T T Y Y Y Y C T Y C C C T C Y T C C Y Y T T C
M6071	T4091_38	GAGTGGTACTTCCATTATATTGCAATTTAAAGCATCTAAGAAACTCTTTACTAAATTTTTGTGCACACCTACCCTAATACTTGAAGCCAACTCG	A->G	A G R A A G G A A G R A R G - R G R G A - - G A G G A A G R R A A - R G - G G - A R A - G - G - R G G A G A R G G A G G R A G A R A G A G G A R G R G G G G A R G A A A G G - R G A A - G G R A A A - R G A R A G G R - G G R A A R A G A A R R R G A A R R A R A G A G R R G G R A R A A G G G R R R G G R R R - A G A G A R G - G G A A R A G G A
M6070	T4090_55	CGACCTTATATACCTTGGTTCTAGAATCGGGGTAGAATGGCAAAATTAACCGTTTCCAAATCTCCTTTCTGGACTGTTGCATTCTCTGATAAGA	T->G	T G K T T G G T T G K T K G - K G K - T - - G T G G T T G K K T T - K G - G G - T K T - G - G - K G G T G T K G G T G G K T G T K T G T G G T K G K G G G G T K G T T T G G - K G T T - G G K T T T - K G T K T G G K - G G K T T K T G T T K K K G T T K K T K T G T G K K G G K T K T T G G G K K K G G K K K - T G T G T K G - G G T T K T G G T
M33223	T21260_46	CGAATCAATGACAGAAATTTAAGATACGACAACAAATATTAAACCGTAGATAATGTCCTTCAAAAACAGGTACTTAGTACTTCAATAAAAGTTC	G->A	R G R A A G - A G G A - - A G R G - A - - - - A G G A A G R A A A - R - A - G - A A A - G G G - - G G - - - R G - A G G A R G A - A G - G G - - - A G - G G A - G G G A G G A - - A A A G G R - A - A R - - - A G - A - R - R A A G A G - - - G R G A - A A A R A G - G - - G - A - - - A G G G G R A G - G R - G A G A - A - G - - G - A - - G - A
M8398	T5640_56	AGGTAAAGTTAAACAGAAAGGAAAGTGGGAATTGAAACGTGAGAAAATGGAGAGTGACCTTTTGTTGAAGTGGGTGGTTGAAGCAGGGGTTTCG	G->A	R G A A G G - A A G G - A G - G G R A - - - - R G G A A G R G A A - R - A G G - R - A - G G G - A G G - - - R - A A G G R R R A G A G G G G A - A R G - G G R A - G - A G G A A G A A - G R G A A R R R G A - A G - R A R G R A A A A G A A - R A G A - R R A R A G - G - G G - G - R A A G G G R R R G G A R G G A G R A A G G R G G A A A - G G A
M4873	T3273_61	CGAGAAAGACACACATAAATGTGAAAAACATCATGGTACTTACTGGTGCAACAAGAGCAGAATAAACTAGGGTTAGTTGTGTTAATAAAGCGTT	A->C	M A C C M A - C - A A - C A A M A A - - - - - A A A C C - A - C M - A A C A A - - - C - A A A - A A A - - - - - - C A A A M C C C C A - A A - - - A A C A A A A A M A C A A C - A C C C A A A C C C C A - C - C A - M - M - M C C A C A - - C C C A C - C C C M C - - A - - A C A A A C C - A M C C C A A C A A C C A - A C C A - C A - C - - A C C
M20134	T13596_39	CGAGTAAGGTTTAAATTATATTATCTTAGTATGATCTTAAAGTAATTAAGAATCTATTTTTGTTAAGTGTTACTTATTACCGAATTCCCTATGA	A->G	R A R G R A G G R A R G G R A R A A R A R - R R A A G G A R R G G - R A G A A - A R G - A A A A R A A G - G R R R G A R R R R G R G R R R A G R G R A A A A R R A A G G A A G R A G G G A R R G G R A R A R R G A A R G R A R G G R G A G G R R R A G G R R G R G A A A R R A R R G R G G A A A R R R A A R R R G G A R R G R A G R A G G R R A G G
M20135	T13596_61	CGAGTAAGGTTTAAATTATATTATCTTAGTATGATCTTAAAGTAATTAAGAATCTATTTTTGTTAAGTGTTACTTATTACCGAATTCCCTATGA	T->G	T G K T K G T T K G K T T K G K G G K G K - K K G G T T G K K T T - K G T G G - G K T - G G G G K G G T - T K K K T G K K K K T K T K K K G T K T K G G G G K K G G T T G G T K G T T T G K K T T K G K G K K T G G K T K G K T T K T G T T K K K G T T K K T K T G G G K K G K K T K T T G G G K K K G G K K K T T G K K T K G T K G T T K K G T T
M1892	T1296_10	TTAGATATGCTGAGTAGGGGCTTAAAAGGAGATTATCCATACTCTACTAGGTATCCTAACTCATACAAGGTAAGATATTTAGTTGTGAAAGTCG	C->T	Y C Y T Y C C T Y C Y C Y Y C Y C T Y T T - C Y C C T T C Y Y T T - Y C T C C - Y Y T - C Y C - T C C T - Y Y T C T C C Y Y Y T Y T Y Y Y C T Y Y Y C C C C Y Y C Y C T Y C T T C T T T C Y Y T T Y Y Y - Y Y T C C Y T Y C Y T T Y T C T T Y Y Y C T T Y Y T T T C C C T Y C T C T Y T T C C C Y Y Y C C Y Y Y Y T C Y Y T Y C C Y C T T Y Y C C T
M1893	T1296_57	TTAGATATGCTGAGTAGGGGCTTAAAAGGAGATTATCCATACTCTACTAGGTATCCTAACTCATACAAGGTAAGATATTTAGTTGTGAAAGTCG	T->C	Y T Y C Y T T C Y T Y T Y Y T Y T C Y C C - C Y T T C C T Y Y C C - Y T C T T - Y Y C - T Y T - C T T C - Y Y C C C T T Y Y Y C Y C Y Y Y T C Y Y Y T T T T Y Y T Y T C Y T C C T C C C T Y Y C C Y Y Y - Y Y C T T Y C Y T Y C C Y C T C C Y Y Y T C C Y Y C C C T T T C Y T C T C Y C C T T T Y Y Y T T Y Y Y Y C T Y Y C Y T T Y T C C Y Y T T C
M21526	T14545_83	CGACGATGAACTACCGCCAGACGATTGTTTCCTTTCTAGGCCATTTTGGGTTCGTGTAGAGGAACTGTCTGCTAAAAATTATGGTTAATAGATT	G->A	G A R G R A G G R A R G R R A R A A R G G - G G A A G G A R R G G - R A G A A - R R G - A - A G G A A G - G R R R G A R A R R G R G R R R A G R R R A A A A G R A R G G A A - G A G G - A R R G G R G R A G A G A A R G R A R G G R G A G G R R R A G G A R G R G A G A A R A R R G R G G A A A R R R A A R R R R G A R A G G A - R A G G R A A G G
M21527	T14545_93	CGACGATGAACTACCGCCAGACGATTGTTTCCTTTCTAGGCCATTTTGGGTTCGTGTAGAGGAACTGTCTGCTAAAAATTATGGTTAATAGATT	T->C	T C Y T Y C T T Y C Y T Y Y C Y C C Y T T - T T C C T T C Y Y T T - Y C T C C - Y Y T - C - C T T C C T - T Y Y Y T C Y C Y Y T Y T Y Y Y C T Y Y Y C C C C T Y C Y T T C C - T C T T - C Y Y T T Y T Y C T C T C C Y T Y C Y T T Y T C T T Y Y Y C T T C Y T Y T C T C C Y C Y Y T Y T T C C C Y Y Y C C Y Y Y Y T C Y C T T C - Y C T T Y C C T T
M9895	T6639_7	CGACACTTTTCACCTTTGTGAACCCAACTCCATCTCTGAATTTGTAATTGAAGTAGAAAGCTCGTACCAAATCAGGGTAGTAGATGCCTTGCAT	T->C	T C C T Y C Y Y C Y C T Y Y C Y Y Y T Y Y - C Y C Y T T Y - Y - C - Y C T C C - Y C - - Y Y C - C Y C T C Y Y C Y T C C Y Y C - T T Y C C Y - C C T C T - Y Y C C Y Y T Y Y - T Y - T T T Y Y T T C Y Y C Y Y T Y Y Y - Y Y T T T Y T C - Y Y T Y C T - Y Y T Y T C C Y Y Y Y Y C T C - T Y Y Y - Y C T C Y Y Y C T T Y T T Y Y Y Y Y C T Y T C Y T
M9896	T6639_41	CGACACTTTTCACCTTTGTGAACCCAACTCCATCTCTGAATTTGTAATTGAAGTAGAAAGCTCGTACCAAATCAGGGTAGTAGATGCCTTGCAT	T->C	T C C T Y C Y Y C Y C T Y Y C Y Y Y T Y Y - C Y C Y T T Y - Y - Y - Y C T C C - Y C - - Y Y C - C Y C T C Y Y C Y T C C Y Y C - T T Y C C Y - C C T C T - Y Y C C Y Y T Y Y - T Y - T T T Y Y T T C Y Y C Y Y T Y Y Y - Y Y T T T Y T C - Y Y T Y C T - Y Y T Y T C C Y Y Y Y Y C T C - T Y Y Y - Y C T C Y Y Y C T T Y T T Y Y Y Y Y C T Y T C Y T
M11495	T7729_33	CGATGGCACACCATGTAACCTCACGATCTCACTGATATACAACTGTGCTAGCTTCGCCATAGACATCCTCAAGTTTACTGCTAGAAAGTGAGCA	T->C	T C Y T Y C Y Y Y C Y T Y Y C Y C Y Y C Y - Y Y C C T T C T Y T Y - Y C T C C - Y Y T - C C C C Y C C T C Y Y T Y T C Y Y Y Y T Y T Y Y Y C T Y Y Y C C C C Y Y C Y Y T Y C T Y C T T Y C Y Y Y T Y Y Y C Y Y T C C Y T Y C Y T T T T C Y Y Y Y Y C T T Y Y T Y T C T C Y T C T Y T Y T T C C C Y Y Y C C Y Y Y Y T C Y T T Y C T Y C T T Y T C C T
M905	T622_82	AGCAAGTGAAGATGCATTAACATTGGGATCACAAGAATTTGAAGTCGTCCCAGTCCCAATCCCACTTCCAGACATTGTAAATCAGTTTCAATCG	T->C	T Y Y T Y Y C Y Y C Y C Y Y T Y Y T Y T C - T C Y C T T Y T Y T T - Y T - - T - C Y T - Y C C C T C C T Y Y T Y Y T Y Y Y T Y T Y T C C Y Y T Y C Y Y C Y T T Y - C - T Y Y - Y Y T T - C C Y Y T T C Y C C Y T Y C Y T Y Y Y T T T T Y Y Y Y Y Y Y T - Y Y T Y T Y Y Y Y T C C Y T Y T T Y Y Y Y Y Y Y Y Y Y Y Y T Y Y C T Y C T T Y T T Y T Y C T
M904	T622_69	AGCAAGTGAAGATGCATTAACATTGGGATCACAAGAATTTGAAGTCGTCCCAGTCCCAATCCCACTTCCAGACATTGTAAATCAGTTTCAATCG	C->T	C Y Y C Y Y T Y Y T Y C Y Y C Y Y C Y C T - C T Y T C C Y C Y C C - Y C - - C - C Y C - Y C T T C T T C Y Y C Y Y C Y Y Y C Y C Y C T T Y Y C Y T Y Y T Y C C Y - T - C Y Y - Y Y C C - C T Y Y C C C C T T Y C Y T Y C Y Y Y C C C C Y Y Y Y Y Y Y C - Y Y C Y C Y Y Y Y C T T Y C Y C C Y Y Y Y Y Y Y Y Y Y Y Y C Y Y T C Y T C C Y C C Y C Y T C
M34430	T21988_94	GAAGGAAAGGAATTGTAAGATTCAGAATTACATGCTGACTTAGGGTATTATTTTCTTACTATAAATTATAATTTGAGATGTAGTTTCGTTTGTT	T->C	C S S C S S - C S S S C G S S S S G C C G - G C S S C C S C G C C - S G C S C - C G C - S C S - S S S C - S S S S C S S S S S C S C C S S S - S S S S G S S S S C S C C S S C S G C C C C G S C C S C C G S G C S S S - S S S C C C C S C G G C S S S - C S C S C S S S S C S S S C S C C S S S S S S S S S S S S C S C S C - S G G S C C S C G C C
M2544	T1721_86	CGAGTGGCACTGAACCGGGGCCAAATAGGACTATATGCCTCGGTTATTAATTGAACCGAGGCCATATAGTTTAATTAGGGCACAAAAACGCGAA	A->C	A M M A M M C M M M M C M M M M M M M C A - C M C M A A C A M - M - M M A M M - M M - - M A M C C M M A C M M M C A M M M M M A M A M M M M - M M M M M M M M C A M A A M M A M C A A A C M M A A M M M C M C A M C M A M M M A A A A M A C C M M M A - M M A M A M A M C A M C M A M A A M M M M M M M M M M A M A M M M A A M M M M A A M A M C A
M2543	T1721_30	CGAGTGGCACTGAACCGGGGCCAAATAGGACTATATGCCTCGGTTATTAATTGAACCGAGGCCATATAGTTTAATTAGGGCACAAAAACGCGAA	A->G	A R R A R R G R R R R G R R R R G R R G A - G R G R A A G A R - R - R R A R R - R R - - R A R G G R R A G R R R G A R R R R R A R A R R R R - R R R R R R R R G A R A A R R A R G A R A G R R A A R R R G R G A R G R A R R R A A A A R A G G R R R A - R R R R A R A R G A R G R A R A A R R R R R R R R R R A R A R R R A A R R R R A A R A R G A
M29140	T18825_21	CGATCAAATGCCATTTCTCTTATTGTCTTGGATTGTTCTCTTTCACAATGACTTTGTGTGCAGATAAGTAAGGCATTACCTTATTTGTGTTGTT	T->G	T K K T K K T K K K K G G K K K K - K G G - T K K K T T T T K T T - K K T K K - K G T - K K K - G K K T G K K - - T K K K K K T K T K T K K - T K K K G K K K T K K K T K K T T G T T T K K K T T K K K G K T T K K K T K G K T T T T K T T K K K K T - K K T K - K G K T T G K K T K T T K K K T K K K K K K T K T K K K T - K T K K T T K T K K T
M29141	T18825_82	CGATCAAATGCCATTTCTCTTATTGTCTTGGATTGTTCTCTTTCACAATGACTTTGTGTGCAGATAAGTAAGGCATTACCTTATTTGTGTTGTT	T->C	T Y Y T Y Y T Y Y Y Y C C Y Y Y Y - Y C C - T Y Y Y T T T T Y T T - Y Y T Y Y - Y C T - Y Y Y - C Y Y T C Y Y - - T Y Y Y Y Y T Y T Y T Y Y - T Y Y Y C Y Y Y T Y Y Y T Y Y T T C T T T Y Y Y T T Y Y Y C Y T T Y Y Y T Y C Y T T T T Y T T Y Y Y Y T - Y Y T Y - Y C Y T T C Y Y T Y T T Y Y Y T Y Y Y Y Y Y T Y T Y Y Y T - Y T Y Y T T Y T Y Y T
M34212	T21861_80	CGAATTACAGTCCCTCCTTTTTGTTTCATCTCCAGTTTGCTTAGAAGATTTCTAAGCCATATTGCATGACATACACTCAATGATGCTGCAACGT	A->G	A R G A R R G R G R R G R G R R R R G - G - R G R G A A G A R A A A R G A A R - R G A - R R R A A R R A G G R R R A G R G R R A R A G A G R A G R R R G G R R G G R R A G R A R R C - A R R R R A R R G R R A A G R R A R R R A A A A R A R R R R R A - R R A R A R G R G A R R R - R A A G R G G R R R R R R G G A R R R A - R A R R A A G A R A A
M7462	T5040_28	CGAATGGTTGAAAGTTTTATGCCAATGGGTAGTTGTCTAGTCATTAGGCACATGAAAACTAATTTTGATTTATAGTGGGAAGGGAGCACTTAAA	G->A	G A A G R R A G R A A R A R A R R R R R G - - R R R G G R - R - R - R A G A R - G - - - R R A A - R R G - G R G A G R A R R A - R G R A A R - A G R R R A G R A A R A G R R - A A - G G R G R G G A - R A R R G R R R - R R R G G G G A - A A R R R G - R R G R G A - R A G R G A G R - G R R R A R A R A R R G R G R R R G G R G G R - G R G A A G
M7463	T5040_51	CGAATGGTTGAAAGTTTTATGCCAATGGGTAGTTGTCTAGTCATTAGGCACATGAAAACTAATTTTGATTTATAGTGGGAAGGGAGCACTTAAA	C->T	C T T C Y Y T C Y T T Y C Y T Y Y Y Y Y C - - Y Y Y C C Y - Y - Y - Y T C T Y - C - - - Y Y T T - Y Y C - C Y C C C Y T Y Y T - Y C Y T T Y - T C Y Y Y T C Y T T Y C C Y Y - T T - C C Y C Y C C T - Y T Y Y C Y Y Y - Y Y Y C C C C T - C T Y Y Y C - Y Y C Y C T - Y C C Y C C C Y - C Y Y Y T Y T Y T Y Y C Y C Y Y Y C C Y C C Y - C Y C T T C
M9899	T6640_52	ATTTTGGAGTGATGAGGGGTTTGTCTTTCCACAATGTGATGAATTTAGATCGTCTTTCTTCATCCGAAATCCATCCTTCAATGGAAGCTGTTCG	G->A	G A A G R A R R A R A G R R A R R R R R R - A R A R G G R - R - A - R A G A A - R A - - R R R - A R A G A R R A R G A A R R A - R G R A A R - A A R A A A R R A A R R G R R - R R - G G R R R G G A R R A R R G R R R - R R R G G R G A - R R R R A G - R R G R G A A R R R R R A G A - G R R R A R A R A R R R A G R R R G R R R R R A G R G A R G
M9898	T6640_35	ATTTTGGAGTGATGAGGGGTTTGTCTTTCCACAATGTGATGAATTTAGATCGTCTTTCTTCATCCGAAATCCATCCTTCAATGGAAGCTGTTCG	T->G	T G G T K G K K G K G T K K G K K K K K K - G K G K T T K - K - G - K G T G G - K G - - K K K - G K G T G K K G K T G G K K G - K T K G G K - G G K G G G K K G G K K T K K - K K - T T K K K T T G K K G K K T K K K - K K K T T K T G - K K K K G T - K K T K T G G K K K K K G T G - T K K K G K G K G K K K G T K K K T K K K K K G T K T G K T
M9897	T6639_59	CGACACTTTTCACCTTTGTGAACCCAACTCCATCTCTGAATTTGTAATTGAAGTAGAAAGCTCGTACCAAATCAGGGTAGTAGATGCCTTGCAT	A->G	A G G A R G R R G R G A R R G R R R A R R - G R G R A A R - R - G - R G A G G - R G - - R R G - G R G A G R R G R A G G R R G - A A R G G R - G G A G A - R R G G R R A R R - A R - A A A R R A A G R R G R R A R R R - R R A A A R A G - R R A R G A - R R A R A G G R R R R R G A G - A R R R - R G A G R R R G A A R A A R R R R R G A R A G R A
M11496	T7729_85	CGATGGCACACCATGTAACCTCACGATCTCACTGATATACAACTGTGCTAGCTTCGCCATAGACATCCTCAAGTTTACTGCTAGAAAGTGAGCA	A->G	A G R A R G R R R G R A R R G R G R R G R - R R G G A A G A R A R - R G A G G - R R A - G G G G R G G A G R R A R A G R R R R A R A R R R G A R R R G G G G R R G R R A R G A R G A A R G R R R A R R R G R R A G G R A R G R A A A A G R R R R R G A A R R A R A G A G R A G A R A R A A G G G R R R G G R R R R A G R A A R G A R G A A R A G G A
M11497	T7730_25	TCCACTCGGGTATCTCAAGTTGCTGAAGCATTCCCCCTGGTCTCTGGTGTTCTATCTTAGCCTTCTGACAGGTTAAACATGACGATACATATCG	G->A	G A R G R A R R R A R G R R A R A R R A R - R R A A G G R G R G R - R R R A A - R R G - A A A A R A A G A R R G R G R R A R R G R G R R R A G R R R A A A A R R A R R G R A G R A G G G A R R R G R G R A R R G A A R G R A R G G G G A R R R R R A G G R R G R G A G A R G A G R G R G G A A A R R R A A R R R R G A R G G R A G R A G G R G A A G
M7807	T5259_47	CGAGAGATTGCGGATTGAAGTAAGGTGATATTTGTGTCTGACTTCTATTATTTGTCTTCGCAGGAACAAATTTAAAACCAATGTACTAATCCAA	A->C	A C A A - C C C C C C A M C C C C A A C C - A A C C A A A A M A A - A C - C C - - A A - C C C A M C C A C C C C A A C M C - M A C A C C A C A M A M C C C C A M C C - A C C - M C - A - C C M A A M C C C A C A C C M A M - C A A M A C A A M A M C A A C M A M A C C C C M C A A A A A A C C C M M C C C M M M - A C C C A M C A A C A A M A C C A
M7808	T5260_44	TATTGATAACATATTCTATATTTGGAAATGGATAACTAACTCAAAGAGAGAAAAAACTATATCTTTAAATGCTGTATCTAGGAACTGGAAATCG	A->G	A G A A - G G G G G G A R G G G - A A G G - A A G G A A A A R A A - A G - G G - - A A - G G G A R G G A G G R G A A G R G - R A G A G G A G A R A R G G G G A R G G - A G G - R G - A - G G R A A R G G G A G A G G R A R - G A A R A G A A R A R G A A G R A R A G G G G R G A A A A A A G G G R R G G G R R R - A G G G A R G A A G A A R A G G A
M690	T470_75	CGATAACTGCGAAGGATGCGTCAAACGTTGTTTAGCTGTCAATCCCTCCAAACCCCTCTCACGGGGCTCCCATTTATTCCTCTCCACTCTTTTC	T->C	T C Y T Y C Y Y Y C C C Y Y C Y C - T C C - Y C C C T T C T Y T Y C Y C C C C - C C T - C C C Y Y C C T C C Y C Y T C C C Y Y T C T C C C C T Y C Y C C C C C C C Y C T C C T C C T T - C C Y T T C C C C C Y T C C Y T Y - Y T T Y T C T T Y T Y C T T C Y T Y T C C C C Y C C C T C T T C C C Y Y Y C C Y Y C C T C C C T T C C Y C T T T T C C T
M7806	T5259_17	CGAGAGATTGCGGATTGAAGTAAGGTGATATTTGTGTCTGACTTCTATTATTTGTCTTCGCAGGAACAAATTTAAAACCAATGTACTAATCCAA	G->A	G A G G - A A A A A A G R A A A A A A A A - G G A A G G G G R G G - G A - A A - - G G - A A A G R A A G A A A A G G A R A - R G A G A A G A G R G R A A A A G R A A - G A A - R A - G - A A R G G R A A A A A G A A R G R - A G G R G A G G R A R A G G A R G R G A A A A R A G G G G G G A A A R R A A A R R R - G A A A G R A G G A G G R G A A G
M6391	T4302_79	CGATTCAAGAAATTTTGAGATTAGCTTTATGAATATGATGGTTTGGCAAACTCTTATGATAAGCGAATCTTAATGAAGACATGATCACCCACTA	A->G	A G R A R G R R R G R A A R G R G R R R A - A A G G A A R A G A R G R G A G G - R A A - G R G G A G G A - A R R A A G A G A R A G A R R R G A R R R G G G G A G G R R A G G A G G A A A G R R A A R R R G G A A G G R A R G R A A R A G A A G R R G A - R R A R A G A G A A G R R A R A A G G G R R R G G R R A G A G R R A G G G G G A A R A G A A
M6390	T4302_78	CGATTCAAGAAATTTTGAGATTAGCTTTATGAATATGATGGTTTGGCAAACTCTTATGATAAGCGAATCTTAATGAAGACATGATCACCCACTA	G->A	G A R G R A R R R A R A A R A R A R R R G - G G A A G G R G A G R A R A G A A - R G G - A R A A G A A G - G R R G G A G A G R G A G R R R A G R R R A A A A A A A R R G A A G A A G G G A R R G G R R R A A A G A A R G R A R G G R G A G G A R R A G - R R G R G A G A G G A R R G R G G A A A R R R A A R R G A G A R R G A A A A A G G R G A G G
M6392	T4303_25	TGCCAAACTTTCTTGGTTGTTTCCTAGTAACTTTGGACATGCTAAGACAATATGTCCATCTTAATACAACACGATGGTTCCTACATCTCATTCG	T->A	T A W T W A W W W A W A A W A W A W W W T - T T A A T T W T A T W A W A T A A - W T T - A W A A T A A T - T W W T T A T A T W T A T W W W A T W W W A A A A A A A W W T A A T A A T T T A W W T T W W W A A A T A A W T W A W T T W T A T T A W W A T - W W T W T A T A T T A W W T W T T A A A W W W A A W W T A T A W W T A A A A A T T W T A T T
M9561	T6416_38	TTTCACTCTTCTCCAAGGTTGAGATGGAGTCAACCTCGGAGGTGGCCCATCCATTTCAACTTCCCCTAAACAGATGGTCACTGGGCAAGAATCG	G->A	G A R G R A G R R A R - R R A R A R A R A - G R A A G G R G R G G - R A G A A - A A G - A G A - A A A G G R R R A G A R A R R G A G R R R A G R R R A A A A R A A R A G A A G A A G G - A R R G G R A R A R A G A A R G R A R G G R G A G G G R R A G - R R G R G A - A - A A G G G G G G A A A R R R A A R R R A G A R A G R A A R A G G A G A R G
M9562	T6416_42	TTTCACTCTTCTCCAAGGTTGAGATGGAGTCAACCTCGGAGGTGGCCCATCCATTTCAACTTCCCCTAAACAGATGGTCACTGGGCAAGAATCG	G->A	G A R G R A G R R A R - R R A R A R A R A - G R A A G G R G R G G - R A G A A - A A G - A G A - A A A G G R R R A G A R A R R G A G R R R A G R R R A A A A R A A R A G A A G A A G G - A R R G G R A R A R A G A A R G R A R G G R G A G G G R R A G - R R G R G A - A - A A G G G G G G A A A R R R A A R R R A G A R A G R A A R A G G A G A R G
M9559	T6415_7	CGAGCCCGGTCGGGCCAGGTTACCCATTTTGACAGCTCTATGTCTAAGCAAGTTATCTTTCCAATATGGAAGATCCCAAAAGATGCTTCTTTTA	C->G	C G G C S G C C S G S - S S G C G S G G G - G C G G C C S C S C C - S G C G G - G G C - G C G - - G G C C S S S G C G S G G S C G C S S S G C S S S G G G - S G - S G C G G - G G C C - G C S C C S G C G S G C G G S C S G S C C S C G C C C G S G C - S S C S C G - G - G G C C C C C C G G G S G S G G S S S C C G S G C S G G S G C C S C G S C
M9560	T6415_82	CGAGCCCGGTCGGGCCAGGTTACCCATTTTGACAGCTCTATGTCTAAGCAAGTTATCTTTCCAATATGGAAGATCCCAAAAGATGCTTCTTTTA	G->T	G T T G K T G G K T K - K K T G T K T T T - - G T T G G K G K G G - K T G T T - T T G - T G T - - T T G G K K K T G T K T T K G T G K K K T G K K K T T T - K T - K T G T T - T T G G - T G K G G K T G T K T G T T K G K T K G G K G T G G G T K T G - K K G K G T - T - T T G G G G G G T T T K T K T T K K K G G T K T G K T T K T G G K G T K G
M16764	T11283_18	CGACTCTACAAATTGCAGATATATTTACTAAGTTGCACTTAGTTTTACACTTTCATTTTTTATTTGACAAACTCTCAATGCATTTAGCCGTAAC	G->A	G A R G R A R R G A G A R G A G A G A - A - G - A A G G G G A G A - R - G - A - - A G - - A A - R A A G - G R A R G R G A R G G A G R R A A G R G R A A A A R A - A - G A A - G A G G - A - A R G A A G A R A G A A G G A A A G G G G A G R R R R A G - R G G A G R A A G G A - A G A G G A A A G R R A A R A R G G A A A G G A A G A G G R G A - G
M16765	T11283_41	CGACTCTACAAATTGCAGATATATTTACTAAGTTGCACTTAGTTTTACACTTTCATTTTTTATTTGACAAACTCTCAATGCATTTAGCCGTAAC	A->C	A C M A M C M M A C A C M A A A C A C - C - A - C C A A A A C A A - M - A - C - - C A - - C C - M C C A - A M C M A M A C M A A C A M M A C A M A M C C C C M C - C - A C C - A C A A - C - C M A A C A C M C A C C A A C C C A A A A C A M M M M C A - M A A C A M C C A A C - C A C A A C C C A M M C C M C M A A C C C A A C C A C A A M A C - A
M20707	T13979_47	TGTGAGATGAAGAAGGCCCTTACATTCCAACGTCTCCACACTTAATCAAATAAATGGTTCAGAGACGTCAGGGAATCACAACTGTTATTTATCG	C->A	C A M C C A M A M A A M M M A M A A A - A - M C A A C C A C M C C - A A - A A - C M C - A C A A M A A C - A M M M C A M A A M C A C M A M A C M C M A A A A M M A - C C A A - A A C C - A A M C C A A M A A M C A A M C M A M C C M C A C M M A M A C C M M C M C A C A M A A M A C M C C A A A M M M A A M M M A C A A M C M A A M A C C M C A A C
M20708	T13979_57	TGTGAGATGAAGAAGGCCCTTACATTCCAACGTCTCCACACTTAATCAAATAAATGGTTCAGAGACGTCAGGGAATCACAACTGTTATTTATCG	G->A	G A R G G A R A R A A R R R A R A A A - A - R G A A G G A G R G G - A A - A A - G R G - A G A A R A A G - A R R R G A R A A R G A G R A R A G R G R A A A A R R A - G G A A - A A G G - A A R G G A A R A A R G A A R G R A R G G R G A G R R A R A G G R R G R G A G A R A A R A G R G G A A A R R R A A R R R A G A A R G R A A R A G G R G A A G
M14990	T10075_52	TGGAAGAACTCTCAAATTCAAAGAATGTGTTAGTGACCTTGGCATAAATATGAGCATTGGTTTGAGATTAGATGGGATTACAAGATGGAATTCG	G->A	G A R G G A A G R A G A R R A R A A R A G - A R A A G G R G R G R - R - R A A - A R G - A R A A A A A G A G G R R G A R A A A G A G R R R A G R A R A A A A A G A R - G A A G R A G G - - - R G G R A R A A R G A A R G R A R G G R G A G R R R R A G G R A G R G A G A R R A R G G R G G A A A R R R A A R R R A G A G A G R A A R A G G R G A A G
M4949	T3325_11	CGATGGTAAGGAGTAGCTATCTTGTGTTTCACACCATATTTTTCCAAGAGTGCTGCAAATTTCTTGTTATGGAAATGTGAACCTCCATCACTAA	G->A	G A R G A A - G R A A A R G A R A R A - G - R A A A G G A G R G G - R A G A - - G R G - A A A G R A A G A G A G R G A R A A A G A G G R R A G R G R A - A A A R A - - G A A - R A G G - A G G G G R A G A A R G A A R G R - R G G R G A G R R R R A G - G R G R G A R A G A A A R G R G G A A A R R R A A G R R A G A G A G R A A A A G G A G A - G
M4950	T3326_39	CACATAAAAAATTTCCACTTCTAGTATGTTGTTTAAAGTCATCTCGTTTTTCTTTGAAATATTTCCTACCCTTTGACATCTATCACACTTCTCG	T->C	T C Y T C C - T Y C C C Y T C Y C Y C - T - Y C C C T T C T Y T T - Y C T C - - T Y T - C C C T Y - C T C T C T Y T C Y C C C T C T T Y Y C T Y T Y C - C C C Y C - - T C C - Y C T T - C T T T T Y C T C C Y T C C Y T Y - Y T T Y T C T Y Y Y Y C T - T Y T Y T C Y C T C C C Y T Y T T C C C Y Y Y C C T Y Y - T C T C T Y C C C C T T C T C - T
M32493	T20791_38	CGATTAAACCAGACACAGAAAACATCGTTAACTAACCACCATAATCCATAGCCAGATTCAATGAATGAATACCACAGAGAAAGAGAGAGAAATT	A->C	A C M A M C M M M C M A M M C M C M M - C - M M C C A A C A M A A - M C A C C - C M A - A M C A M C C A C M M M M A C M C M M A C A M M A C A M - M C C C C M M C M A A C C A M C A A - C M M A A M M M C M M A C C M A M C M A A M A C A M M M A C A A M M A M A C C C M M C M M A M A A C C C M M M C C M M M A A C M M A - C A M C A A M A C C A
M32492	T20791_28	CGATTAAACCAGACACAGAAAACATCGTTAACTAACCACCATAATCCATAGCCAGATTCAATGAATGAATACCACAGAGAAAGAGAGAGAAATT	T->C	T C Y T Y C Y Y Y C Y T Y Y C Y C Y Y - C - Y Y C C T T C T Y T T - Y C T C C - C Y T - C Y C T Y C C T C Y Y Y Y T C Y C Y Y T C T Y Y T C T Y - Y C C C C Y Y C Y T T C C T Y C T T - C Y Y T T Y Y Y C Y Y T C C Y T Y C Y T T Y T C T Y Y Y T C T T Y Y T Y T C C C Y Y C Y Y T Y T T C C C Y Y Y C C Y Y Y C T C Y Y T - C T Y C T T Y T C C T
M12432	T8343_41	CTTGGGGGAGTAGAGGTAGACATGTTGAGGAGGAGAGCACTAGTTCTGTGGGTATGGTAGGCAGAATCCCTATGGAGACGGTGACTGAGGTTCG	T->C	T C Y T Y C C Y Y C Y - Y Y C Y C Y T T C - C Y C C T T Y T Y T T - Y C T - C - Y Y T - C T C - Y C C T C Y Y Y Y T C Y C Y Y T C T Y Y T C T Y Y Y C C C C Y Y C Y T T C C T Y C T T - C C Y T T Y Y Y C C Y T C C Y T Y C Y T T Y T C T Y Y Y Y C T T Y Y T Y T C C C Y Y C Y Y T Y T T C C C Y Y Y C C Y Y Y Y T C Y Y T T C T Y C T T Y T C C T
M3515	T2341_74	ATGATCGGTGGTCCTCTGTTGATGATATTGGTTCATTGGCTGTTGTACACCAAATGTTAGCAAATGATCCGGGGAAAAGTCTTTTACGTTTTCG	G->A	G A R G R A R R R A R R R R - R A R A - - - R R A A G G R G R G G - R A R A A - G R G - A R A - R A A G - G R R R G A R A R R G A G G R R A G R A R A A A A R R A G A G A A G R A G G G A R R G G R A A - R R G A A R G R A G G G G G A G R R R R A G G R A G R G A A A R G A G G G R G G A A A R R R A A R A R G G A R A G R A - R A G G R G A A G
M3516	T2341_84	ATGATCGGTGGTCCTCTGTTGATGATATTGGTTCATTGGCTGTTGTACACCAAATGTTAGCAAATGATCCGGGGAAAAGTCTTTTACGTTTTCG	T->C	T C Y T Y C Y Y Y C Y Y Y Y - Y C Y C - - - Y Y C C T T Y T Y T T - Y C Y C C - T Y T - C Y C - Y C C T - T Y Y Y T C Y C Y Y T C T T Y Y C T Y C Y C C C C Y Y C T C T C C T Y C T T T C Y Y T T Y C C - Y Y T C C Y T Y C T T T T T C T Y Y Y Y C T T Y C T Y T C C C Y T C T T T Y T T C C C Y Y Y C C Y C Y T T C Y C T Y C - Y C T T Y T C C T
M11839	T7956_44	CGAACAAGCTAAGAAAGATAAAGATCTTGAAGTGTAAAAAGACGAAAAATCTCTAATGGGAGCTTAAGATAGAGCAGTGTTTGCGGATCAGTTA	G->A	G A R G R A R R A A R - R R A R A R A G G - G R A A G G R G R G G - R A G A A A A G G - A R A A R A A G A A R R R G A R A R R G A G R R R A G R A R A A A A R R A R A G A A - R A G G G A R R G G R - R A R R G A A R G R A R G G R G A G R R R R A G G R G G R G A A A A G A A G G R G G A A A R R R A A R R R A G A R R G R A A A A G G G G A A G
M11840	T7956_70	CGAACAAGCTAAGAAAGATAAAGATCTTGAAGTGTAAAAAGACGAAAAATCTCTAATGGGAGCTTAAGATAGAGCAGTGTTTGCGGATCAGTTA	T->C	T C Y T Y C Y Y C C Y - Y Y C Y C Y C T T - T Y C C T T Y T Y T T - Y C T C C C C T T - C Y C C Y C C T C C Y Y Y T C Y C Y Y T C T Y Y Y C T Y C Y C C C C Y Y C Y C T C C - Y C T T T C Y Y T T Y - Y C Y Y T C C Y T Y C Y T T Y T C T Y Y Y Y C T T Y T T Y T C C C C T C C T T Y T T C C C Y Y Y C C Y Y Y C T C Y Y T Y C C C C T T T T C C T
M3202	T2143_25	TCAAATTCCATTCAAATTCCAACACAGAATTAAGAAAATGTAATTGCAAATTTTAGTAAAACAAATTAAAAACAGTATTGACTCCTTGAATTCG	C->T	C T Y C Y T Y Y Y T Y Y Y Y T Y T Y Y C T - Y Y T T C C Y C Y C C - Y T C T T - T T C - T Y T Y Y T T C - T Y Y Y C T T T Y Y C T C Y Y Y T C Y C Y T T T T Y Y T C C C T T C Y T C C C T Y Y C C Y - Y T C Y C T T Y C Y T Y C C Y C T C Y Y Y Y T C C Y Y C Y C T C T C Y T T T C C C C T T T Y Y Y T T Y Y Y T C T Y Y C Y T C Y T C C Y C T C C
M1434	T980_65	TGCCCTGTCCCGCCCATCTGGAACGCCTCACATCATAAGTTTTATTACAATTAGTTTGTCAAACGTTTATTTTTCAGACTCTTTTGTGATTTCG	G->A	G A A G A A R A R A R A R R A G A R A - - - R G A A G G R G R - A - R A G A A - G A G - A G A A R A A G A R R R R G A R A A R G A G G R R A G R - R A A A A R R A A A G A A - R A G - - - A R G G R G - A A R G A A R G R A R G G R G A G R R G G A G G R R G R G A A A R R A R R G R G G A A A G R R A A R R R R G A R G G R A G R A G G R G A R G
M879	T604_41	CGATCATAGCATCGCTCTGTCGTGTAGGTCATGTATGGACTAAGAGAAATGGGGATGTTTATTGTAGGACTAGAAGAGGTGGAGTCATCTAATG	T->C	T C C T C C Y Y Y C Y - Y C C C - Y T - Y - T C C C T T T T T T C - C C - C C - T Y T - C C C - Y C C T T C Y Y Y T C Y C T Y T C T C Y T C T Y T Y C C C C Y Y C C - T C C - T C T T - - T Y T T Y C T C Y Y T C C Y T Y C Y T T Y T C T C Y C Y C T T Y Y T Y T C C C Y Y C Y Y T Y T T C C C Y T Y C C Y Y Y T T C Y T T Y C C C C T T Y T C C T
M880	T604_62	CGATCATAGCATCGCTCTGTCGTGTAGGTCATGTATGGACTAAGAGAAATGGGGATGTTTATTGTAGGACTAGAAGAGGTGGAGTCATCTAATG	T->G	T G G T G G K K K G K - K G G G - K T - K - T G G G T T T T T T G - G G - G G - T K T - G G G - K G G T T G K K K T G K G T K T G T G K T G T K T K G G G G K K G G - T G G - T G T T - - T K T T K G T G K K T G G K T K G K T T K T G T G K G K G T T K K T K T G G G K K G K K T K T T G G G K T K G G K K K T T G K T T K G G G G T T K T G G T
M1093	T741_5	CGATATCATTTCCTTGTAGGGTTAAATATGTTTTTCGTCACTTAACTTTCAATGAAAATAGCAATCAGTCCCTCTTCAAAACTTTAGACCAATT	A->G	A G A A R G R R R G - R R G G R G G A G - - A A G G A A R A R A A - A G A - G - G R A - G R G - G G G A A R R G R A G R G A R A - A G R A G A R G A G - - G R R G G A A G G - A G A A A - G G A A A G R G G R A G G R A R G A A A R A G A R R A R G A - R R A R A G G G G R G R R A R A A G G G A R R - G R R R A A - R - A R G A R G A A R A G G A
M1094	T741_40	CGATATCATTTCCTTGTAGGGTTAAATATGTTTTTCGTCACTTAACTTTCAATGAAAATAGCAATCAGTCCCTCTTCAAAACTTTAGACCAATT	A->C	A C A A M C M M M C - M M C C M C C A C - - A A C C A A M A M A A - A C A - C - C M A - C M C - C C C A A M M C M A C M C A M A - A C M A C A M C A C - - C M M C C A A C C - A C A A A - C C A A A C M C C M A C C M A M C A A A M A C A M M A M C A - M M A M A C C C C M C M M A M A A C C C A M M - C M M M A A - M - A M C A M C A A M A C C A
M1095	T741_86	CGATATCATTTCCTTGTAGGGTTAAATATGTTTTTCGTCACTTAACTTTCAATGAAAATAGCAATCAGTCCCTCTTCAAAACTTTAGACCAATT	A->G	A G A A R G R R R G - R R G G R G G A G - - A A G G A A R A R A A - A G A - G - G R A - G R G - G G G A A R R G R A G R G A R A - A G R A G A R G A G - - G R R G G A A G G - A G A A A - G G A A A G R G G R A G G R A R G A A A R A G A R R A R G A - R R A R A G G G G R G R R A R A A G G G A R R - G R R R A A - R - A R G A R G A A R A G G A
M1096	T742_79	CTTGAAGCTTCTTGTTTTTCATGATGTCCATCTAAACAAAGGTACAAAGGCTGCATAAGGTGTGTGCCAGAGTATTTTATTAGAAATAGTATCG	A->G	A G A A R G R R R G - R R G G R G G R G - - A A G G A A R A R A A - A G A - G - G R A - G R G - G G G A A R R G R A G R G A R A G A G R A G A R G R G G G G R R G G A A G G - R G A A A G G G A A A G R G G R A G G R A R G R A A R A G A R R A R G A - R R A R A G G G G R G R R A R A A G G G R R R G G R R R A A G A G A R G A R G A A R A G G A
M5723	T3847_61	CGAAAGGACACAACAACAACACAAATCATATACCACATCACTAAATCAATATTTATTACCCAAAATAAAATTGAAAATAATATCAAAATTTATC	C->A	C A M C A A M C A A M - M M - M A A M C A - C M A A C C M C M C C - M A C A A - C A C - A A A - M A M C C C M M C C A M A M M C A C C M M A C M C M A - A A M C A C A C A A - C A C C C A C M C C M C M A M M C A A M C M A M C C M C A C M M M M A C C M M C M C A A A M M A C M C A C C A A A M M C A A M M M M C A C A C M A C M A C C C C A C C
M5724	T3848_94	TATCCTCAATATCACAGCTTGGAGGACTCTAACATAATATTATAAGACCGAAATTAATATAACATTATATTAGTTATTTTGTTAGGGCTAGTCG	G->C	C T Y C T T Y C T T Y - Y Y - Y T T Y C T - C Y T T C C Y C Y C C - Y T C T T - C T C - T C T - Y T Y C C C Y Y C C T Y T Y Y C T C C Y Y T C Y C Y T - T T Y C T C T C T T - Y T C C C T C Y C C Y C Y T Y Y C T T Y C Y T Y C C Y C T C Y Y Y Y T C C Y Y C Y C T T T Y Y T C Y C T C C T T T Y Y C T T Y Y Y Y C T C C C Y T C Y T C C C C T C C
M352	T234_55	CGAGATAGACTTGATGAGAGTGAAGAAGAAAGGGTTGTTGATGATGATGATGATGATGGGTTTGGCATGGATAATGACAGTGTTGCACATGATG	G->A	G A G G G A R R G A R G R R A R A G R G G - G A A A G G R G R G G - R - G A A - G G G - A A A G R A A G A R R R R G A R A A R G A G R R R A G R A R A A A A A R - G G G A A - R A G G - A A R G G R A A A A R G A A R G R A R G G R G A G R R A R A G G R R G R G A A A R R A G R G R G G A A A R R R A A R R R A G A R G G R A A R A G G R G A A G
M25251	T16986_65	TGATGTTAAAGCATCTTCTTTGGTAAGACTGATATGTATAGTCCTGTTTTTATACTTTAGTTCAGATTTATGATGGCTTAACATATTTTCTTCG	G->T	G T K G K T K K K T K K K G T K T K G T T - K K T T G G K G K G G - K - G T T - K T G - T K T K K T T G T K K K K G T K T K K G T G K G K T G K K K T T T T K K T K G G T T G K T G G - T K K G G K G K T K K G T T K G K T K G G K G T G K K K K T G G K K G K G T G T K K T K K G K G G T T T K K G T T K K K K G T K G G K T T K T G G K G T T G
M25252	T16986_86	TGATGTTAAAGCATCTTCTTTGGTAAGACTGATATGTATAGTCCTGTTTTTATACTTTAGTTCAGATTTATGATGGCTTAACATATTTTCTTCG	T->G	T G K T K G K K K G K K K T G K G K T G G - K K G G T T K T K T T - K - T G G - K G T - G K G K K G G T G K K K K T G K G K K T G T K T K G T K K K G G G G K K G K T T G G T K G T T - G K K T T K T K G K K T G G K T K G K T T K T G T K K K K G T T K K T K T G T G K K G K K T K T T G G G K K T G G K K K K T G K T T K G G K G T T K T G G T
M5644	T3794_91	CGAAAAAATTATATTTCACCAGCACAGGTGAGAAATAGATTGGTAAGAAATAAGTCAATATATTTCAAAATGAAAAAGCAGAACAAAGTAATGT	A->G	A G R A R G R A R G R R R R G R G R A A A - R R G G A A R A R A A G R G A G G - - R A - G R G R R G G A G G R R R A G R G A R A G A R A G G A R A R G G G G R R - G A A G G A R G A A A G G R A A R A R - R R A G G R A R G R A A R A G A R R R R G A A R G A R A G R G R R G R R A R A A G G G R R R G G R R R R A G G G A R G G R G A A R A G G A
M5821	T3911_84	CCAATATTATTTCTAGGTGCAACTAGCAGAGTTTAGGCTATAAAAGTTAGCCTACCTTAATTTAGTTTTTGTTAACCTGCAAAATCTGTTTTCG	A->T	A T W A A T W A W T T T W T T A T A T - A - A A T T A A W A W A A - A T T T T - T W A - T W T - A T T A T T W W W A T W T T W A T A W A W T A W A W T T T T A W T A - A T T A W T A A - - A W A A W T W T A T A T T W A W T W A A W A T A W W W W T A A W W A W A T A T T W T T W A W A A T T T W W T T T W W W A A T W - A A T - A T A A W A T T A
M4307	T2876_23	CGAGCCACAACTCAAGGAACACAAGCAAGTCCACCTTTGAGATATCTTAGAAGCCTTATAGACCACTCATCCCAATTCACACACATCCACTCCG	A->C	A C A A A C M A M C M A M A - A - M M - - - M A C - A A A A M A A - M - A C C - A M A - C A C A M - C A - M M M M A C M C A M A C A A M M C A M M M C - C - C M C - - A C C - M C A A - C C A A A M C A C A M A C C M A M C M A A M A C A M M M M C A - A A A M A C A C A M C M A A M A A C C C M A A C C M A A A A C M A A M C A M M A A M A C C A
M1610	T1099_84	CGAGGAATGCCACGTGCGTAACCCCTATCCCGAGCTCAACTCAAGGGATACGTTCCGAGCTCAACTCAAGGAACACCAACAACTTGACCTTTAA	T->C	T C T T T C Y C Y C C C C Y C T C Y C C C - Y C C C T T Y T Y T T - C C T C C - Y C T - C Y C C C C C T C Y Y Y Y T C C C C Y T C T C Y Y C T Y C Y C C C C C Y C C C T C C - C C T T - C T C T T C Y C C Y Y T C C Y T Y C C T T Y T C T Y Y C Y C T - C Y T Y T C C C C Y C Y C T Y T T C C C Y C C C C Y Y C C T C C Y T Y C C C C T T Y T C C T
M1611	T1099_85	CGAGGAATGCCACGTGCGTAACCCCTATCCCGAGCTCAACTCAAGGGATACGTTCCGAGCTCAACTCAAGGAACACCAACAACTTGACCTTTAA	T->C	T C T T T C Y C Y C C C C Y C T C Y C C C - Y C C C T T Y T Y C T - C C T C C - Y C T - C Y C C C C C T C Y Y Y Y T C C C C Y T C T C Y Y C T Y C Y C C C C C Y C C C T C C - C C T Y - C T C T T C Y C C Y Y T C C Y T Y C C T T Y T C T Y Y C Y C T - C Y T Y T C C C C Y C Y C T Y T T C C C Y C C C C Y Y C C T C C Y T Y C C C C T T Y T C C T
M8468	T5684_31	GAGACATGCCTCCATATTACATTCTTTTCACAGAACCTTTGCACTTGTTGGTGAGACTCACCAAAGGCTCAACTTCTATCCATTTAAATAATCG	C->A	C A C C M A M A M A M A M A - C A A C - C - C A A A C C A C M C C - C A C A A - A M C - - M A C M A A C - C M M M C A C A A M C A C - M M A C C A M A A A - M M A A - C A A C A A C - - - A M C C C M C A A M C A A M C M A M C C M C A C A M M M A C C A C C M C A A A M M A M A C M C C A A A M M A A A M M M C C A A C C M A A M A C C M C A A C
M32490	T20790_9	CGAATTGGTGTCTGGTCTTAGGGTTAACTTCTGCAAAACTAGAATTGGGGGGCTAGGTCTAGACGCCATTCATTTAAACAACCTCTCCAGCATT	T->C	T C C T C C C C T C T - Y T C T C A C - T - T - C - T T C T T T T - Y C - C C - T T T - C C - - Y C C T - T Y C Y T C T C T Y T C T C Y Y C T Y C Y C C C C Y C - T - T C C - C C - T - C - Y T T T - - C C Y T C C T T Y C C T T Y T C T C T Y G C T - - C T Y T C C C Y C C Y T T Y T T C C C Y C C C C Y Y Y T T C C - T - C - - C T T T T C C T
M32491	T20790_18	CGAATTGGTGTCTGGTCTTAGGGTTAACTTCTGCAAAACTAGAATTGGGGGGCTAGGTCTAGACGCCATTCATTTAAACAACCTCTCCAGCATT	T->A	T A A T A A A A T A T - W T A T A T A - T - T - A - T T A T T T T - W A - A A - T T T - A A - - W A A T - T W A W T A T A T W T A T A W W A T W A W A A A A W A - T - T A A - A A - T - A - W T T T - - A A W T A A T T W A A T T W T A T A T W T A T - - A T W T A A A W A A W T T W T T A A A W A A A A W W W T T A A - T - A - - A T T T T A A T
M10292	T6925_59	CGAACCCCTCTCTGCGACTAAGCTGCACTAGAGCCACCTGCATCATCAACATCTGCTCTCGCGTACCGCGTACACGATCATCGCCACACACACG	T->C	T C T - C C - T C C C - T T - T C C - - C - - C - C T T - T - T T - T - T - C - C - - - C - C - - C C T - - Y - - T C - C T Y T C T Y T T C - C C C C - C C Y - C Y - T C C - - - T T - C T T T T T C C - C - T C C Y - Y - Y T T - T C T C C C T C T - T - T Y - C C C - - - - - - C T T C C C C C T C - T T - C T C - - T - T C T - T - C - C - -
M32239	T20634_48	CGACAAACCAGTCAGAACGCCTGAAGGGACGTCCAACTATTAGGATGCAGCTGGCTGGGTGCTACATTCAGCACTCTCATTGTAAAATCATCAA	C->T	C T T C - T - T C T Y - C - T Y T T T - - - - T T T C C - C C C C - T T C - - - C T - - T - T - - T T - - T C - - C T - T C T C T C T - C T - C - - T - T T - - - T Y C T T C - T - C C T C C - C - - Y T - C C T - T C T - - C - - C T C - - - T T C - C - C C - T - T - T - - T C - - C T A T - T C T T C T C T C T - - - - T - - T C - - - T - -
M23845	T16109_31	ATTCTGAGCGGACGCAACCCCACTTCAGTGGCGGTTGTTCCACCCACTTTGAAGCTCAACACCACCACAGCATTCGGCTTGGTCAACATGATCG	G->T	G - G G - T T - G T G G K T T - - G - - - - - - T - G G T G K - - - - - - - - G - T G - - - - G - - T G - T G T G G - G T - T G T G - T G - G K G K T T T - K K - - - G T T - K T G - - - - T G - - - - - T G G - T T G G - T G G K - T G T K G T T G G - - G T G T G T G K T T K G T G G T - - K G T T T G K K T G T - - - K T - G T G G G G T G G
M24164	T16318_62	CGAGTTTGTCAGTGAAACCAAAAGTTTTAAGAACAGAAAACGTCTTGATAAAGTGATGAGGTTGCACACTCATGACTAGATCAAAGATTATTTT	T->G	- G - - - G G - - G T T G - - - - - - - - - G - G - T T K T K - - - - - - G - - - T T - - - - - K - G T - G K K T - - G G - K T G T - T G G T G G T G - G - K K - - - T G G - K G T - - - - G T - G - - G T G T - - T T G G G - - K T G T K K - - G T - T G - -
M13702	T9217_7	CGAGCCGCATTGGGTTAAAATGTTTTTACAAATTTTAGTACGGGTTAATTTTTGACCCGACCCACCAAGAACCCGACTCACCCGAGTTGAACCT	G->A	G A G G G A G - G A G A R G A R A G A A G - A G A A G G G G R G G - G - G A A - A A G - A G A - G A A G A G R A R G A G A A R G A G G R A A G R G R A - A A A R - G G G A A - G A G G G - G R G G R A R A G G G A A R G R A A G G R G A G R R R R A G G A R G R G A - A R R - A G G R G G A A A R G A A A R R R A G A G - G G A - A A G G R G A A G
M13703	T9217_17	CGAGCCGCATTGGGTTAAAATGTTTTTACAAATTTTAGTACGGGTTAATTTTTGACCCGACCCACCAAGAACCCGACTCACCCGAGTTGAACCT	A->G	A G A A A G A - A G A A R A G R G A A A A - G A G G A A A A R A A - A - A G G - A G A - G A G - A G G A G A R G R A G A G A R A G A A R G G A R A R G - G G G R - A A A G G - A G A A A - A R A A R A R G A A A G G R A R G G A A R A G A R R R R G A A G R A R A G - G R R - G A A R A A G G G R A G G G R R R A A G A - A A G - A G A A R A G G A
M13334	T8959_70	CGATTTGGGTTTGTTTCTGGATTTTGTTATCACGATTGGGGTCTCTGGATTGGTTGCATTCTATCATCAGATTGAATTCGGGAGGCGTTTCTGG	G->T	G T K G - T T - K T T G T G T K T G - G G - G G T T G G G G K G G - G - - - T - G G G - T G T T G T T G - T T T K G T T T G K G T G - K T T G K T K T T T T G K - K - G T T - G T G - - - - K G G K G - T G K G - T K G G T G G G K G T G G K K K T G - G K G T G T - T G T - K K G G G G T T T K T T T T T T K K G T G - G T T G T T G G T G T - G
M13333	T8959_17	CGATTTGGGTTTGTTTCTGGATTTTGTTATCACGATTGGGGTCTCTGGATTGGTTGCATTCTATCATCAGATTGAATTCGGGAGGCGTTTCTGG	C->A	C A M C - A A - M A A A A C A M A A - C A - C C A A C C C C M C C - A - - - A - C C C - A C A A C A A C - A A A M C A A A C M C A C - M A A C M A M A A A A C M - M - C A A - C A C - - - - M C C M C - A C M C - A M C C A C C C M C A C C M M M A C - C M C A C A - A C A - M M C A C C A A A M A A A A A A M M C A C - C A A C A A C C A C A - C
M16588	T11159_49	TCATGCCGAACTTTGGCCCCTTCGTCCCGCTAACCGACCCCGCCCCCAGCAATGCCGCCCTCACCTTCTTTACATCCTTTCCCTTGCCAGGTCG	G->A	G A R G A A R R R A R A R R A R A A R - G - G R A A G G R G R G R - R A G A A - R A G - R - A G R A A G A R R R R G A R A R R G A G R R R R G R A R A A A A A R A A A G A A G G A G G - A G R G G R - R A R R G A A R G R A R G G R G A G R R R R A G G R R G R G A A A R R A R R G R G G A A A R R R A A R R R G G A R A G R A - G A G G R G A A G
M16589	T11159_87	TCATGCCGAACTTTGGCCCCTTCGTCCCGCTAACCGACCCCGCCCCCAGCAATGCCGCCCTCACCTTCTTTACATCCTTTCCCTTGCCAGGTCG	C->G	C G S C S G S K S G S C S S G S G G S - T - C S G G C C S C S C S - S G C G G - S G C - K G G C S G G C G S S S S C G S G S S C G C S S S G C S G S G G G G G S G S S C G G C C G C C C G C S C C S - S G S S C G G S C S G S C C S C G C S S S S G C C S S C S C G G G S S G S S C S C C G G G S S S G G S S S C C G S G C S G - C G C C S C G G C
M6549	T4408_39	CGATGTATTTCTTTTCCTGAGTGTCCGATCAGATTGTATTGCGAAACTCCTTTAATTCTTCCATCTGCATGAATTTGGTTGCCCTGGTTTGAAA	T->C	T C Y T Y C Y Y Y C Y Y Y Y C Y C Y T - C - T Y C C T T Y T Y T T - Y C T C C C Y C T - C Y C Y Y C C T T T Y Y Y T C Y C Y Y T C T Y C Y C T Y Y Y C - C C T Y C Y T T C C T T C T T T C T Y T T Y C Y C Y Y T C C Y T Y C Y T T Y T C T C Y Y Y C T T Y Y T Y T C C C Y Y C Y Y T Y T T C C C C Y Y C C Y Y Y C T C C C T Y C Y C C T T Y T C - T
M20207	T13643_15	AGAGCATCCCACTAGACCCGACTAACCTGTATGAGGTTTACATAATTGATCTCCAAGGAAGGGCGAATATTAATTAGAGACAATATCATCATCG	G->C	G C C G G C S C S C S C S C C S C S C - G - S C C C G G S G S G - - S C - C C - G C G - C - C - G C C G C C S S S G C S C C S G C G S S G C G S C S C C C C C S C - G G C C - S C G G G C G C G G S C C C G C G C C S G S C S G G S G C G S S S S C G G G S G S G C G C S S C C G G C G G C C C S C C C C S S S C G C C C G S C - G C G G S G C C G
M10293	T6926_37	CTATAAACATATATATCAATATGCATACATATCACAGCACTTAACTTAACTTTCCACATTGCCCTATATTTTTATTCCTGCAATCTGACCCTCG	G->A	A G A A G G - A G G A - A A - A G G - - G - - G - G A A - A - A A - A - A - G - A - - - G - G - - G G A - - R - - A A - G A R A G A A A A G - G G G G - G G R - G R - A G G - - - A A - G A A A A A G G - A - A G G R - R - R A A - A G A G G G A G A - A - A G - G G G - - - - - - G A A G G G G G A G - A A - G A G - - A - - - A - A - G - G - -
M34144	T21822_41	CGAGTAGACTCGCTTGCCCTATATGTATGGAAAGAACAAATGCATTCTCTCTTAATCATAGCCACAAGATCTCCTATTTTGATTGTCATCGTTA	T->G	T G T T - G G - G G T T T T - - - - T - - - G - G - T T G T K - - - - G - G - - - G G - - - - - T - G T G G K G T T G T G - G T G T - T T G T K G G G - G - T G - - - T G G - G G T - - - - T T - G - T G - K T G G G T K - K T T K - G T G K G G G T T - - T - T G - G G G G K G T G T - G - G G G G G G G G K G T G T - - - G - G G T T K T G - T
M3286	T2197_64	TGGCAGGTGTGTAACAAAATCCATGGAAATGTTGTCCCATTTCCACTGAGGAATATTAAGAGGTTCCAAAGTACCACCCGGCCTCTGATGCTCG	T->C	T C Y T Y C C Y Y C Y C Y Y C Y C Y Y - T - Y Y C C T T Y T Y T Y - Y C T C C - Y Y T - C Y C - C C C T C Y Y Y Y T C Y C Y Y T C T Y Y Y C T Y Y Y C C C C Y Y C Y C T C C T T C T T T C Y Y T T Y Y Y C Y Y T C C Y T Y C Y T T Y T C T Y Y Y Y C T T C Y T Y T C C C T Y C Y Y T Y T T C C C Y Y Y C C Y Y T Y T C Y Y T Y C T Y C T T Y T C Y T
M21170	T14299_24	GCTCCATACAATGAAAAACATTGGTTGCCGCAAATACTGTTCCACGAGCCACTAGTGTCTTCCATGTACCATGCAGAACATATAGTTCACATCG	G->T	K A R G G A - R R A G G A G - R A R - G - - - R A A G G G G - G R - R - G T A - A G G - A A A - A A A G - G R A G G R G A R R G A G R R R A - A G A A A A A G - A R G G A A T - - G K G A G A A G A - R - G A G A A R G R - G G G G G A G - G R R A K - R R G R - A - A A - - - A G A - G A A W - R R A A G R G A G A R G G G A - A A G G A G A A G
M21169	T14298_89	CGAGGGATCAGAAATAGAACCAACCAAATCTTTAGGCTAGGCGAGGAAAGACTGAAATGCATGTGCCACAGTATATTCCTCATTTGTTAGCACA	A->G	A G R A R G - R R G R A A A - R G R G A G - - R G G A A A A - A R - R - A G G - G A A - G G G - G G G A - A R G A A R R G R R A G A R R R G - G A R G G G G A - G R A A G G A - G A A A G A R A A R - R G A A A G G R A R G R A A A A G A G A R R G A - R R A R - G - G G A G - G A G A A G G G G R R G G A R R R A G R A A A G - G G A A G A G - A
M11493	T7727_73	CGAAACACAACAACACACCAAAGTAAAATACACTTTTGTACAAGGAAGAAAATCTCATCAGACCAATGGATACATAATAATATAATACATAATC	C->A	C A M C A A M M M A A - M C A M A C C A A - C M A A C C C C M C C - A A C - A - - M C - A M A C M A A C C M M M M C A M A - M C A C A M M A C M C M A A A A M M A C A C A A - M A C C - A A M C C A C M A M M C A A M C C A M C C M C A C M M M M A C C A M C C C A C A M M A C M C M C C A A A M M M A A M M M M C A M A C M A C M A C C C C A C C
M9056	T6065_45	GCGGTTCATTTTGGGGAACTCCACTTGGTGTCGCGGATTGTGTCTGTGGCAATTTATTCCCACGTGTGGACTATTAGGTGGTGACCTGTAGTCG	T->G	T G K T K G G K K G G G K T G K G G T - T - G K G G T T T T K T T - K G T G G - T K T - G K G K T G G T G K K K K T G K G K K T G T G K K G T K T K G G G G K K G T G T G G T K G T T T G G K T T K G K G K T T G G K T K G K T T K T G T K K K T G T T T G T K T G K G K K G K K T K T T G G G K K K G G K T K K T G T T T K G - K G T T K T G T T
M9054	T6064_4	CGACTTTTTGTCCCAATATAGGGTGGCTATGGTAATTGGTTGGACAACAAAGTCTTGGAGAAGGTATAAGATCCACTATATCTCGCAAACAGTG	C->A	C A M C M A A M M A A A M C A M A A C - C - A M A A C C C C M C C - M A C A A - C M C - A M A M C A A C A M M M M C A M A M M C A C A M M A C M C M A A A A M M A C A C A A C M A C C C A A M C C M A M A M C C A A M C M A M C C M C A C M M M C A C C C A C M C A M A M M A M M C M C C A A A M M M A A A C M M C A C C C M A - M A C C M C A C C
M9055	T6064_32	CGACTTTTTGTCCCAATATAGGGTGGCTATGGTAATTGGTTGGACAACAAAGTCTTGGAGAAGGTATAAGATCCACTATATCTCGCAAACAGTG	G->T	G T K G K T T K K T T T K G T K T T G - G - T K T T G G G G K G G - K T G T T - G K G - T K T K G T T G T K K K K G T K T K K G T G T K K T G K G K T T T T K K T G T G T T G K T G G G T T K G G K G K T K G G T T K G K T K G G K G T G K K K G T G G G T G K G T K T K K T K K G K G G T T T K K K T T T G K K G T G G G K T - K T G G K G T G G
M9057	T6065_63	GCGGTTCATTTTGGGGAACTCCACTTGGTGTCGCGGATTGTGTCTGTGGCAATTTATTCCCACGTGTGGACTATTAGGTGGTGACCTGTAGTCG	C->T	C T Y C Y T T Y Y T T T Y C T Y T T C - C - T Y T T C C C C Y C C - Y T C T T - C Y C - T Y T Y C T T C T Y Y Y Y C T Y T Y Y C T C T Y Y T C Y C Y T T T T Y Y T C T C T T C Y T C C C T T Y C C Y C Y T Y C C T T Y C Y T Y C C Y C T C Y Y Y C T C C C T C Y C T Y T Y Y T Y Y C Y C C T T T Y Y Y T T Y C Y Y C T C C C Y T - Y T C C Y C T C C
M11494	T7728_86	CTCCACCCAAAGCTTGAAGCTCATCCAAAGTAGAAATACTATCAAAAAGCTTATTGAGTCATTTAGTACTTTTGGGTCAATGTGGGCATGATCG	G->T	G T K G T T T K K T T - K G T K T G G T T - G K T T G G G G K G G - T T G - T - G K G - T K T G K T T G G K K K K G T K T - K G T G T K T T G K G K T T T T K K T G T G T T - K T G G - T T K G G T G K T K K G T T K G G T K G G K G T G K K K K T G G T K G G G T G T K K T G K G K G G T T T K K K T T K K K K G T K T G K T G K T G G K G T G G
M33066	T21160_72	CGAAGTATACAATCCTGCCTGGGTGGTGAAGACGTCCACGTGCTCCTCCGGATCAGTAGTGTCATCGTACTGGCTCATAGTCAACCCCTTCCAG	G->A	G A A G A A R R R A A R R R A R A R A A R - R R A A G G R G R G G A R A G A A - A R G - A A A G A A A G A R R R R G A R A R R G A G R R R A G R R R A A A A R R A R A G A A G R A G G - A A R G G R A A A A R G A A R G R A R G G R G A G R R R R A G G A R G A G A A A R R A R R G R G G A A A R A R A A R R A R G A R A G - A A R A G G R G A A G
M8929	T5986_53	AGGTACAAATGGAGGAAATTGAAGAAGGAGTTGTGTGTTTTATGGGGAAGAATAAGGAATTGGGTGTTTGTGGCAATAACCACTTTCTACGTCG	T->G	T G K T K G T K K G K G K K G K G K T G G - G K G G T T K T K T T - K G T G G - T T T - G K G G K G G T - K K K K T G G G T K T G T K K K G T K K K G G G G K K G G T T G G T K G T T T - G K T T T G K G G K T G G K T K G T T T K T G T K K T K G T T K K T K T G K G K K G T K T K T T G G G K T G G G K K K T T G T G T K G G K G T T G T G T T
M8930	T5986_90	AGGTACAAATGGAGGAAATTGAAGAAGGAGTTGTGTGTTTTATGGGGAAGAATAAGGAATTGGGTGTTTGTGGCAATAACCACTTTCTACGTCG	C->T	C T Y C Y T C Y Y T Y T Y Y T Y T Y C T C - T Y T T C C Y C Y C C - Y T C T T - C C C - T Y T C Y T T C - Y Y Y Y C T T T C Y C T C Y Y Y T C Y Y Y T T T T Y Y T C C C T T C Y T C C C - T Y C C C T Y T T Y C T T Y C Y T C C C Y C T C Y Y C Y T C C Y Y C Y C T Y T Y Y T C Y C Y C C T T T Y C T T T Y Y Y C C T C C C Y T T Y T C C T C T C C
M7318	T4940_16	CGAATAACTCAAAACATCAAACTTTGGAAAATACTTTGGCTCAAGTGGTGTTTTAGTTAGATACAAATTCATTAAGGGGTCATCACTTCTTAGA	A->G	A G R A R G R R R G R G R A G R G G G A R - R R G G A A R A R A A - R G A G G - R R A - G R G - R G G A A R R G R A G R G R R A G A R R R G A R G R G G G G R R G R A A G G A R G A A A G R A A A R G R G G R A G G R A R G R A A R A G A R R R R G A A A R A R A G A G R R G G R A R A A G G G R R G G G R R R R A G G G A R G - R G A A R A G A A
M16988	T11443_6	CGAAACACTGATAATGTTGAGTCACATGTTTCATTTTGCCAGTGTGTTTCATTCCTAACATTGCTAGGCCACAAGATGAAGTTCTTGAAATAAT	C->T	C T Y C Y T Y Y Y T Y C Y Y T Y T C Y C Y - Y Y T T C C Y C Y C Y - Y T C T T - Y Y C - T Y T T Y T T C Y Y Y T Y C T Y T T Y C T C Y Y Y T C Y T Y T T T T C Y T Y T C T T C Y T C C C T Y Y C C Y C Y T Y Y C T T Y C Y T Y C C Y C T C Y Y Y Y T C C Y T C Y C T Y T T Y T Y Y C Y C C T T T Y Y Y T T Y Y Y Y C T Y Y C Y T T Y T C C Y C T T C
M16989	T11443_70	CGAAACACTGATAATGTTGAGTCACATGTTTCATTTTGCCAGTGTGTTTCATTCCTAACATTGCTAGGCCACAAGATGAAGTTCTTGAAATAAT	C->A	C A M C M A M M M A M C M M A M A C M C M - M M A A C C M C M C M - M A C A A - M M C - A M A A M A A C M M M A M C A M A A M C A C M M M A C M A M A A A A A M A M A C A A C M A C C C A M M C C M C M A M M C A A M C M A M C C M C A C M M M M A C C M A C M C A M A A M A M M C M C C A A A M M M A A M M M M C A M M C M A A M A C C M C A A C
M14281	T9611_84	CATTATTCAAATGGTTTGTCTTATTCTAGTGTAGACCCTGAAGAAAAGGAAGAGTTGTTTGTTAACTAAACTTTGAGGCTCATCAATGATTTCG	C->T	C T Y C Y T Y Y Y T Y T Y C T Y T C C C C - Y Y T T C C Y C Y C C T Y T C T T - Y T C - T Y T C Y T T C T Y Y T Y C T Y T Y Y C T C Y Y Y T C Y C Y T T T T Y Y T Y Y C T T C Y T C C C T Y Y C C Y Y Y T Y Y C T T Y C Y T Y C C Y C T C Y Y Y Y T C C Y Y C Y C T Y T Y Y T Y Y C Y C C T T T Y Y Y T T Y Y Y Y C T Y Y C Y T T Y T C C C C T Y C
M8928	T5985_68	CGAAATGAAAAACCTCACGCATTTCTACAGTAGCATTGGCGATGCTCCTAGTTGCAAGCGATAGTGGTAGAGAAGTCTCTGGTTGCGAAGAGAA	T->C	T C Y T Y C T Y Y C Y C Y Y C Y C Y T C A - C C C C T T Y T Y T T - Y C T C C - T T T - C Y C C Y C C T - Y Y Y Y T C C C T Y T C T Y Y Y C T Y Y Y C C C C Y Y C C T T C C T Y C T T T - C Y T T T C Y C C Y T C C Y T Y C Y T T Y T C T Y Y T Y C T T Y Y T Y T C Y C Y Y C T Y T Y T T C C C Y T C C C Y Y Y T T C T C T Y C C T C T T C T C T T
M10262	T6904_21	GGTTTTCATTCTTATATAGTGTTCTATTTTCTAATTTCTACCCAATGTGGGACTTAGACTCACACTTGGATTTTCAACAATATTGAATAGCTCG	G->A	G A R G R A G R R A R A R R - R A G R - G - R R A A G G R G R G G - R A G A A - R R G - A R A - R A A G G - R R R G A R A R R G A G R R R A G R A R A A A A R R A R R G A A - R A G G G A R A G G A A R A G R G A A R G R A R G G R G A G R R R R A G G R R G R G A R A R R A A R G R G G A A A R R R A A R R R R G A R A G R A - R A G G R G A A G
M3710	T2480_38	CGATTGTAGATTGTAGAAAACCAATAATCTGCTATAGGGCAAATAGTAGTTGAAATATAAAAATGTAAGTTTGTGCAAACATAAATTAAATGCA	G->A	G A R G R A G R G A R R R R A R A G R A R - G R A A G G A G G G R A R - G A A - R R G - A R A G R A A G A R R R R G A R A R R G A G R R R A G R G R A A A A R A A R R G A A G R A G G G A R R G G A - R A R G G A A R G R A R G G R G A G A R R R A G G R R G R G A A A R R A R R G R G G A A A R R R A A R R R R G A R G G R A G R A G G R G A A G
M1797	T1230_68	CGAAACACATTATTCATCTTTAATAATATTAAGACCAAATTAATTACCACGCAATAACGTTCAAGATTAAAAACAATTAACCAAGCCAAGAGCG	T->G	T G K T K G K K G G K K K K - K G G G - T - T K G G T T G T K T K G K G T G G - T K T - G K G G K G G T - K K K K T G K G K K T G T K K K G T K T K G G G G T K G K K T G G T K G T T T G G K T T G T T G K K T G G K T K G K T T K T G T K K K K G T T K K T K T G G G K K G G T T K T T G G G G K K G G K K K T T G K K T K G T K G T T K T G K T
M140	T93_62	CGACGGAGCTTCTAACGTCATGGAACATGGTATAGGGGCGATACTGATATCTCCATAGAATTAGTACATTCCAATGACAACGAGGTTGTGTTTT	T->C	T C Y T Y C Y Y Y C Y C Y Y C Y C C C C C - C Y C C T T Y T T T Y - Y C T C C - Y T T - C Y C C T C C T C Y Y Y Y T C Y C Y Y T C T Y C Y C T Y Y Y C C C C Y C C Y Y T C C - C C T T T C Y Y T T Y C Y C Y Y T C C Y T Y C Y T T Y T C T Y Y Y Y C T T C Y T Y T C Y C T Y C Y Y T Y T T C C C Y Y Y C C Y Y Y Y T C Y Y T Y C C Y C T T Y T C C T
M605	T408_67	CGATCATTCACAAGTCTTTTACATTCATTACACGAGAAAAGAAAGAAAACCTATTCTCTAGCCCTAGTTATCATGCTTTTCATCTCTCTCATCA	G->C	G C S G S C S S S C S C S S C S C C S C G - S S C C G G S G S G S - S C G - C - S G G - C G C - S C C G C S S S S G C S C S S G C G S S S C G S S S C C C C S S C S C G C C - S C G G - C S S G G S C S C C S G C C S G S C S G G S G C G S S S S C G G S S G S G C - C S S C S S G S G G C C C S S C C C S S S C G C G C G S C - C C G G S G C C G
M606	T409_64	TTTGCCAAGGCAGCCTTCCAATGTTCTATGGTCATTTTCTGCTCAGTTGCGTATTCATTCATCCGACTGATCACCTTTTGATGCTCCTTTTTCG	C->T	C T Y C Y T Y Y Y T Y T Y Y T Y T T Y T C - Y Y T T C C Y C Y C Y - Y T C - T - Y C C - T C T - Y T T C T Y Y Y Y C T Y T Y Y C T C Y Y Y T C Y Y Y T T T T Y Y T Y C C T T - Y T C C - T Y Y C C Y T Y T T Y C T T Y C C T Y C C Y C T C Y Y Y Y T C C Y Y C Y C T - T Y Y T Y Y C Y C C T T T Y Y T T T Y Y Y T C T C C C Y T - T T C C Y C T T C
M27505	T18151_43	CGAGAATGGCTTGGGGAGAAACCCTAGCAGAGCGTCCAGTGAGAGCAATGGGGATGACGGTTGGTTTCTGAAAGAGTGAAAGCGTACGCATTAG	G->A	G A G G R A G R R A R G R R A R A R G A A - A R A A G G R G R G R - R A G A A - R R G - A R A A R A A G - A R R R G A R A R R G A G R R R A G R R R A A A A R R A R R G A A G R A G G - A R R G G R G R A A R G A A R G R A R G G R G A G R R R R A R G R R G R G A A A R R A R G G R G G A A A A R R A A R R R A G A R R G - A R R A G G R G A A G
M27504	T18151_15	CGAGAATGGCTTGGGGAGAAACCCTAGCAGAGCGTCCAGTGAGAGCAATGGGGATGACGGTTGGTTTCTGAAAGAGTGAAAGCGTACGCATTAG	G->A	G A G G R A G R R A R G R R A R A R G A A - A R A A G G R G R G R - R A G A A - R R G - A R A A R A A G - A R R R G A R A R R G A G R R R A G R R R A A A A R R A R R G A A G R A G G - A R R G G R G R A A R G A A R G R A R G G R G A G R R R R A R G R R G R G A A A R R A R G G R G G A A A A R R A A R R R A G A R R G - A R R A G G R G R A G
M33091	T21174_92	CGATTCTTACTAATGTTTTTGGGTTAAGTATTCAACTCATTGTAACTTAGTTTTCTTTCCTGGAGAAACTTTCATTATGTTAGTTTAGTGGCCT	C->T	C T C C Y T Y Y Y T Y C Y Y T Y T T C T Y - Y Y T T C C Y C Y C Y - Y T C T T - Y Y C - T Y T T Y T T C - T Y Y Y C T Y T Y Y C T C Y Y Y T C Y Y Y T T T T Y Y T Y Y C T T C Y T C C C T Y Y C C Y Y Y T T Y C T T Y C Y T Y C C Y C T C Y Y Y Y T Y C Y Y C Y C T C T Y Y T Y C C Y C C T T T Y Y Y T T Y Y Y T C T Y Y C - T Y Y T C C Y C T T C
M6467	T4354_16	CCTTAACAGCAAACAGTGGTCCTAGACCCACAACAAGGGAAACATGAGCTGAGAAATACTTACATGGAGTAGGAGTTGGGTTTGAGTTGGCTCG	G->A	G A R G G A G R R A R A R R A R A R R G A - G R A A G G R G R G G - R A G A A - R R G - A R A R R A A G A R R R R G A R A R R G A G R R R A G R R R A A A A R R A R R G R A G R A G G G A R R G G R R R A R R G A A R G R A R G G R G A G R R R R A G G R R G R G A R A R R A R R G R G G A A A R R R A A R R R R G A R R G R A R R A G G R G A A G
M6468	T4354_76	CCTTAACAGCAAACAGTGGTCCTAGACCCACAACAAGGGAAACATGAGCTGAGAAATACTTACATGGAGTAGGAGTTGGGTTTGAGTTGGCTCG	T->C	T C Y T T C T Y Y C Y C Y Y C Y C Y Y T C - T Y C C T T Y T Y T T - Y C T C C - Y Y T - C Y C Y Y C C T C Y Y Y Y T C Y C Y Y T C T Y Y Y C T Y Y Y C C C C Y Y C Y Y T Y C T Y C T T T C Y Y T T Y Y Y C Y Y T C C Y T Y C Y T T Y T C T Y Y Y Y C T T Y Y T Y T C Y C Y Y C Y Y T Y T T C C C Y Y Y C C Y Y Y Y T C Y Y T Y C Y Y C T T Y T C C T
M19137	T12896_77	TACTTCCTCAACTACGACACGTGGAACACCAGGTGAAGATTTGCCAACTGAGGAGGCAAAGCTATCTCATAAGCTATTGGTCCAATCCTCCTCG	T->C	T C Y T C C T Y Y C Y C Y Y C Y C Y Y T - - Y Y C C T T Y T Y T Y - Y C T C C - Y Y T - C Y C - Y C C T - T Y Y Y T C Y C Y Y T C T Y Y Y C T Y Y Y C C C C Y Y C T Y T C C T Y C T T C C Y Y T T Y Y Y C Y Y T C C Y T Y C Y T T Y T C T Y Y Y Y C T T Y Y T Y T C - C Y Y C C Y T Y T T C C C Y Y Y C C Y Y Y Y T C Y C T T C C C C T T Y T C C T
M19136	T12896_30	TACTTCCTCAACTACGACACGTGGAACACCAGGTGAAGATTTGCCAACTGAGGAGGCAAAGCTATCTCATAAGCTATTGGTCCAATCCTCCTCG	C->G	C G S C G G C S S G S G S S G S G S S C - - S S G G C C S C S C S - S G C G G - S S C - G S G - S G G C - C S S S C G S G S S C G C S S S G C S S S G G G G S S G C S C G G C S G C C C G S S C C S S S G S S C G G S C S G S C C S C G C S S S S G C C S S C S C G - G S S G G S C S C C G G G S S S G G S S S S C G S G C C G C G G C C S C G G C
M19620	T13238_87	CGATAGTTGATGTTTAAGGATTAATTGCATGAAATGTATGTTAAAATGAATGCATGTATTATGTCTTTTCTACAAATTTCATGTTTCTGGAAAA	C->A	C A M C M A M M M A M A M M A M A M C M A C M M A A C C M C M C M - M A C - A - M M C - A M A M M A A C A M M M M C A M A M M C A C M M M A C M M M A A A A M M A M M C A A C M A C C C A M M C C M M M A C M C A A M C M A M C C M C A C M M M M A C C M M C M C A M A M M A A M C M C C A A A M M M A A M M M M C A M M C M A C C A C C M C A M C
M19621	T13239_52	GCGACACAAGGCCATAACCCAGTTTCTAGGTTTTTCTTGATGAAGTGCCTGGCGGTGATGACTACCTGCCAGGCGACACGAACTTGTTCACTCG	G->A	G A R G R A R R R A R A R R A R A R G R A G R R A A G G R G R G R - R A G - A - R R G - A R A R R A A G A R R R R G A R A R R G A G R R R A G R R R A A A A R R A R R G A A G R A G G G A R R G G R R R A G R G A A R G R A R G G R G A G R R R R A G G R R G R G A R A R R A A R G R G G A A A R R R A A R R R R G A R R G R A G G A G G R G A R G
M7202	T4862_20	CGACACTACAATATGGGATGCCTTTTCATCGTTGAATGGAGAATCTTTATAATTGATCACCAAGAAAGTTCTTGGGAATTTTACCATGTCAAAA	G->T	G T K G K T G K K T K G K T T K T K K G T - T K T T G G K G K G K - K T G T T - K T G - T K T T G T T G T K K T T G T K T K K G T G K K K T G K G K T T T T K G T K K G T T G G T G G - T K K G G K K K T K T G T T K G T T K G G K G T G T K K K T G G K K G K G T T T G K T T K G K G G T T T K K K T T K K K G G T K T G K T G G T G G K G T G G
M24766	T16683_39	CGATACTTTCTTCTGCAATATACCTTTCAATCATTGAAGCTTCTGGACGATATTGATTTTTCACGTACCCTTTCAAAATCTTTATATAGCGTTC	G->A	G A R G R A A R R A R G A R A R A A A G G - A R A A G G A G A G G - R A G A A - A R G - A R A A A A A G A R R A R G A R A R R G A G R R R A G A A R A A A A R A A R A G A A G R A G G G A A R G G R A R A A A G A A R G R A R G G R G A G R R R R A G G R R G R G A - A R A A R R G R G G A A A R R R A A R R R R G A R A G A A G R A G G R G A G G
M24767	T16683_90	CGATACTTTCTTCTGCAATATACCTTTCAATCATTGAAGCTTCTGGACGATATTGATTTTTCACGTACCCTTTCAAAATCTTTATATAGCGTTC	C->A	C A M C M A A M M A M C A M A M A A A C C - A M A A C C A C A C M - M A C A A - A M C - A M A A A A A C A M M A M C A M A M M C A C M M M A C A A M A A A A M A A M A C A A T A A C C C A A M C C M A M A A A C A A M C M A M C C M C A C M M M M A C C M M C M C A - A M A A M M C M C C A A A M M M A A M M M M C A M A C A A C M A C C M C A C C
M6929	T4680_47	CGATAGTTGTTTATCTAGAGCCTTTGATTGATGATTTTAATAAGTTGTGGAGTGGTATTTGGACCTATGATATTTCAGGGAAGCAAAATTTCCT	G->A	G A R G R A A R G A R G R R A R A A R - G - G R A A G G G G R G R - R A G - A - R G G - A R A - R A A G A R R G R G A R A R R G A G R G R A G R G R A A A A R R A R A G A A G G A G G G A A R G G R G R - R A G A A R G R A R G G R G A G R R R R A G G R R G R G A G A R G A A R G R G G A A A R R R A A R R A R G A A A G G A - R A G G R G A G G
M19327	T13028_73	GCTCGCCCCCTCAAAACTCTACGCATACAAAGCTCAAAAGGAGGAAGACCTAAATTTTGAAATAAACTGACTAACTAAACTAATTAATCAATCG	A->G	A G R A R G R R R G R A R R G R G A A A A - R R G G A A G A R A R G R G A G G - R R A - G R G A R G G A G R R R R A G R G R R A G A R R R G A R R R G G G G R A G R - A G G A G G A A A G R R A A R A R G R A A G G R A R G R A A R A G A R R R R G A A R R A R A G G G R R G R R A R A A G G G R R R G G R R R R A G R A A R G A R G A A R A G G A
M32194	T20613_48	CGAAGTGATCACAATGAAGGCATATGGGAGAATACAATTTCTTGATAGGTGTTTATTTAATAATATTGTCACATTTATAATTTTTTTTATTTTT	G->T	G T K G T T G T G T K T T K T K T G K - T - T G T T G G T G K G K - K T G T T - G K G - T T T - G T T G T T K K K G T G T K K G T G K T K T G K - K - T T T K G T K K G T T - G T G G G T T K G G K T K T G K G T T K G K T K G G K G T G K K K K T G G K K G K G T - T T T T G K G K G G T T T T K K T T K K T T G T K G G - T G G T G G K G T T G
M32195	T20613_80	CGAAGTGATCACAATGAAGGCATATGGGAGAATACAATTTCTTGATAGGTGTTTATTTAATAATATTGTCACATTTATAATTTTTTTTATTTTT	A->T	A T W A T T A T A T W T T W T W T A W - T - T A T T A A T A W A W - W T A T T - A W A - T T T - A T T A T T W W W A T A T W W A T A W T W T A W - W - T T T W A T W W A T T - A T A A A T T W A A W T W T A W A T T W A W T W A A W A T A W W W W T A A W W A W A T - T T T T A W A W A A T T T T W W T T W W T T A T W A A - T A A T A A W A T T A
M29345	T18909_20	CGAGGATCAATGTGGACCGACATCCTCTCTCGTCGGTTTGTGACATCCGGCAACCGAGTCACAGATCTACCAGGTCCCTCGTGGTCTGATCTAG	A->G	A G R A G G A G A G R - G R G R G A R - G - G A G R A A - A R A R - R G A G G - A R A - G G G - A G G A G G R R R A G A G R R A G A R - R G A R - R - G G G R R G R R A G G - A G A A A G G A A A R G R G A R A G G R A R G R A A R A G A R R R R G A A R R A R A G - G G G G A R A R A A G G G G R R G G R R G G A G A A A - G A A G A A R A G G A
M29346	T18909_31	CGAGGATCAATGTGGACCGACATCCTCTCTCGTCGGTTTGTGACATCCGGCAACCGAGTCACAGATCTACCAGGTCCCTCGTGGTCTGATCTAG	C->T	C T Y C T T C T C T Y - T Y T Y T C Y - T - T C T Y C C - C Y C Y - Y T C T T - C Y C - T T T - C T T C T T Y Y Y C T C T Y Y C T C Y - Y T C Y - Y - T T T Y Y T Y Y C T T - C T C C C T T C C C Y T Y T C Y C T T Y C Y T Y C C Y C T C Y Y Y Y T C C Y Y C Y C T - T T T T C Y C Y C C T T T T Y Y T T Y Y T T C T C C C - T C C T C C Y C T T C
M24799	T16703_2	CCGGTCCGCTGGGGCTGGATATTTTTACTTTGAAAATGGCGAGTGGCGAGCCCAAACTCCCGTTCTATTGGACCAAACATCCCACCCCATATCG	C->A	A C M A M C C M M C M A A A C M C A M A - - A C C C A A M A A A A - M - A C C - A C A - C M C A M C C A C M M C M A C A C M M A C A M M M C A M M M C C C C M A - M C A C C A A C A A A C A M A A M C M - C A A C C M A M C M A A M A C A M M M M C A A M M A M A C A C A C C A M A M A A C C C M M M C C M M M A A C M A A M C A A C A A M A C C A
M24798	T16702_10	CGAGTGTTCCATTTGAGACCCTCCCCGCAGGTTTTCTTGTAGTACTACTGTACGCGTCTGGGGGATCTGGTCAGTTGGTTGTCTCTAGTGGGTC	C->T	C T Y C Y T T Y Y T Y C C C T Y T C Y C - - C T T T C C Y C Y C C - Y - C T T - C T C - T Y T C Y T T C T Y Y T Y C T C T Y Y C T C Y Y Y T C Y Y Y T T T T Y C - Y T C T T C T T C C C T C Y C C Y T Y - T C C T T Y C Y T Y C C Y C T C Y Y Y Y T C C Y Y C Y C T C T C T T C Y C Y C C T T T Y Y Y T T Y Y Y C C T Y C C Y T C C T C C Y C T T C
M14360	T9660_4	TTGGCCTAATCAAGACCTAATTGCTTTTAAATTTTGATTACTGACATGTTTATCCTTAACTACTAACTAACTTGTTTATCTTAATAGTCGTTCG	G->A	G A G G G A A A A A A A R A A A A A A - A - A A A - G G A G R G - - A - G A A - A A G - - - A A G A A G A A A G R G A R A - A G A G A A - A G R G R A A A - G R - A - G A A - A A G - - A A R G G A A G A A A G A A R G A A A G G R G A G R R G A A G G A G G R G A A A R A A - G G A G G A A A A R A A A R R R G G A G A G R A A G A G G R G A - G
M14361	T9660_32	TTGGCCTAATCAAGACCTAATTGCTTTTAAATTTTGATTACTGACATGTTTATCCTTAACTACTAACTAACTTGTTTATCTTAATAGTCGTTCG	T->A	T A T T T A A A A A A A W A A A A A A - A - A A A - T T A T W T - - A - T A A - A A T - - - A A T A A T A A A T W T A W A - A T A T A A - A T W T W A A A - T W - A - T A A - A A T - - A A W T T A A T A A A T A A W T A A A T T W T A T W W T A A T T A T T W T A A A W A A - T T A T T A A A A W A A A W W W T T A T A T W A A T A T T W T A - T
M2955	T1986_37	CGATAATGTATGGATTTTAAAGTCAATCTCTATCATGTCCTTCTAGTAGGGGTAGTCATCGTCTAGAAATATTGGTGGCCTTGTGAAAGATGCT	G->A	G A R G R A R R R A R R R R A R A R R A A - R R A A G G R G R G R A R A G A A G R G G - A R A G R A A G - R R R R G A R A R R G A G R R R A G R G R A A A A R R A R G G A A G R A G G G A G R G G R G R A R R G A A R G R A R G G R G A G R G R R A G G R R G R G A A A R R A R R G R G G A A A R R R A A R R R R G A R A G R A R G A G G R G A G G
M19032	T12822_70	CGAAAATCAACTAGAGTCATTCCTGATTCATCCATTTTGACACCACTCTTATTCTCTGATTGTCTTGGATTGTTCTCTTTCACAATGACTTTGT	T->G	T G K T K G K K K G K K K K G K G K T G - - K K G G T T K T K T T G K G T G G T K K T - G K G T K G G T G K K K K T G K G K K T G T K K K G T K K K G G G G K K G K K T G G T K G T T T G K K T T K K K G T K T G G K T K G K T T K T G T K K K K G T T K K T K T G T G K K G K K T K T T G G G K K K G G K K K K T G K K T K G G K G T T K T G T T
M19033	T12822_83	CGAAAATCAACTAGAGTCATTCCTGATTCATCCATTTTGACACCACTCTTATTCTCTGATTGTCTTGGATTGTTCTCTTTCACAATGACTTTGT	C->T	C T Y C Y T Y Y Y T Y Y Y Y T Y T Y C T - - Y Y T T C C Y C Y C C T Y T C T T C Y Y C - T Y T C Y T T C T Y Y Y Y C T Y T Y Y C T C Y Y Y T C Y Y Y T T T T Y Y T Y Y C T T C Y T C C C T Y Y C C Y Y Y T C Y C T T Y C Y T Y C C Y C T C Y Y Y Y T C C Y Y C Y C T C T Y Y T Y Y C Y C C T T T Y Y Y T T Y Y Y Y C T Y Y C Y T C Y T C C Y C T C C
M32327	T20690_24	CGATTGGTTCCACCCTCTCCTCATTGCTGACCCGAGGATCCAGGTCTACTTCCGCTTCCCTTGGGACCTTCTCAACATTATTCACTATTCGTCT	T->C	T C Y T Y C Y Y T C Y Y Y Y C Y C Y Y T C - Y Y C C T T Y T Y T T - Y C T C C - Y Y T - C Y C Y Y C C T C Y Y Y Y T C Y C Y Y T C T Y Y Y C T Y Y Y C C C C Y Y C Y C T C C T Y C T T T C Y Y T T Y Y Y C T Y T C C Y T Y C Y T T Y T C T Y Y Y Y C T T Y Y T Y T C Y C Y Y C Y Y T Y T T C C C Y Y Y C C Y Y Y Y T C Y T T - C T Y C T T Y T C C T
M4316	T2881_19	TTGAACAAATAGGCTAAAACGAGTCTTTAATTAGTATTGGATTTGAATGTTGGTGACAACGATAATGGATTTATTGATTATAACCATGTTTTCG	A->G	A G R A R G R A R G R R R R G R G R A G R - G R G G A A R A R A A G R G A G G - R R A - G R G R R G G A G R R R R A G R G R R A G A G R R G A R G R G G G G R R G R A A G G A R G A A A G R R A A R A R G G R A G G R A R G R A A R A G A R R R R G A A R R A R A G A G R R G R R A R A A G G G R R R G G R R R A A G R A A R G A R G A A R A G A A
M16327	T10979_56	TTGAGCGCGATATCTCGCCCAGGCGAGATATTTTGAGTTTTGAGCGACTGACACTGTCGCCTAGGCGAGAGTGGCTCGCCTAAGTGAGTTCTCG	G->C	G C S G S C S S S C S S S S C S C S C C C - C S C C G G S G S G S - S C G C C - C S G - C C C C S C C G C S S S S G C S C S S G C G S S S C G S C S C C C C S S C S S G C C - S C G G C C S S G G S C S C - C G C C S G S C S G G S G C G S S S S C G - S S G S G C C C C S C S S G S G G C C C C S S C C S S S S G C S C G G C S S C G G S G C C G
M21863	T14778_39	CGAGAGCAAGTCGGCTTTGGAATTCTGGGACCTATGAATATGCTTTACGTTTGCTGTTCTGAATTTGTTCAACATGCCCTGCACAACATGATAA	T->C	T C Y T Y C Y Y Y C Y T Y Y C Y C Y Y Y Y - C Y C C T T Y T Y T Y - Y C T C C - Y Y T - C C C C Y C C T - Y Y Y Y T C Y C Y Y T C T Y Y Y C T Y Y Y C C C C Y Y C Y Y T C C T Y C T T T C Y Y T T Y C Y C Y Y T C C Y T Y C Y T T Y T C T Y Y Y Y C T T Y Y T Y T C C C Y Y C Y Y T Y T T C C C Y Y Y C C Y Y Y Y T C Y Y T T C Y Y C T T Y T C C T
M21864	T14778_61	CGAGAGCAAGTCGGCTTTGGAATTCTGGGACCTATGAATATGCTTTACGTTTGCTGTTCTGAATTTGTTCAACATGCCCTGCACAACATGATAA	G->A	G A R G R A R R R A R G R R A R A R R R R - A R A A G G R G R G R - R A G A A - R R G - A A A A R A A G - R R R R G A R A R R G A G R R R A G R R R A A A A R R A R R G A A G R A G G G A R R G G R A R A R R G A A R G R A R G G R G A G R R R R A G G R R G R G A A A R R A R R G R G G A A A R R R A A R R R R G A R R G G A R R A G G R G A A G
M2499	T1699_74	CGAAGAAACCTCCACTCTAGAACTTCCAAATGGCCACTCCATCAACTGAGGCACCGGTTTGAACTCTGACGAGCGTGCCATCATCACACCTATC	C->T	C T Y C Y T Y Y Y T Y - Y Y T Y T Y Y Y Y - Y Y T T C C Y C Y C Y - Y T C T T - Y Y C - T Y T T Y T T C T Y Y Y Y C T Y T T Y C T C Y Y Y T C Y Y Y T T T T Y Y T Y Y C T T C Y T C C C T Y Y C C Y C Y T Y Y C T T Y C Y T Y C C Y C T C Y Y Y Y T C C Y Y C Y C T T T Y Y T Y Y C Y C C T T T Y Y Y T T Y Y Y Y C T Y T C Y T C Y T C C Y C T C C
M14497	T9750_16	CGATGCCAAAATAATTTGCAATAACATCTGCTTCTGTATAACACACACGTTATACGATCATCACACATACAACAAACACACAAACAAACAAATA	T->C	T C Y T Y C Y Y C C Y C Y C - Y C Y C T T - Y Y C C T T Y T Y T C - Y C T C C - Y Y T - C Y C C Y C C T - C Y Y C T C Y C Y Y T C T Y C Y C T Y C Y C C C C Y Y C Y C T C C T Y C T T - C Y Y T T Y C Y C C Y T C C Y T Y C C T T Y T C T Y Y Y Y C T T Y Y T Y T C - C Y Y C Y Y T Y T T C C C Y Y Y C C Y Y Y T T C Y T T T C C C C T T Y T C C T
M14498	T9750_34	CGATGCCAAAATAATTTGCAATAACATCTGCTTCTGTATAACACACACGTTATACGATCATCACACATACAACAAACACACAAACAAACAAATA	C->A	C A M C M A M M A A M A M A - M A M A C C - M M A A C C M C M C A - M A C A A - M M C - A M A A M A A C - A M M A C A M A M M C A C M A M A C M A M A A A A M M A M A C A A C M A C C - A M M C C M A M A A M C A A M C M A A C C M C A C M M M M A C C M M C M C A - A M M A M M C M C C A A A M M M A A M M M C C A M C C C A A A A C C M C A A C
M20865	T14089_76	AGTAATCGTAGTAATTAGGTGTCAACTGAGAGAAACCTAAGCTTGCAACAGTTGCAAACACGAAGGCATGGAGAAAAACAGAGAAATACCATCG	A->G	A G R A R G R R R G R R R G G R G R R A R - G R G G A A R A R A A - R G A G G - R R A - G R G G R G G A G A R R R A G R G R R A G A R R R G A R G R G G G G R R G R A A G G A R G A A A G R R A A R A A G A R A G G R A R G R A A R A G A R R R R G A A R R A R A G A G G R G R R A R A A G G G R R R G G R R R A A G R G A R G G R G A A R A G G A
M20614	T13925_84	TCCTATTTGGCAGACAACTATGCAAGAGGAATATGATGCATTAATGGCTAATAACACATGGACTTTCACCTCTCTTCCTCCTGACCGAAATTCG	A->G	A G R A R G R R R G G G R R G R G R A - A - A R G G A A R A R A R - R G A G G - R R A - G R G G R G G A - R R R R A G R G R A A G A R R R G A R R R G G G G R R G R R A G G A R G A A - G G R A A R A R G G R A G G R A R G R A A R A G A R R R R G A A R R A G A G R G R R G R R A A A A G G G R R R G G R R R G A G R G A R G R R G A A A A G G A
M20613	T13924_72	CGAAATTCTTCCCAATGTTGGTCCTCCCTCTCCCATTCAGCATGCTTCTCCTGAATCTTCTAATGTAAGTCTTGTCTCACCCTTAATTTCTCCT	T->C	T C Y T Y C Y Y Y C Y C Y Y C Y C Y T - T - T Y C C T T Y T Y T Y - Y C T C C - Y Y T - C Y C C Y C C T - Y Y Y Y T C Y C Y T T C T C Y Y C T Y Y Y C C C C Y Y C Y Y T C C T Y C T T - C C Y T T Y T Y C C Y T C C Y T Y C Y T T Y T C T Y Y Y Y C T T Y Y T C T C Y C Y Y C Y Y T T T T C C C Y Y Y C C Y Y Y C T C Y C T Y C Y Y C T T T T C C T
M1825	T1251_26	CGACATAAATTTTGTACAAATATGTCGTGGAGATATGGAAGAAGTATTTGCACAGGATGGTGCGAAACCTTATGTGACTTTGCCAGAGCCAATA	C->T	C T Y C T T C Y Y T Y C Y Y - Y T Y C C Y - T Y T T C C Y C Y C C - Y T C T T T Y Y C - T T T - Y T T C T Y Y Y Y C T Y T Y Y C T C Y Y Y T C Y C Y T T T T Y Y T Y T C T T - Y T C C C T C Y C C Y C Y T Y Y C T T Y C Y T Y C C Y C T C Y Y Y Y T C C Y Y C Y C T Y T Y Y T T Y C Y C C T T T Y Y Y T T Y Y Y Y C T Y - C Y T - Y T C C Y C T T C
M1826	T1251_41	CGACATAAATTTTGTACAAATATGTCGTGGAGATATGGAAGAAGTATTTGCACAGGATGGTGCGAAACCTTATGTGACTTTGCCAGAGCCAATA	G->A	G A R G A A G R R A R G R R - R A R G G R - A R A A G G R G R G G - R A G A A A R R G - A A A - R A A G A R R R R G A R A R R G A G R R R A G R G R A A A A R R A R A G A A - R A G G G A G R G G R G R A R R G A A R G R A R G G R G A G R R R R A G G R R G R G A R A R R A A R G R G G A A A R R R A A R R R R G A R - G R A - R A G G R G A A G
M1827	T1252_18	TGGGTGAGGAACAATGGGCAGAAGGTCAACCTACCAGTGATGAACCAATGGTTGAAAATATAACGGGCATTGATGGAATGACAAGTAGTGGTCG	G->A	G A R G A A G R R A R G R R - R A R G G R - A R A A G G R G R G G - R A G A A A R R G - A A A - R A A G A R R R R G A R A R R G A G R R R A G R G R A A A A R R A R A G A A - R A G G G A G R G G R G R A R R G A A R G R A R G G R G A G R R R R A G G R R G R G A R A R R A R R G R G G A A A R R R A A R R R R G A R - G R A - R A G G R G A A G
M1828	T1252_82	TGGGTGAGGAACAATGGGCAGAAGGTCAACCTACCAGTGATGAACCAATGGTTGAAAATATAACGGGCATTGATGGAATGACAAGTAGTGGTCG	C->T	C T Y C T T C Y Y T Y C Y Y - Y T Y C C Y - T Y T T C C Y C Y C C - Y T C T T T Y Y C - T T T - Y T T C T Y Y Y Y C T Y T Y Y C T C Y Y Y T C Y C Y T T T T Y Y T Y T C T T - Y T C C C T C Y C C Y C Y T Y Y C T T Y C Y T Y C C Y C T C Y Y Y Y T C C Y Y C Y C T Y T Y Y T Y Y C Y C C T T T Y Y Y T T Y Y Y Y C T Y - C Y T - Y T C C Y C T T C
M9087	T6087_85	CGAGGCTGTGAAAGTCGTCGTCTGTGAAAATGATGGGAGGCATGTGGCGTCTGTGATGGGAGTGGGTAATATGGTTGATGGACTAAATATGGCA	A->G	A G R A R G R R R G R G R R G R G R G G G - R R G G A A R A R A A - R G A G G - R R A - G G G A R G G A G R R R R A G R G R R A G A R R R G A R A R G G G G R R - R G A G G - R G A A A G A R A A R A R G R R A G G R A R G R A A R A G A R R R R G A A R A A R A G A G R R G R R A R A A G G G R R R G G R R R R A G R R A A G A R G A A R A G G A
M9086	T6087_20	CGAGGCTGTGAAAGTCGTCGTCTGTGAAAATGATGGGAGGCATGTGGCGTCTGTGATGGGAGTGGGTAATATGGTTGATGGACTAAATATGGCA	G->A	G A R G R A R R R A R A R R A R A R A A A - R R A A G G R G R G G - R A G A A - R R G - A A A A R A A G A R R R R G A R A R R G A G R R R A G R A R A A A A R R - R A G A A - R A G G G A G R G G R G R A R R G A A R G R A R G G R G A G R R R R A G G R G G R G A G A R R A R R G R G G A A A R R R A A R R R R G A R R G G A A R A G G R G A A G
M2480	T1682_29	CGAATGGGCCCAAGGGTTGGCCCAAAACGAATTCAGACCCTAAGACTGCCCTAACCCTAACTCTCCCTCTCACTTTTCAAAAAATTGTTCCTTG	G->T	G T T G G T K K K T K G K K T K K K K - T - T T T T G G K G K G G - K T G T T T K K G - T G T T K T T G T K K K K G K K T K K G T G G K K T G K K K T T T T K K G K K G T T G K T G G G T K K G G K K K T K K G T T K G K T K G G K G T G K K K K T G G K G G K G T K T K G T K K G K G G T T T K K K T T K K K K G T K K G K T T K T G G K G T T G
M2481	T1683_73	TGTTACGCTGGGTAACTCATTTCCCGCTGTCTCTCATTTCTTTCCAGCACCTTAAGTCGCTCCTTGAGTTGCCGCTTTCTGCTGTTTAGGGTCG	C->T	C T Y C C T Y Y Y T Y C Y Y T Y T Y Y - T - T Y T T C C Y C Y C C - Y T C T T T Y Y C - T - T T Y T T C T Y Y Y Y C Y Y T Y Y C T C C Y Y T C Y Y Y T T T T Y Y T Y Y C T T C Y T C C C T Y Y C C Y Y Y T Y Y C T T Y C Y T Y C C Y C T C Y Y Y Y T C C Y C C Y C T Y T Y C T Y Y C Y C C T T T Y T Y T T Y Y Y Y C T Y Y C Y T - Y T C C Y C T T C
M19932	T13464_58	CGAGTTACTCTTGTACTCGGGTATTAGAAAGTTGAGCTACTCCTATATTTGGGTATTATCACACCGAGTTACTCCTGTACTCAGGTATTGTCAT	A->G	A G G A G G G R R G R A R R G R G R G G A - A R G G A A R A R A R - R G A G G - R R A - G R G G R G G A R R R R R A G R G R R A G A R R R G A R R R G G G G R R G R A A G G A R G A A A G R R A A R G R G R R A G G R A R G R A A R A G A R R R R G A A R R A R A G G G R R G R R A R A A G G G R R R G G R R R R A G R A A R G G R G A A R A G A A
M19933	T13465_14	TGCTATATTGATCCTGTTGTTTTGAAGATTAAGATTCTTCCCAACCTTTGTGGTTGCTGGAGTGATTAGGTTATTCCCAACGTTTGGACTATCG	C->T	C T T C T T T Y Y T Y C Y Y T Y T Y T T C - C Y T T C C Y C Y C Y - Y T C T T - Y Y C - T Y T T Y T T C Y Y Y Y Y C T Y T Y Y C T C Y Y Y T C Y Y Y T T T T Y Y T Y C C T T C Y T C C C T C Y C C Y T Y T Y Y C T T Y C Y T Y C C Y C T C Y Y Y Y T C C T Y C Y C T T T Y Y T Y Y C Y C C T T T Y Y Y T T Y Y Y Y C T Y C C Y T T Y T C C Y C T C C
M31501	T20166_53	CGAAGCTCATCTAGATTGTTCACGGGCTTCTTGCATACACTGTCAATGAAAGGGCCATGCTTTAGTGCTGTTATGAGGTGGTGCATGGCGACCT	G->A	G A R G G A A R R A R G R R A R A G A A A - G G A A G G A G G G G - R A G A A - G A G - A R A - A A A - G R R G R G A R A R R G A G R R R A G G A R A A A A R R A R - G A A G R A G G G A G R G G R G R A R R G A A R G R A R G G R G A G A G R R A G - R R G R G A A A - A A A R G R G G A A A G R R A A R R A R G A R A G - A A A A G G R G A R G
M5144	T3464_69	CATAAATCAAAATTCCTAACTTGGAAATTAGAAGAAGTGAAACAAATTGAGGGAGGGAGAAGACAACACGAAGGATAATGACGAGACCACATCG	C->T	C T Y C T T C Y Y T Y - Y T - C T T C C - - T Y T T C C T C Y C C - Y T C - T - T Y C - T T T - T T T C T Y Y T Y C T Y T Y Y C T C C T T T C Y T Y T - T T Y T T C C C T T - Y T C C C T T Y C C Y - Y T C Y C T T Y C Y T Y C C Y C T C Y Y T Y T C C Y C C T C T C T C T T Y Y C C C C T T T Y Y Y T T Y Y Y C C T Y T C Y T C C Y C C Y C T C C
M5143	T3463_14	CGATTCTAGAATCAGCGTAGATATAGTCGGTATAAAAAGTTTCAGCTTTCTATGTCGGTTCAAGACACAACTGGCATAGAAAGTCTCACTCCCA	A->G	A G R A G G A R R G R - R G - A G G A A - - G R G G A A G A R A A - R G A - G - G R A - G G G - G G G A G A R G R A G R G R R A G A A G G G A R G R G - G G R G G A G A G G - R G A A A G G R A A R - R G A R A G G R A R G R A A R A G A R R G R G A A R A A G A G A G A G G R R A A A A G G G R R R G G R R R A A G R G A R G A A R A A R A G A A
M8289	T5569_45	GGGACGACGAAAATAATTTAAAATGAAACAGAGGAGTCGCCACCATAGTTTATTATGAAAAACTATAGAAAAACCTTAAAAAGAATGGTCTTCG	A->C	A C C A M C M C M C M - M - C C C M A A A - A A C C A A A A M A A - A C A C C - A C A - C C C A C C C A C C M A M A C M C A M A C A A M M C A M A M C C C C M M - A - A C C - M C A A - C A C A A C M M C C M A C C M A A C M A A M A C A M M M M C A - C M A M A C A C M M C C C A M A A C C C M M M C C M M M C A C M M A C C C M C A A C - C - A
M8286	T5568_7	CGATGGCTGAATCGGTGATTAAATCGGCGACTAAGTAAACTTACATATATTCCATTTTTTACTTGCTTAAAAATGCTACATATTTAATTACTAA	C->T	C T T C Y T Y T Y T C - Y - T T T Y C C C - C C T T C C C C Y C C - Y T C T T - C T C - T T T C T T T C T - Y C Y C T Y T C Y C T C C Y Y T C Y C Y T T T T Y Y - C - C T T - Y T C C - T C Y C C T Y Y T T Y C T T Y C C T Y C C Y C T C Y Y Y Y T C - T Y C Y C T C T Y Y T T T C Y C C T T T Y Y Y T T Y Y Y T C T Y Y C T T T Y T C C T - T - C
M8287	T5568_30	CGATGGCTGAATCGGTGATTAAATCGGCGACTAAGTAAACTTACATATATTCCATTTTTTACTTGCTTAAAAATGCTACATATTTAATTACTAA	A->G	A G G A R G R G R G A - R - G G G R A A A - A A G G A A A A R A A - R G A G G - A G A - G G G A G G G A G - R A R A G R G A R A G A A R R G A R A R G G G G R R - A - A G G - R G A A - G A R A A G R R G G R A G G R A A G R A A R A G A R R R R G A - G R A R A G A G R R G G G A R A A G G G R R R G G R R R G A G R R A G G G R G A A G - G - A
M8290	T5569_64	GGGACGACGAAAATAATTTAAAATGAAACAGAGGAGTCGCCACCATAGTTTATTATGAAAAACTATAGAAAAACCTTAAAAAGAATGGTCTTCG	T->C	T C C T Y C Y C Y C Y - Y - C C C Y T T T - C C C C T T T T Y T T - T C T C C - C C T - C C C T C C C T C C Y T Y T C Y C C Y T C T T Y Y C T Y T Y C C C C Y Y - T - T C C - Y C T T - C T C T T C Y Y C C Y T C C Y T T C Y T T Y T C T Y Y Y Y C T - C Y T Y T C C C Y Y C C C T Y T T C C C Y Y Y C C Y Y Y C T C Y Y T C C C Y C T T C - C - T
M8288	T5568_55	CGATGGCTGAATCGGTGATTAAATCGGCGACTAAGTAAACTTACATATATTCCATTTTTTACTTGCTTAAAAATGCTACATATTTAATTACTAA	T->C	T C C T Y C Y C Y C T - Y - C C C Y T T T - C C C C T T T T Y T T - Y C T C C - C C T - C C C T C C C T C - Y T Y T C Y C C Y T C T T Y Y C T Y T Y C C C C Y Y - T - T C C - Y C T T - C T Y T T C Y Y C C Y T C C Y T T C Y T T Y T C T Y Y Y Y C T - C Y T Y T C T C Y Y C C C T Y T T C C C Y Y Y C C Y Y Y C T C Y Y T C C C Y C T T C - C - T
M2881	T1930_45	GACACAATTCTCTGTTGTGGTTTTCCAACATCTTTGAAAGGGCTCGTGCTTAATTGGTTCACACGGCTACCACCCAACTCCATCAATTACTTCG	C->T	C T T C T T - Y Y T Y T C Y T Y T Y T C C - - Y T T C C Y C Y C C - Y T C T T - T C C - T - T - C T T C - C Y T C C T Y T C Y C T C Y Y Y T C C C Y T T T T Y Y T T Y C T T C C T C C - T C Y C C Y Y Y T Y Y C T T Y C Y T Y C C C C T C Y T Y Y T C - C Y C Y C T T T T - T Y Y C Y C C T T T Y Y Y T T Y Y Y Y C T Y C C Y T C Y T C C Y C T T C
M2882	T1930_80	GACACAATTCTCTGTTGTGGTTTTCCAACATCTTTGAAAGGGCTCGTGCTTAATTGGTTCACACGGCTACCACCCAACTCCATCAATTACTTCG	C->T	C T T C T T - Y Y T Y T C Y T Y T Y T C C - - Y T T C C Y C Y C C - Y T C T T - T C C - T - T - C T T C - C Y T C C T Y T C Y C T C Y Y Y T C C C Y T T T T Y Y T T Y C T T C C T C C - T C Y C C Y Y Y T Y Y C T T Y C Y T Y C C C C T C Y T Y Y T C - C Y C Y C T T T T - T Y Y C Y C C T T T Y Y Y T T Y Y Y Y C T Y C C Y T C Y T C C Y C T T C
M2883	T1930_85	GACACAATTCTCTGTTGTGGTTTTCCAACATCTTTGAAAGGGCTCGTGCTTAATTGGTTCACACGGCTACCACCCAACTCCATCAATTACTTCG	A->T	A T T A T T - W W T W T A W T W T W T A A - - W T T A A W A W A A - W T A T T - T A A - T - T - A T T A - A W T A A T W T A W A T A W W W T A A A W T T T T W W T T W A T T A A T A A - T A W A A W W W T W W A T T W A W T W A A A A T A W T W W T A - A W A W A T T T T - T W W A W A A T T T W W W T T W W W W A T W A A W T A W T A A W A T T A
M7232	T4880_65	TAATGATCTAGTCAATGGAGTGAGGCATAAAGGAGTAAACAAGGTGATGTGAAGCGATAACGAACATGCTTTAGTTTGAGACTTAAAGTCATCG	C->T	C T Y C T T Y Y Y T Y T Y Y T Y T Y Y C T - Y Y T T C C Y C Y C Y - Y T C T T - T T C - T T T C T T T C T Y Y T Y C T Y T T Y C T C T Y Y T C Y T Y T T T T Y Y T Y T C T T C Y T C C C T T Y C C Y Y T T C Y C T T Y C Y T Y C C Y C T C Y Y Y Y T C C T Y C T C T C T T Y T Y Y C Y C C T T T Y Y Y T T Y Y Y Y C T Y T C C T T T T C C Y C T C C
M8474	T5689_16	GGAAATTTCATTTTTCTTTGTAGTGCTCAATCTAAAGCTCACTAGCAAAATCCACCAAGCACTTTGACTTTATGGACCCTTTCTGCTCATGTCG	C->T	C T C C T T T Y Y T Y C Y Y T Y T T T T T - T T T T C C Y C Y C C - Y T C T T - T Y C - T Y T T Y T T C Y Y Y Y Y C T Y T Y Y C T C C T Y T C Y T Y T T T T C T - Y T C T T - C T C C C T T Y C C Y C Y T C Y C T T Y C Y T Y C C C C T C Y Y Y Y T C C Y Y C Y C T T T Y C T Y Y C Y C C T T T Y Y Y T T Y Y Y T C T Y T C Y T T Y T C C Y C T - C
M8475	T5689_38	GGAAATTTCATTTTTCTTTGTAGTGCTCAATCTAAAGCTCACTAGCAAAATCCACCAAGCACTTTGACTTTATGGACCCTTTCTGCTCATGTCG	C->T	C T C C T T T Y Y T Y C Y Y T Y T T T T T - T T T T C C Y C Y C C - Y T C T T - T Y C - T Y T T Y T T C Y Y Y Y Y C T Y T Y Y C T C C T Y T C Y T Y T T T T C T - Y T C T T - C T C C C T T Y C C Y C Y T C Y C T T Y C Y T Y C C C C T C Y Y Y Y T C C Y Y C Y C T T T Y C T Y Y C Y C C T T T Y Y Y T T Y Y Y T C T Y T C Y T T Y T C C Y C T - C
M11821	T7944_88	CGATCAAAATACAGTAGCAGCAGAGATGCAACGAGAGATGAACCGCCAGTTGGAGGAATTGAGACGCAAGAACGAGGAAGAATTAAATGCTCTA	T->C	T C T T C C Y Y Y C Y T Y C C Y C Y C - C - C C C C T T Y T Y T C - Y C - C C - Y Y Y - C T C T Y C C T Y Y Y Y Y T C Y C C Y T C T C Y Y C Y Y C Y C C C C C Y C C - T C C - Y C Y T - C C Y T T Y C Y C C Y T C C Y T Y C Y T T Y T C T Y Y Y Y C T - Y Y T Y Y C Y C Y Y C Y Y T Y Y T C C C Y Y Y C C Y C Y C T C Y C T T C T Y C Y T Y T C Y T
M11822	T7944_91	CGATCAAAATACAGTAGCAGCAGAGATGCAACGAGAGATGAACCGCCAGTTGGAGGAATTGAGACGCAAGAACGAGGAAGAATTAAATGCTCTA	T->C	T C T T C C Y Y Y C Y T Y C C Y C Y C - C - C C C C T T Y T Y T C - Y C - C C - Y Y Y - C T C T Y C C T Y Y Y Y Y T C Y C C Y T C T C Y Y C Y Y C Y C C C C C Y C C - T C C - Y C Y T - C C Y T T Y C Y C C Y T C C Y T Y C Y T T Y T C T Y Y Y Y C T - Y Y T Y Y C Y C Y Y C Y Y T Y Y T C C C Y Y Y C C Y C Y C T C Y C T T C T Y C Y T Y T C Y T
M32355	T20712_91	CGATTAAACACCTTGTTTCTCTACTACCTTTTCCATAATCATTTTCTTTACTTCTTTTTCTTTTTCTTCAATTCGCTACCTTCTGCAGTTAATA	A->T	A T W A W T W W W T W A W T T W T W T T T - W W T T W A W W W A W - W T A T T - W W W - T T T T W T T W W W W W T A T W T W W A T W W W T T W T T W T T T T W T T W - A T T A T T W A A T T W T A W T W T T W A T T W W W T W A A W A T A T W W W T A A W W A W W T W T W W T W W A T W A T T T W W W T T T W W W A T W T A - T A T T W W W W T T A
M2280	T1552_6	GACAGTGCTTGTTTTTCCCCAGTAAAAGATGCAACCTGAAAATTAACATAGTAAAGTATGAGTAGGATTACTATATTCGTATATTAAAGCCTCG	T->C	T C Y T T C - Y - C C T C C C Y C C C - T - - Y C C T T - T - T T - Y C T C C - T - - - C C C - - C C T - - C - T T C C C Y Y T C T C C C Y - T C T C C C C T - C Y - T C C - T - - T T C T Y C T T C Y - T - T C C Y T Y - Y T T T T C T C T Y Y C T - Y Y T Y T T - C C T C - C T T - T C C C C C Y C - T C - Y T C Y T T T C - - C - - C T C - T
M2279	T1551_32	CGATTATCATCTTTGCGCCAAACCACACTGCTAAAGCATAACCACTGAAAACAAGAAGCATAACTGTGCCAAGGGCCACGCCAGCAACAGAACC	T->C	T C Y T T C - Y C C C T C C C Y C C C - T - - Y C C T T - T - T T - Y C T C C - T - - - C C C - - C C T - - C - T T C C C Y Y T C T C C C Y - T C T C C C C T - C Y - T C C - T - - T T C Y Y C T T T Y - T - T C C Y T Y - Y T T T T C T C T Y Y C T - Y Y T Y T T - C C T C - C T T - T C C C C C Y C - T C - Y T C Y T T T C - - C - - C T C - T
M4427	T2956_61	AACATAAGATGATGGAAGAATACCTTTTTATTCATTGCCTGCTTCTTCATTATATGAATTCCTTATTGGTTGTGAAAGATTACTTTATTTATCG	C->G	C G S C S G C S S G S S S S G S G G S G C - G S G G C C S C S C C - S G C G G - S C C - G S G C S G G C C S S S S C G S G C S C G C S S C G C G G S G G G G G G G S G C G G - G G C C - G S S C C S C S G C S C G G S C S G S C C S C G C S S S S G C C S S C S C G - G S S G S S C G C C G G G S S S G G S S C C C G G G C S G - S G C C S C G C C
M25396	T17073_52	GGATATTTCAATAGAATGGTCCAACTTATGGGGGAGACTATGCCAAAAAATCAGCAAATGATTAATAATTTTTTTGAAGCTAAGAAGTTAGTCG	C->G	C G S C S G S S S G C G S S G S G C G C G - C S G G C C C C S C S - S G C G G - G S C - G C G C S G G C G S S G S C G S G C S C G C S S S G C C G S G - G G G S G S S C G G C S G C C C G C S C C S C G G C S C G G S C S G S C C S C G C S S S S G C C S S C S C G S G S S G S S C S C C G G G S S S G G S S S S C G G - C S G - G G C C S C G S C
M25394	T17072_16	CGAACTTGTGAGCAAAGAGATGAATTAGATCCTTTCCATCAAATGATCATGGATCATGTTGGACCCTCAAATGCATATTGTATGCAACAAGATG	A->C	C A M C M A M M M A C A M M A M A C A C A - C M A A C C C C M C M - M A C A A - A M C - A C A C M A A C A M M A M C A M A C M C A C M M M A C C A M A - A A A M A M M C A A C M A C C C A A M C C M C A A C M C A A M C M A M C C M C A C M M M M A C C M M C M C A M A M M A M M C M C C A A A M M M A A M M M M C A A A C M A - A A C C M C A M C
M25395	T17073_49	GGATATTTCAATAGAATGGTCCAACTTATGGGGGAGACTATGCCAAAAAATCAGCAAATGATTAATAATTTTTTTGAAGCTAAGAAGTTAGTCG	A->G	A G R A R G R R R G A G R R G R G A G A G - A R G G A A A A R A R - R G A G G - G R A - G A G A R G G A G R R G R A G R G A R A G A R R R G A A G R G - G G G R G R R A G G A R G A A A G G R A A R A G G A R A G G R A R G R A A R A G A R R R R G A A R R A R A G R G R R G R R A R A A G G G R R R G G R R R R A G G - A R G - G G A A R A G R A
M13957	T9383_61	CCCGCCACAAAACAACCTCTCTTCACCACCATATCTGAATAGAAAACGTGAAACCACCCATGACTGAACCACTGTGAGCCAAATTGCCACTTCG	T->C	T C Y T Y C Y Y Y C Y C Y Y C Y C T C C C - C Y C C T T Y T Y T Y - Y C T C C - T Y T - C T C - Y C C T - Y Y Y Y T C Y C Y Y T C T Y Y Y C T Y Y Y C C C C T Y C T T T C C - Y C T T T C Y T T T Y T C C T Y T C C Y T Y C Y T T T T C T Y Y Y Y C T - T T T Y T C Y C Y T C Y Y T Y T T C C C Y Y Y C C Y Y Y T T C T T T Y C Y Y C T T Y T C T T
M13958	T9383_73	CCCGCCACAAAACAACCTCTCTTCACCACCATATCTGAATAGAAAACGTGAAACCACCCATGACTGAACCACTGTGAGCCAAATTGCCACTTCG	T->C	T C Y T Y C Y Y Y C Y C Y Y C Y C T C C C - C Y C C T T Y T Y T Y - Y C T C C - T Y T - C T C - Y C C T - Y Y Y Y T C Y C Y Y T C T Y Y Y C T Y Y Y C C C C T Y C T T T C C - Y C T T T C Y T T T Y T C C T Y T C C Y T Y C Y T T T T C T Y Y Y Y C T - T T T Y T C Y C Y T C Y Y T Y T T C C C Y Y Y C C Y Y Y T T C T T T Y C Y Y C T T Y T C T T
M1213	T825_29	GTCTAAGAGATTTTCTTCCGTGTACAAATGGTATTTTATGTGGTATGTTTGTTGGGTTTCCAAGTAGCAAAGTTAATAGAACGTTGCCTCATCG	T->A	T A W T W A W A W A W A W A A T A T A T T - A W A A T T W T W T T - W A T A A - T W T - A A A - W A A T A W W W W T A W A A W T A T A W A A T W W W A A A A A W A A T T A A - W A - T T A A T T T W T A A A W T A A W T W A W T T W T A T W W W W A T T A T T W T A A A W W A A A T W T T A A A W W W A A W W W T T A W A T A A A W A T T W T A T T
M10185	T6848_35	CGAGTTTGGAAGCAAGGCTTTAGTATTGAGCTGCTGTGTGGGGTCTCTATATAAGAGAGAAGTGAAGAAGGGGGGTCGGGAGAGGGTGGAGGAG	T->C	T C Y T C C C T T C T T Y Y C Y C T Y T C - Y T C C T T Y T Y T T - Y C T C - - C Y T - C C C - Y C C T - T Y T T T C Y C Y Y T C T C Y Y C T Y T Y C C C C Y Y C T T T C C T C C T T T C Y Y T T Y C T C T Y T C C Y T Y C Y T T T T C T Y Y Y Y C T - Y Y T Y T C C C T T C Y Y T T T T C C C C Y Y C C Y Y Y C T C Y - T T C - C C T T Y T C C T
M10186	T6848_68	CGAGTTTGGAAGCAAGGCTTTAGTATTGAGCTGCTGTGTGGGGTCTCTATATAAGAGAGAAGTGAAGAAGGGGGGTCGGGAGAGGGTGGAGGAG	A->G	A G R A A G G A A G A A R R G R G A R A G - R A G G A A R A R A A - R G A G - - G R A - G A G - R G G A - A R A A A G R G R R A G A G R R G A R A R G G G G R R G A A A G G A G G A A A G R R A A R G A G A R A G G R A R G R A A A A G A R R R R G A - R R A R A G G G A A G R R A A A A G G G G R R G G R R R A A G R - A A G - G G A A R A G A A
M13006	T8732_14	CGAGACATATGCAGAATGAAAGGGTAAGATTTTATCCGCACATGTTTTGGTTTACCTCGTTTTCGCTTCACATCCATGTCTTTTGCTCTTTCAA	G->A	G A G G A A R R R A A G R R G R A R R A A - R R A A G G R G R G G - R A G A A - R R G - A G A A R A A G R G R R R G A R A R R G A G R R R A G R G R A A A A G R A G A G A A - R A G G G A R A G G R G G A G R G A A R G R A R G G G G A G R R G R A G G G R G R G A A A R G A R R G R G G A A A R R R A A R R R G G A R - G R A A R A G G R G A A G
M13007	T8732_85	CGAGACATATGCAGAATGAAAGGGTAAGATTTTATCCGCACATGTTTTGGTTTACCTCGTTTTCGCTTCACATCCATGTCTTTTGCTCTTTCAA	G->A	G A G G A A R R R A A G R R G R A R R A A - R R A A G G R G R G G - R A G A A - R R G - A G A A R A A G R G R R R G A R A R R G A G R R R A G R G R A A A A G R A G A G A A - R A G G G A R A G G R G G A G R G A A R G R A R G G G G A G R R G R A G G G R G R G A A A R G A R R G R G G A A A R R R A A R R R G G A R - G R A A R A G G R G A A G
M16272	T10947_19	CAATTTCCTTGTGCACCCTCTAAAATGTTCATAATAATCATTTTACCCTTCTTAAAAGTGCTTTTCTTACAAACCTTTTTTAACAAGTTTTTCG	T->C	T C T T Y C Y T Y C C T Y Y - Y C C Y - T - Y T C C T T Y T Y T Y C Y C T C C - Y Y T - C Y C Y Y C C T - T Y Y Y T C Y C Y C T C T Y Y Y C T Y - C C C C C C Y C Y C T C C T Y C T T - C Y C T T Y T Y C Y T T C C Y T T C Y T T Y T C T Y Y T T C T T Y T T Y T C C C Y C C Y T T Y T T C C C C T Y C C Y Y Y T T C Y C T T C - T C T T Y T C C T
M16273	T10947_80	CAATTTCCTTGTGCACCCTCTAAAATGTTCATAATAATCATTTTACCCTTCTTAAAAGTGCTTTTCTTACAAACCTTTTTTAACAAGTTTTTCG	T->C	T C T T Y C Y T Y C C T Y Y - Y C C Y - T - Y T C C T T Y T Y T Y C Y C T C C - Y Y T - C Y C Y Y C C T - T Y Y Y T C Y C Y C T C T Y Y Y C T Y - C C C C C C Y C Y C T C C T Y C T T - C Y C T T Y T Y C Y T T C C Y T T C Y T T Y T C T Y Y T T C T T Y T T Y T C C C Y C C Y T T Y T T C C C C T Y C C Y Y Y T T C Y C T T C - T C T T Y T C C T
M17843	T12023_63	TTTCTTTTTGAGCGAGGTGTAGTCTCGCTTAGGCGAGAAGGGGCTCGCCTGAGCGAGACATCACATAACCCATTGTTTCCCTATCGCGCTCTCG	A->G	A G A A R G G G R G R - R A G R G G A G A - - A G G A A R A R A A - R G A G G - - R A - G - G - G G G A A G R R R A G R G R R A G A A G R G A R G R G G G G G R G - A A G G A R G A A - - R R A A R A R G R R A G G R A R G R A A R A G A R R R R G A - R A A R A G G G R R G R G A R A A G G G R G A G G R R R R A G R A A R G A A G A A R A G G A
M15405	T10359_82	CGATTACAATTTAGAAAACGTGCTCCCCCAAATGATTTCCTTTAAAAATGAGCTCTCCCACAACGATTTCCTTTCACAAAACGTTTAGCCCCAC	C->T	C T T C C T Y Y Y T Y C Y C T Y T Y T T - - Y T T T C C Y C Y C Y - Y T C T T - Y Y C - T Y T Y Y T T C T Y Y Y Y C T Y T Y Y C T C Y Y Y T C Y C Y T T T T C Y T Y C C T T - Y T C C - T T T C C Y C Y T C Y C T T Y C Y T Y C C Y C T C Y Y Y Y T C C Y Y C Y C T T T Y Y T T Y C Y C C T T T T Y Y T T Y Y Y Y C T Y T C Y T C Y T C C Y C - T C
M15022	T10099_63	TTCGCCATTAAATACATAAACAATGAAAAAGTAAGTTAGTCATCTCCTTTATACCTTCAATGTCTTGCACCCTTGTTTTAAGAGATCAACATCG	T->A	T A W T W A W W W A W T W T A W A W W - A - W T A A T T W T W T T - W A T A A - A W T - A W A T W A A T A W W W W T A A A W W T A T W W A A T W W W A - A A W W A W A T A A T W A T T - A W W T T W A W A W W T A A W T W A W T T W T A T W W W W A T T W W T W T A T A W W A T W T W T T A A A A W W A A W W W T T A W A T W A T T A T T W T A A T
M15021	T10098_93	CGATAGCCCAGTGTGACTTATGTTTTGACAACCTGAGATATCAAGTTTCTGCAAAAGAGAATTTGTTAAATAACTAGATCAGGAAAACAAGTGC	G->A	G A R G R A R R R A R G R G A R A R R - A - R G A A G G R G R G G - R A G A A - A R G - A R A G R A A G A R R R R G A A A R R G A G R R A A G R R R A - A A R R A R A G A A G R A G G - A R R G G R A R A R R G A A R G R A R G G R G A G R R R R A G G R R G R G A G A R R A G R G R G G A A A A R R A A R R A G G A R A G R A G G A G G R G A A G
M14097	T9483_61	AATGAAAATATTACACAAAATAATATAAGAAGCAAAGTCATGAAGTATAATATCACTCCTTACAATTATCCAAGGTACTTAGACTGAAATATCG	T->C	T C Y T Y C C Y Y C Y C Y C C Y C C Y - T - Y Y C C T T Y T Y T Y C Y C T C C - T Y T - C Y C C Y C C T C Y Y Y Y T C Y C Y Y T C T C C Y C T Y C Y C C C C Y Y C Y C T C C - Y C T T T C Y Y T T Y C Y C - Y T C C Y T Y C Y T T Y T C T Y Y Y Y C T - Y Y T Y T C T C T Y C Y T T C T T C C C T Y Y C C Y Y Y C T C Y T T Y C T C C T T Y T C - -
M17842	T12022_31	CGAGGTCTCGTATAAGCCCCTTCCAGGTAAGGGAAGCTAGGGTCCTTGTGTCTAGCCGTTTTTAGCTTGCTCTAATATTATTGTATGATTTTGT	G->A	G R G G R A A R R A R - R G G R A A G A G - G G A A G G R G R G G - R A G A A - - R G - A A A - A A A G A R R R R G R R A R R G A G G A R R G R A R A A A A A R A - G G A A G R A G G - - R R G G R G R A R R G R A R G R A R G G R G A G R R A R A G - G G G R G A A A R R A R A A R G G A A A R R G A R R R R R G A G G G R A G G A G G R G A A G
M17841	T12022_4	CGAGGTCTCGTATAAGCCCCTTCCAGGTAAGGGAAGCTAGGGTCCTTGTGTCTAGCCGTTTTTAGCTTGCTCTAATATTATTGTATGATTTTGT	G->T	G K G G K T T K K T K - K G G K T G G T G - G G T T G G K G K G G - K T G T T - - K G - T T T - T G T G G K K K K G K K T K K G T G G T K K G K T K T T T T T K T - G G T T G K T G G - - K K G G K G K T K K G K T K G K T K G G K G T G K K T K T G - G G G K G T G T K K T K T G K G G T T T K K G T K K K K K G T G G G K T G G T G G K G T T G
M14096	T9482_85	CGAACTTTAGAGATACGTAACATTAACAAAGTAGTGTTTCATGAGTTTCATCTTCTTATGGAAAGTACAGAAGTAGAGGCCCAACGGTGGAGTC	C->T	C T Y C Y T T Y Y T Y C Y T T Y T T Y - C - Y Y T T C C Y C Y C Y T Y T C T T - C Y C - T Y T T Y T T C T Y Y Y Y C T Y T Y Y C T C T T Y T C Y C Y T T T T Y Y T Y C C T T - Y T C C C T Y Y C C Y C Y T - Y C T T Y C Y T Y C C Y C T C Y Y Y Y T C - Y Y C Y C T C T C Y T Y C C T C C T T T C Y Y T T Y Y Y T C T Y C C Y T C C T C C Y C T - -
M21530	T14548_63	CGAGACTTCTTGGGGGAGGATGACCGGGGAGTACTCGGCCTTGCGGTACAATCCCTACGCTTGCTTTTCTTCTTCGCCGCAGGAGGCATCAGGT	G->A	G A A G A A R A R A R A R A A A A A A A A - R A A A G G R G R G A - A A G A A - A R G - A A A A R A A G A A A R R G A R A A A G A G A R A A G R R R A A A A R R A A A G A A - R A G G A A A A G G R A A A A R G A A A G R A A G G A G A G R R A A A G G A A G A G A A A R R A R R G R G G A A A R A A A A R A R R G A R A G R A A R A G G R G A A G
M22940	T15501_34	CGAGAATTGTATCATGTTTGGTAGTATTCCAGTCGTGCTGTCCAAAAAGAAAGCGAAGAAGTTTTCACTTGGAGACAAACACCCTGAGCCAATA	C->G	C G G C G G S S G G S G G S G G G G G G G - G G G G C C S C G C S G G G S G G - G G C - G G G G S G G C G G G G G C G S G S G C G C S G G G C G S G G G G G G G G G G C G G C G G C C C G G G C C G G G G G G C G G S C G G G C C G C G C S G G G G S - G G C G C G G G S S G G G C G C C G G G G G G G G S G G S C G G S C G G G G G C C G C G G C
M27841	T18295_28	CGAGGAACTGATACAAGCGGGACACCTTAGAAGATTCGTAAAACAGGAAGGCGGGGGATTCTCTTCAAGGGGAGAACGAGAAAAACGCTACGAG	T->A	T A A T A A T A W A A T A W A W A A W A - - T A A A T T A T W T W - W A T A A - A W T - A A A - A A A T A W W A W T A W A W W T A T A W W A T W A W A A A A A W A A A T A A T W A T T T A A A T T A A A A A W T A A A T W A W T T W T A T W W W W A T - A A T A T A A A A A A A W T W T T A A A W W A A A W W W A T A A - T - A A W A T T W T A A T
M27842	T18295_46	CGAGGAACTGATACAAGCGGGACACCTTAGAAGATTCGTAAAACAGGAAGGCGGGGGATTCTCTTCAAGGGGAGAACGAGAAAAACGCTACGAG	G->A	G A A G A A G A R A A G A R A R A A R A - - G A A A G G A G R G R - R A G A A - A R G - A A A - A A A G A R R A R G A R A R R G A G A R R A G R A R A A A A A R A A A G A A G R A G G G A A A G G A A A A A R G A A A G R A R G G R G A G R R R R A G - A A G A G A A A A A A A R G R G G A A A R R A A A R R R A G A A - G - A A R A G G R G A A G
M21048	T14216_71	TTTTGTTTCTTATATCTTGGTTGTTGCATAATATTTATAATCATTATTCTTACTATTTTCTGTCAAAACGGATAAATCGGCCTGATCTGGCTCG	G->A	G A A G A A A G R A A - A R A R A G R A G - - A A A G G G G R G G - R A G A A - A R G - A A A A R A A G - R R R R G A R A A R G A G A A R A G R A R A - A A A R A A - G A A - R A G G - A - R G G R A A A A R G A A R G A A R G G R G A G A R A A A G G A A G R G A A A R R A A A G A G G A A A R A R A A R R A A G A R - G G A A A A G G R G A A -
M21049	T14216_88	TTTTGTTTCTTATATCTTGGTTGTTGCATAATATTTATAATCATTATTCTTACTATTTTCTGTCAAAACGGATAAATCGGCCTGATCTGGCTCG	T->C	T C C T C C C T Y C C - C Y C Y C T Y C T - - C C C T T T T Y T T - Y C T C C - C Y T - C C C C Y C C T - Y Y Y Y T C Y C C Y T C T C C Y C T Y C Y C - C C C Y C C - T C C - Y C T T - C - Y T T Y C C C C Y T C C Y T C C Y T T Y T C T C Y C C C T T C C T Y T C C C Y Y C C C T C T T C C C Y C Y C C Y Y C C T C Y - T T C C C C T T Y T C C -
M21047	T14216_46	TTTTGTTTCTTATATCTTGGTTGTTGCATAATATTTATAATCATTATTCTTACTATTTTCTGTCAAAACGGATAAATCGGCCTGATCTGGCTCG	A->T	A T T A T T T A W T T - T W T W T A W T A - - A T T A A A A W A A - W T A T T - A W A - T T T A W T T A - W W W W A T W T T W A T A A T W T A W T W T - T T A W T T - A T T - W T A A - T - W A A W A T T T W A T T W A T T W A A W A T A T W T T T A A T T A W A T T T W W T T T A T A A T T T W T W T T W W T T A T W - A A T T T T A A W A T T -
M10997	T7394_44	CGAAAATTTTTTTTGTTGGGGAGAATGTAAGGCCCATTAAGAACAATCCTTTTCTGCCTGCACTAAATTAAAGGGGCTGCCCTTGTAAGTGGGC	C->T	C T T C T T T C T T T - Y T - - T C T T C - - T T T C C T C Y C C - Y T - T - - C T C - - - T - T T T C - C T C T C T Y T C Y C T C C T Y T - Y T Y T T T T Y T - C - C - T C T T C C - - - Y C C Y C T T C Y C T T Y C T T C C C Y C T C Y Y T - T C C Y T C C C T C T Y Y T T Y C C C C T T T Y C T T T Y T C T C T T C C Y T T T T C C C C T - C
M10998	T7394_77	CGAAAATTTTTTTTGTTGGGGAGAATGTAAGGCCCATTAAGAACAATCCTTTTCTGCCTGCACTAAATTAAAGGGGCTGCCCTTGTAAGTGGGC	C->T	C T T C T T T C T T T - Y T - - T C T T C - - T T T C C T C Y C C - Y T - T - - C T C - - - T - T T T C - C T C T C T Y T C Y C T C C T Y T - Y T Y T T T T Y T - C - C - T C T T C C - - - Y C C Y C T T C Y C T T Y C T T C C C Y C T C Y Y T - T C C Y T C C C T C T Y Y T T Y C C C G T T T Y C T T T Y T C T C T T C C Y T T T T C C C C T - C
M10999	T7395_26	TTTTTCAGGGTTCCGTAACGACCCGCTTTTATTCATTGTTTTCCAGCTCTGAATCTGTTCTTAGAAGCTGTTCGTGCTCCACAGTTGGGTGTCG	C->A	C A A C A A A C A A A - M A - - A C A A C - - A A A C C A C M C A - M A - A - - - A C - - - A - A A A C - A A A A C A A A C M C A C C A M A - A A M A A A A M A - C - C - A C A A C C - - - M C C M C A A C M C A A M C A A C C C M C A C M M A - A C C M A C C C A C A M M A A M C C C A A A A A A A A A M A C A C A A C C M A A A A C C C C A - C
M32973	T21098_23	CGATAGCCTTAGCGCTCCATTTTCTTAACAACGTACCTACCCTTTTTAAAACCATATTCCTCATTAGTCACCCCAACCTTAGTTAATACTCTTC	T->G	T G T T K G - T K G K - T K G K G G K G - - - K G G T T K T G T T - K G T G G - K - T - G K G G T G G T G G K G G T G K G T K T G T G T K G T T G T G G G G T - - G T T G G - G - T T T G - K - T K G K - T G T G G K T K G K T T K T G T G G K K G T - K K T K - G - G - G - T G T T T T G G G G K K G G K K T K T G K T T - G T G G T T G - G - T
M1571	T1071_60	CGATCCTCATTGTCACTCATAACATTCATCGTTATATTATATGCTAAGGCATCGTCAACGTTGACTTCATTTTGGTTCCATATTATCTTATTCA	G->A	G A A G A A - R A A R - A R A R A A A - A - A R A A G G A G R G G - R A G A A - G A G - A R A - - A A - - A R G G G A R A R R G A G A A R A - G A A A A A A A R A R - G A A - A A G G G A R R - G A A A A R A G A A R G R A R G G A G A G A A R A A G G R A G R - A - A A A A A A - A G G A A A R R R A A R R A A G A R - G R A - A A G G A - A A G
M18116	T12209_18	CGACTGCCTCATTCATCATTGAACGATAAAGAGAAGAATTATGATGTTGAATTTTAAATCCTTCACACAATTCAACCATCATTTGATTGTTCAA	A->T	A T T A W T A W A T W A A W T W T A A T T - - T T T - A A A T A A - W T A - T - A - A - T T T - - T T - - A W A A A T T T A W A T A T A A T A - T W T - T T A A T T - A T T - A - A A - T A W A A W W W - T A A T T W - W T W A A A A T A A T W W T A - W W A W A T - T T T T A A A W A A T T T W W T T T A W T T A T A T A W T - A T A A A A T T A
M32687	T20914_91	CGAGATATGTACTTGAAATCACAAAATAGTGGAGTTTTAGTTAAAGGTGACGATAATGCAGGTAACCTGAATTATTTTGGCATCTTAACAAATA	A->G	A G R A R G R R R G R A R G G R G R R A A - A R G G A A R A R A R - R G A G G - R A A - G G G A R G G A - G R R R A G A G R R A G A R R R G A R R R G G G G R R G R G A G G A R G A A A G A R A A A A R G A A A G G R A R G R A A R A G A R R R R G A A R R A R A G G G R R G R R A R A A G G G R R R G G R R R A A G R R A - G G R G A A R A G G A
M32686	T20914_32	CGAGATATGTACTTGAAATCACAAAATAGTGGAGTTTTAGTTAAAGGTGACGATAATGCAGGTAACCTGAATTATTTTGGCATCTTAACAAATA	G->A	G A R G R A R R R A R G R A A R A R R G G - G R A A G G R G R G R - R A G A A - R G G - A A A G R A A G - A R R R G A G A R R G A G R R R A G R R R A A A A R R A R A G A A G R A G G G A G R G G G G R A G G G A A R G R A R G G R G A G R R R R A G G R R G R G A A A R R A R R G R G G A A A R R R A A R R R A G A R R G - A A R A G G R G A A G
M4392	T2933_25	ACTCCTTCCTTTTTGGGGTTTGGCAGCCTGTACTTCTCAAATATCAACTCTTTCCTTTTTTGGGGTTTGCCTGTCTGTACTTTGCCAGATATCG	A->C	A C M A C C M M M C M A M C C M C M C A - - M M C C A A M A M A A - M C A C C - M M A - C C C C M C C A - A M M M A C C C M M A C A M M C C A M M M C C C C M M C M A A C C - M C A A A C A M A A M A M C C M A C C M A M C M A A M A C A M M M M C A A C M A M A C A C A M C M M A M A A C C C M M M C C M M M M A C M M A A C A M C A A M A C A A
M4393	T2933_71	ACTCCTTCCTTTTTGGGGTTTGGCAGCCTGTACTTCTCAAATATCAACTCTTTCCTTTTTTGGGGTTTGCCTGTCTGTACTTTGCCAGATATCG	C->T	C T Y C T T Y Y Y T Y C Y T T Y T Y T C - - Y Y T T C C Y C Y C C - Y T C T T - Y Y C - T T T T Y T T C - C Y Y Y C T T T Y Y C T C Y Y T T C Y Y Y T T T T Y Y T Y C C T T - Y T C C C T C Y C C Y C Y T T Y C T T Y C Y T Y C C Y C T C Y Y Y Y T C C T Y C Y C T C T C Y T Y Y C Y C C T T T Y Y Y T T Y Y Y Y C T Y Y C C T C Y T C C Y C T C C
M5945	T4006_37	CAAACGGGTCACTTCTGTCAAACCACAAGCATGGCAGATTGCCACAGCATTAGTAGACCATGCCGTGGTAAATGACAACCTAGGACCAACCTCG	G->A	G A R G A A R R R A R A R G A R A R A - - - R A A A G G G G R G G - R A G A A - A R G - A R A G R A A G - R R R R G A R A G R G A G R R G A G R R R A A A A R R A G G G A A - R A G G - A R R G G R G G A A R G A A R G R - R G G R G A G R R R R A G G A R G R G A G A R R A G R G R G G A A A R R R A A R R R G G A R R G R A G R A G G R G A G G
M5946	T4006_61	CAAACGGGTCACTTCTGTCAAACCACAAGCATGGCAGATTGCCACAGCATTAGTAGACCATGCCGTGGTAAATGACAACCTAGGACCAACCTCG	T->C	T C Y T C C Y Y Y C Y C Y T C Y C Y C - - - Y C C C T T T T Y T T - Y C T C C - C Y T - C Y C T Y C C T - Y Y Y Y T C Y C T Y T C T Y Y T C T Y Y Y C C C C Y Y C T T T C C - Y C T T - C Y Y T T Y T T C C Y T C C Y T Y - Y T T Y T C T Y Y Y Y C T T C Y T Y T C T C Y Y C T Y T Y T T C C C Y Y Y C C Y Y Y T T C Y Y T Y C T Y C T T Y T C T T
M5944	T4005_52	CGAACAACTCCACATTTGTTGGGTTGCGCTTAATGTCTTCTCTGAAAAGTTCGGTGTAGTATCCTAAATCATGGTCATCAAACGCAAAACCCAT	C->T	C T Y C Y T Y Y Y T Y T Y C T Y T Y T - - - Y T T T C C C C Y C C - Y T C T T - T Y C - T Y T C Y T T C - Y Y Y Y C T Y T C Y C T C Y Y C T C Y Y Y T T T T Y Y T C C C T T - Y T C C - T Y Y C C Y C C T T T C T T Y C Y - Y C C Y C T C Y Y Y Y T C C T Y C Y C T C T Y Y T C Y C Y C C T T T Y Y Y T T Y Y Y C C T Y Y C Y T C Y T C C Y C T C C
M1801	T1234_74	CGAGCGAGCCCCTTCTCGCCTAAGTGAGACTACACCTCGCTCAAAAAGAAACCAGGTCCCTTGAGCGACCGTTTGCACAGAAATGCTTGGGCGA	T->C	T C C T C C Y C Y C Y - Y Y C C C C Y T - - Y C C C T T Y T C T T - Y C T C C - C Y T - C - C C Y C C T C Y Y Y Y T C Y C Y Y T C T Y Y Y C T Y C Y C C C C Y Y C Y T T C C T Y C T T - C Y Y T T Y C Y C Y Y T C C Y T Y C Y T T Y T C T Y Y Y Y C T T C Y T Y T C C C Y Y C Y Y T Y T T C C C Y Y Y C C Y Y Y Y T C Y C T Y C Y Y C T T Y T C C T
M1802	T1234_80	CGAGCGAGCCCCTTCTCGCCTAAGTGAGACTACACCTCGCTCAAAAAGAAACCAGGTCCCTTGAGCGACCGTTTGCACAGAAATGCTTGGGCGA	G->T	G T T G T T K T K T K - K K T T T T K G - - K T T T G G K G T G G - K T G T T - T K G - T - T T K T T G T K K K K G T K T K K G T G K K K T G K T K T T T T K K T K G G T T G K T G G - T K K G G K T K T K K G T T K G K T K G G K G T G K K K K T G G T K G K G T T T K K T K K G K G G T T T K K K T T K K K K G T K T G K T K K T G G K G T T G
M12435	T8346_55	GTACCATTGTTTCTATGCAAGATTTAAAGTTAGTCGGTTTAAAGTCTTACGATTATCATGTGTTGATGCAACAACTTTTACCAGTAGCTTTTCG	A->G	A G R A G G R R R G R A R R G R G R R A A - A A G G A A R A R A A - R G A G G - A R A - G - G - R G G A G R R A R A G R G R R A G A R R R G A R A R G - G G R R G R G A G G A R G A A - G R R A A R G R G R R A G G R A R G R A A R A G A R R R R G A - R R A R A G G G R R G A R A R A A G G G R R R G G R R R R A G R A A A G R R G A A R A G A A
M12436	T8346_82	GTACCATTGTTTCTATGCAAGATTTAAAGTTAGTCGGTTTAAAGTCTTACGATTATCATGTGTTGATGCAACAACTTTTACCAGTAGCTTTTCG	C->T	C T Y C T T Y Y Y T Y C Y Y T Y T Y Y C C - C C T T C C Y C Y C C - Y T C T T - C Y C - T - T - Y T T C T Y Y C Y C T Y T Y Y C T C Y Y Y T C Y C Y T - T T Y Y T Y T C T T C Y T C C - T Y Y C C Y T Y T Y Y C T T Y C Y T Y C C Y C T C Y Y Y Y T C - Y Y C Y C T T T Y Y T C Y C Y C C T T T Y Y Y T T Y Y Y Y C T Y C C C T Y Y T C C Y C T C C
M6431	T4332_15	TGGTTTTGTAGCTGCCAAATTTCTGTTTATGTTCCGTTACTAGATACGATGATTAGAGTGTTTTGATGTTGTTGTGAGAGAATACAATAATTCG	C->T	C T Y C Y T Y Y Y T Y C Y T T Y T Y Y - C - Y Y T T C C Y C Y C Y T Y T C T T T C Y C - - Y T Y Y T T C - Y Y Y Y C T Y T Y Y C T C Y Y Y T C Y C Y T T T T Y Y T - T C T T C Y T C C C T Y Y C C Y T Y T Y Y C T T Y C Y T Y C C Y C T C Y Y Y Y T C C Y Y C Y C T Y T Y Y T C Y C Y C C T T T Y Y Y T T Y Y Y T C T Y T C Y T Y Y T C C Y C T T C
M3944	T2629_85	TTAATTACATTTTTTTAATTCTCATCATTTTTGTTTTTCTTACAACGATATAGATGACGCAAAACATCCATTCATGTTACCTATTACACTTTCG	T->A	T A W T W A W W W A W T W W A W A T A - T A W W A A T T W T W T W A W A T A A - W W T - A W A A W A A T A W W W W T A W A W W T A T W W W A T W T W A A A A T W A A W T A A T W A T T - A W W T T T A W A A W T A A W T A A W T T W T A T W W W W A T T W W T W T A A A W W A A W T W T T A A A A W W A A W W W W T A W T T W A T W A T T W T A T T
M453	T306_62	TGAAAGTTAAAGTGGAAGATGTTAATGATAAGAAGATTTTCATGCGCTTTTACACTTGTCTAAAGGCATGCAAGGACAATTTTGTAAGTTGTCG	A->G	A G R A G G R R R G R A R R G R G R G - - - R G G G A A R A R A A - R - A G G - R R A - G A G G R G G A A R R R G A G R G R R A G A R R R G A R R R G G G G R R G R G A G G A R G A A A G R R A A R A R G G R A G G R A R G R A A R A G A R R A R G A - G G A R A G A G R R G R R A A A A G G G R R G G G R R R R A G R G A R G A A G A A R A G G A
M454	T306_79	TGAAAGTTAAAGTGGAAGATGTTAATGATAAGAAGATTTTCATGCGCTTTTACACTTGTCTAAAGGCATGCAAGGACAATTTTGTAAGTTGTCG	A->G	A G R A G G R R R G R A R R G R G R G - - - R G G G A A R A R A A - R - A G G - R R A - G A G G R G G A A R R R G A G R G R R A G A R R R G A R R R G G G G R R G R G A G G A R G A A A G R R A A R A R G G R A G G R A R G R A A R A G A R R A R G A - G G A R A G A G R R G R R A A A A G G G R R G G G R R R R A G R G A R G A A G A A R A G G A
M3390	T2267_69	CGAGGCATGCATCGTGTCCTACTCTATGGTCCAAGTCATCCCTAGATAAGGCTATGTTAGAGCTGGGAAGGCGTTCAATGTTGTTGGTTTGGAG	A->G	A G R A R G R R R G R A R A G R G R R A A - R R G G A A R A R A A - R G A G G - R R A - G G G G R G G A A R R R R A G R G R R A G A R R R G A R R R G G G G R R G A A A G G - R G A A - G R R A A R A R G A R A G G R A R G R A A R A G A R R A R G A - R A A R A G - G R R G R R A R A A G G G R R R G G R R R G A G R R A R G A R G A A R A G G A
M3391	T2267_91	CGAGGCATGCATCGTGTCCTACTCTATGGTCCAAGTCATCCCTAGATAAGGCTATGTTAGAGCTGGGAAGGCGTTCAATGTTGTTGGTTTGGAG	G->A	G A R G R A R R R A R A R G A R A R R G G - R R A A G G R G R G G - R A G A A - R R G - A A A A R A A G G R R R R G A R A R R G A G R R R A G R R R A A A A R R A G G G A A - R A G G - A R R G G R A R A A R G A A R G R A R G G R G A G R R G R A G - R G G R G A - A R R A R R G R G G A A A R R R A A R R R A G A R R G R A G R A G G R G A A G
M27337	T18071_68	CGATACGTTGACCACCCGTTTCGTCATATAGTTTGCCACTAGTAAGCCACACCACCTTACTTCTCTGGCATTGGTAAATATACGACAGGAAAAA	G->A	G A R G G A R R R A R G R G A R A R R G A - R R A A G G R G R G G - R A G A - - R R G - A G A - R A A G A R R R R G A R A R R G A G R R R A G R R R A A A A R R A R R G A A - R A G G G A R R G G R A R A R R G A A R G R A R G G R G A G A R R R A G - G R G R G A A A R R A G R G R G G A A A R A R A A R R R A G A R G G - A A R A G G R G A G G
M1300	T887_23	TATAACCAACTAATACCATTGGCTCAACTTTGATGTCTAGTTTCTTCCTCCTTTGGTCTAGTGTATGCACATAGCAAAATGAGCCAAAAATTCG	C->T	C T Y C Y T Y T Y T Y T Y T - Y T Y T T C - Y Y T T C C Y C Y C C T Y T C T T C Y Y C - T Y T Y Y T T C - Y Y Y Y C T Y T C Y C T C Y Y Y T C Y Y Y T T T T Y Y T Y Y C T T C Y T C C C T Y Y C C T C Y T Y Y C T T Y C Y T Y C C Y C T C Y Y Y Y T C C Y Y C Y C T Y T Y Y T T T C Y C C T T T Y Y Y T T Y Y T C C T Y Y C C T T Y T C C Y C T T C
M1301	T887_60	TATAACCAACTAATACCATTGGCTCAACTTTGATGTCTAGTTTCTTCCTCCTTTGGTCTAGTGTATGCACATAGCAAAATGAGCCAAAAATTCG	A->G	A G R A R G R G R G R G R G - R G R G G A - R R G G A A R A R A A G R G A G G A R R A - G R G R R G G A - R R R R A G R G A R A G A R R R G A R R R G G G G R R G R R A G G A R G A A A G R R A A G A R G R R A G G R A R G R A A R A G A R R R R G A A R R A R A G R G R R G G G A R A A G G G R R R G G R R G A A G R R A A G G R G A A R A G G A
M10334	T6950_84	TGAAAGTTTGGTATTTGAGATTAACCGTGGCCCTGGGGAGAAGGATCAGGGTAAGGGTAGGGGCATGGGGAGGATTCAACCATCGCAGTCTTCG	C->T	C T Y C Y T Y Y Y T Y Y Y Y T Y T Y Y T C - Y Y T T C C Y C Y C C - Y T C T T - Y Y C - T Y T T Y T T C T Y Y Y Y C T Y T Y Y C T C Y Y Y T C Y Y Y T T T T Y Y T Y Y C T T C Y T C C C T Y Y C C Y C Y T Y Y C T T Y C Y T Y C C Y C T C Y Y Y Y T C C Y Y C Y C T Y T Y Y T Y Y C Y C C T T T Y Y Y T T Y Y Y T C T Y Y C Y T C Y T C C Y C T Y C
M6429	T4331_70	CGAGGGGCTGTACGCCGGAACATCGCAAACGGAGTTCAACTTGTTGCTGGTTGTGAACTTTGTGCTCACCGAAGGGAAGTACAATGGCAGCAGC	C->T	C T Y C Y T Y Y Y T Y C Y T T Y T Y C - C - Y Y T T C C Y C Y C Y T Y T C T T T C Y C - - Y T Y Y T T C - Y Y Y Y C T Y T Y Y C T C Y Y Y T C Y C Y T T T T Y Y T - - C T T C Y T C C C T Y Y C C Y T Y T Y Y C T T Y C Y T Y C C Y C T C Y Y C Y T C C Y Y C Y C T Y T Y Y T C Y C Y C C T T T Y Y Y T T Y Y Y T C T Y Y C Y T Y C T C C Y C T T C
M6430	T4331_76	CGAGGGGCTGTACGCCGGAACATCGCAAACGGAGTTCAACTTGTTGCTGGTTGTGAACTTTGTGCTCACCGAAGGGAAGTACAATGGCAGCAGC	G->A	G A R G R A R R R A R G R A A R A R G - G - R R A A G G R G R G R A R A G A A A G R G - - R A R R A A G - R R R R G A R A R R G A G R R R A G R G R A A A A R R A - - G A A G R A G G G A R R G G R A R A R R G A A R G R A R G G R G A G R R G R A G G R R G R G A R A R R A G R G R G G A A A R R R A A R R R A G A R R G R A R G A G G R G A A G
M21575	T14579_49	CGAGAGGATCGCCACCGTCTTCTCCTCCGAACCTGCTGTTGACGGGGAACGCCAGCCTGAATCTGAGCCCGAGCCTTGCTTCGGGTTTACCCAA	A->C	A C M A M C M M M C M A M M C M C M M C A - M M C C A A M A M A A - M C M C C - M M A - C M C C M C C A A M M M M A C M C M M A C A M M M C A M C M C C C C M M C M A A C C A M C A A A C M M A A M M M C M M A C C M A M C M A A M A C A M M M M C A A M M A M A C M C M M C A A A M A A C C C M M M C C M M M C A C M M A M C M M C A A M A C C A
M21576	T14579_82	CGAGAGGATCGCCACCGTCTTCTCCTCCGAACCTGCTGTTGACGGGGAACGCCAGCCTGAATCTGAGCCCGAGCCTTGCTTCGGGTTTACCCAA	C->A	C A M C M A M M M A M C M M A M A M M A C - M M A A C C M C M C C - M A M A A - M M C - A M A A M A A C C M M M M C A M A M M C A C M M M A C M A M A A A A M M A M C C A A C M A C C C A M M C C M M M A M M C A A M C M A M C C M C A C M M M M A C C M M C M C A M A M M A C C C M C C A A A M M M A A M M M A C A M M C M A M M A C C M C A A C
M222	T146_59	CACCAAGTGTTTCCATCCCACCCCCATGAAACTCTGATAAATAGGGTTTTAATCAAAAGTGCGTCAGACATACACACTCTAACGCTGCCCATCG	G->C	G C S G S C S S S C S C S S C S C S S G G G S S C C G G S G S G S - S C G C C - S S G - C S C C S C C G C S S S S G C S C S S G C G S S S C G S S S C C C C S S C S G G C C G S C G G G C S S G G S S S C S S G C C S G S C S G G S G C G S S S S C G G S S G S G C S C S S C S G G C G G C C C S S C C C S S S S G C S S G S C S S C G G S G C C G
M11574	T7781_61	GCGGCTGGACCTGTCGCGGTCGCGGTGGTTCACGGGGAGCGGGTTGTTGAACGTGGGCGCACGGTGCGGGAATTTGGTGGAGCTGGACCTGTCG	A->G	A G R A R G R R R G R R R R G R G R R G R - R R G G A A R A R A A - R G A G G - R R A - G R G A R G G A G R R R R A G R G R R A G A R R R G A R R R G G G G R R G R G A G G A R G A A A G R R A A R G R G R R A G G R A R G R A A R A G A R R R R G A A R R A R A G R G R R G R R A R A A G G G R R R G G R R R R A G R R A R G R R G A A R A G G A
M14000	T9415_4	CGATACTCAAGATAAATGTGTTCAACTCAACCACTACAAAAGAGTTACAAATTAGCAACGAAAAATTTCGTAACTAATACATAGCTCAAATGTT	T->C	T C Y T Y C T Y Y C Y C Y Y C Y C Y C T - - T Y C C T T Y T Y T T - Y C T C C - Y Y T - C T C - Y C C T T Y Y Y Y T C Y C Y Y T C T Y Y Y C T Y Y Y C C C C Y C C Y C T C C T Y C T T T C Y Y T T Y Y Y C Y Y T C C Y T Y C Y T T Y T C T Y Y Y Y C T T Y Y T Y T C C C Y Y C T Y T Y T T C C C Y Y Y C C Y Y Y Y T C Y Y T T C C Y C T T Y T C C T
M18256	T12309_71	CGAATTTCCCATACTTCCTTAATCTCTGCTACTGTATATTTGAAGTTTTACTTATTTGATGATTTTTGTGTTGTAGCAAACTGCATGTTGTGAC	T->C	T C T T - C C C C C C T T - - C C C - C - - C T C C T T T T C T C - Y C T C C - - C T - - C C T Y C C T - C C C T T C C C C T T C T T Y Y C T Y T C C C C C T Y C T T T C C T C C T T T - T T T T C - T C C Y T C - T T Y C Y T T Y T C T T Y T C C T T Y C T C T C - C C C C C T T C T - C C C T T Y C C C C Y C T C C T T C C - C C T T Y T C T T
M11168	T7506_10	CGATTAATAGATCTTCTCCTACTTAAACCACACAAACTTGCAATACATGAGAAAGATCTGCCACATACTTCCTTAGTTAAGAAACGTGAATGAA	G->C	G C C G - C S - S C C G S C C C C C G C - - G G C - G G C G S - - - G C - - - - - - G - - - C G G - C G C G C C G G C S C C C G C G - S G - G G - S C - C - C C - - - G C C - S C G - - - - G G - S - C C - C G C C S G C - G G G C - C G C S S G C G - - G G C G C C C C C - C G G C G G C C C C G C C C G S S G G C C C G S C G C C G G S G C - G
M18202	T12269_82	CCCTTCGGGTTTGAGCGTCCGAGCAATTTCCGCCGCAAACTCCGCCGGCCGCGGCGATCTCTCTAGCGCGCCGTCACCTGCGAACACGAAGTCG	G->A	G A G - A A - G - A A - - A - A A A - - - - - G A A G - - G - G G - R - G - A - - A - - A A A - - A A - - - A - G G A - A G A G A G G - G A - A - G A - A A A - A G G G A A - G - - G G A A G G G A - G - - - G A A G - G A A G G A - A - - G A A A G - - A - - - - - A - A - A - G - - G A A A A - A A A G A - A G - A - G - A - - A G - - - A - -
M18257	T12310_23	CATTGGTGTAGAGCGAGTTATTCTGGAAAGTTATTTTGGATATAGACAAGAGTTAGGAAGGCTTCTAGGAATGCATTCTTGGGTGCTAAACTCG	C->T	C T C C - T T T T T C C C - - T T T - T - - T C T T C C C C C C C - Y T C T T - - T C - - C T C Y T T C - T Y T C C T T T C C C T C C Y Y T C Y C T T T T T C Y T C C C T T C T T C C C - C C C C T - C T T Y C T - C C Y T Y C C Y - T C C Y C T T C C Y T C T C T - T T T T T C C C C - T T T C C Y T T Y T Y T C T T C C T T - C T C C Y C T - C
M10162	T6837_90	CGAATTTGCTCTCATCAACCCAAAGTAATCAACTAAGAAAAAATTACCATGGATTCATTGTCATTAAGCATAACAGATTTTAGGCAATTTACAC	T->A	T A W T W A T W A A A - A W A W A A W A A - A W A A T T W T A T T A W A T A A - A A T - A W A - A A A T - A W A A T W W A W W T A T W W W A T A T A A A A A W A A A W T A A T T A T T T A W A A T A A A - W A T A A W T A A W T T T T A T A A W W A T - W W T W T A - A A - A A T - A - T A A A A W W A A W W A A T A A W T T A T A A T T A T A W T
M10161	T6837_38	CGAATTTGCTCTCATCAACCCAAAGTAATCAACTAAGAAAAAATTACCATGGATTCATTGTCATTAAGCATAACAGATTTTAGGCAATTTACAC	A->C	A C M A M C A M C C C - C M C M C C M C C - C M C C A A M A C A A C M C A C C - C C A - C M C - A C C A - C M C C A M M C M M A C A M M M C A C A C C C C C M C C C M A C C A A C A A A C M C A A C A C - M C A C C M A C C M A A A A C A C C M M C A - M M A M A C - C C - C C A - C - A C C C C M M C C M M C C A C C M A A C A A C A A C A C M A
M11665	T7837_60	GCTCGTGACTCTGTTGTTGCGGTGAGTAATTTTAACACAAAAATGTTGAATTAATTAAATGTTAATTACTCTATGATTATTATAAAATTAATCG	T->C	T C Y T Y C T Y C C Y T C Y - Y C - Y C - - - Y C C T T Y T C T T - Y C T C C - C C T - C T C - C C C T - C Y C C T C T C T Y T C T T Y Y C T C C Y C - C C Y C C Y T T C C T - - T T - C Y Y T T T C Y - Y - T C C Y T Y C Y T T C T C T C C Y Y C T - Y Y T Y T C C C - - C C C T C T T C C C Y Y Y C C C Y - T T C C C T T C C T C T T T - C T T
M15384	T10341_63	TTTTATTCTTTTTGCTTGAACAAATATTTATAAACAATAAGTGTAGATATTTAATAGAAAAAGGTCCTTCAAGAAAATCACTAACATTAAATCG	G->A	G A A G G A A A G A A - R A A - A A A - A - G R A A G G - G R - G - R A A A A - A A G - A - A - A A A G G G A G R G A R A A R G A G A G R A G R A R A A A A A R A A - - A A G A A G G G A A A G G A G G A A R G A A R G A A A G G R G A G A A A G A G - A R G R G A - A R A A A A G R G G A A A G A A A A R R R A G A R G G G A - G A G G R G A A G
M29936	T19180_63	CGACGTAGGGATGGTTCGCCAATTTCTACTGGTATCATGGCGTCTGCACCGTAGACTAGGCTGAATGGGGATTCATTTGTTGATGATTGAGGGG	G->A	G A R G R A R R R A R R R R A R A R R A A - R R A A R G R R R G R - R A G A A - R R G - A R A G R A A G A R R R R G A R A R R G A G R R R A G R R R A A A A R R A R R G A A G G A G G G A A R G G R G R A G R G A A R R R A R G R R G A G R R R R A R G A R G R G A G A R R A R R G R G G A A A R R R A A R R R R G A R A G - A - G A G G R G A R R
M29935	T19180_48	CGACGTAGGGATGGTTCGCCAATTTCTACTGGTATCATGGCGTCTGCACCGTAGACTAGGCTGAATGGGGATTCATTTGTTGATGATTGAGGGG	A->G	A G R A R G R R R G R R R R G R G R R A A - R R G G R A R R R A R - R G A G G - R R A - G R G A R G G A G R R R R A G R G R R A G A R R R G A R R R G G G G R R G R R A G G A A G A A A G G R A A R A R G A R A G G R R R G R A R R A G A R R R R G R A G R A R A G A G R R G R R A R A A G G G R R R G G R R R R A G R G A - G - A G A A R A G R R
M2433	T1655_45	CGATTTACCCCTCCAAATGAAATTTCGCTGGAAATGATCTGTCTTCCATATTCACCTCAATACTAAGCAGAACCTCGGCATGAGCAACCAGACA	T->C	T C Y T Y C Y Y Y C Y T Y Y C Y C Y Y C T - T Y C C T T Y T Y T T C Y C T C C T Y Y T - C Y C C T C C T C Y Y Y C T C Y C Y Y T C T Y Y Y C T Y Y Y C C C C Y Y C Y T T C C T T C T T T C C Y T T Y T Y C Y Y T C C Y T Y C Y T T Y T C T Y Y Y Y C T T Y Y T Y T C T C Y Y C T T T Y T T C C C Y Y Y C C Y Y Y Y T C Y Y T Y C T Y C T T Y T C Y T
M20911	T14123_42	CGAAGTAATAAAAGAAGAGAAGACAAATTGACAGTTTAATCGTAGTAACTATGGTTGAATTTTAGTATTTCCTTTAAAGAATACCTTATTCTTC	G->A	G A R G R A R R R A A A R R A R A G A - A - R R A A G G R G R G G - R A G A A - G A G - A R A G R A A G A A R R R G A R A R G G A G R R R A G R R R A A A A R R A R R G A A G R A G G G A R R G G R - R A R R G A A R G R A R G G R G A G R R R R A G G R G G R G A G A R R A G A G R G G A A A R R R A A R R R R G A R A G R A - R A G G R G A - G
M20912	T14123_44	CGAAGTAATAAAAGAAGAGAAGACAAATTGACAGTTTAATCGTAGTAACTATGGTTGAATTTTAGTATTTCCTTTAAAGAATACCTTATTCTTC	A->T	A T W A W T W W W T T T W W T W T A T - T - W W T T A A W A W A A - W T A T T - A T A - T W T A W T T A T T W W W A T W T W A A T A W W W T A W W W T T T T W W T W W A T T A W T A A A T W W A A W - W T W W A T T W A W T W A A W A T A W W W W T A A W A A W A T A T W W T A T A W A A T T T W W W T T W W W W A T W T A W T - W T A A W A T - A
M20003	T13515_84	ATGGGATAAGGTCACACCTTGATTACAACGTGAGCATTGATTCAAAGATTACTGAAATTGTTCACGCAATTTCAGTACATATATGTATGGATCG	T->C	T C T T C C - Y C C Y C Y Y C Y C T Y T T - C Y C C T T C T Y T T - Y - T - C - C Y T - C C C T Y C C T C C C C Y T C Y C T Y T C T C C Y C T Y C Y C C C C C Y - T - T C C T Y C T T - C - Y T T C - Y C C Y T C C Y T T C Y T T Y T C - Y Y Y Y C T T Y Y T Y T C C C C Y C C T T T T T C C C C Y Y C C C Y Y T T C C C T C C - T C T T Y T C T T
M13975	T9396_92	CGATATAATGTTAACAAATATTCACCAGTCCAAAAGCATTCATCAATGCCTTTATACTGGTTGACCAAAAATATGATTTACAAAATACATTGCG	G->A	G A A G A A G A R A R A R A A R A A A A A - A A A A G G G G R G G A R A G A A - A A G - A R A R R A A G G A R A A G A R A A R G A G R R R A G R A R A A A A A A A A - G A A G R A G G - A - R G G R G A A R A G A A R G G A R G G R G A G R R R A A G G A R G R G A A A A R A G A G - G G A A A A R R A A G R R A G A G A G A A G A A G G R G A A G
M11562	T7773_9	TTCCTTCCCTATCTTATTCATATTGCATGTTATTGCACTTGTACTAACTTAAGAAAAAGATGATATTTGGAAAAAATTGATAGATCATCTATCG	C->T	C T Y C Y T Y C Y T Y C Y Y - Y T Y Y C C - Y Y T T C C T C Y C Y - Y T C T T - Y Y C - T C T T Y T T C T Y C Y Y C T Y T Y Y C T C Y C Y T C Y T Y T T T T Y Y T Y C C T T - C T C C - T T Y C C Y T C T C Y C T T Y C Y T Y C C Y C T C T Y Y Y T C C Y Y C Y C T Y T Y Y T C T C C C C T T T Y Y Y T T Y Y Y Y C T T C C Y T C T T C C Y C T T C
M11563	T7773_86	TTCCTTCCCTATCTTATTCATATTGCATGTTATTGCACTTGTACTAACTTAAGAAAAAGATGATATTTGGAAAAAATTGATAGATCATCTATCG	C->T	C T Y C Y T Y C Y T Y C Y Y - Y T Y Y C C - Y Y T T C C T C Y C Y - Y T C T T - Y Y C - T C T T Y T T C T Y C Y Y C T Y T Y Y C T C Y C Y T C Y T Y T T T T Y Y T Y C C T T - C T C C - T T Y C C Y T C T C Y C T T Y C Y T Y C C Y C T C T Y Y Y T C C Y Y C Y C T Y T Y Y T C T C C C C T T T Y Y Y T T Y Y Y Y C T T C C Y T C T T C C Y C T T C
M27212	T18009_31	CGATGTTAATATCAACAGGTGTTTTCTGACCTTTAGCTCTTCTAATTAAGAGCTATCTCAACCTAGTGGCTCCTCTAGTGGGTCTCTTAGTAGG	C->T	C T Y C Y T Y Y Y T Y T Y Y T Y T Y Y C Y - C Y T T C C Y C Y C Y - C T C T T - Y Y C - T C T C Y T T C T T T Y Y C T C T Y Y C T C Y Y Y T C Y C Y T T T T Y Y T Y T C T T - Y T C C C T Y Y C C Y T Y T Y Y C T T Y C Y T Y C C Y C T C Y Y Y Y T C C Y Y C Y C T C T Y Y T C C Y Y C C T T T Y Y Y T T Y Y C T C T Y T C - T T C T C C Y C T - C
M5223	T3511_91	CGACACGCAAAAGGTGAATTGGTGAATGTGAATTTCGTAACCAAATTGGGGATGTAGTGGAGTGACTCTTTCTTGAAATTGGAGGACGATGTAG	G->A	G A G G A A G A R A G G R G A A A G G G G - - G A A G G A G R G R - R A G - A - A R G - A G A - G A A G A A R R R G A R A R R G A G R R A A G G - R A A A A R R A G A G A A - R A G G - A A R G G R A R A R R G A A R G G A R G G R G A G A R R R A G G R R G R G A A A G R A G A G R G G A A A R G R A A G R G G G A R A G G A A R A G G A G A A G
M19678	T13279_38	CGACAACCACTTCCTCCAAAACCTTTTGCTGTAGAACTTGTTATTGTCTCGCCTCTTTGCCCACTCCTTCAATACACTTAATTATTTATGGCAT	T->C	T C C T C C C C Y C T C Y Y C C C C T - C - C T C C T T Y T Y T T - C C T C C - - C T - C - C - Y C C T - Y C Y T T C Y C T Y T C T - Y C C T Y Y Y C C C C C Y - T - T C C - T C T T T C - Y T T Y - C C T Y T C C Y T T C Y T T Y T C T Y Y C Y C T T C T T Y T C Y C Y Y C T Y T Y T T C C C Y C Y C C Y Y Y Y T C C C T Y C Y Y C T T Y T C C T
M19677	T13279_29	CGACAACCACTTCCTCCAAAACCTTTTGCTGTAGAACTTGTTATTGTCTCGCCTCTTTGCCCACTCCTTCAATACACTTAATTATTTATGGCAT	C->T	C T C C T T T T Y T C T Y Y T T T C C - T - T C T T C C Y C Y C C - T T C T T - - Y C - T - T - Y T T C - Y T Y C C T Y T C Y C T C - Y T T C Y Y Y T T T T C Y - C - C T T - C T C C C T - Y C C Y - C T C Y C T T Y C C T Y C C Y C T C Y Y C Y T C C T C C Y C T Y T Y Y T C Y C Y C C T T T Y T Y T T Y Y Y Y C T C T C Y T Y Y T C C Y C T T C
M17130	T11530_22	CGACAAGAGATGGGTCTGACTGGACTTAACATGAGTGGACTTAACTCAACTCGGCCCAAGGTGGGTCTTGCTTGACTCGTGCAGAGGTGGGCCT	G->A	G A G G A A G - A A R - R R A A - R R - A - A A A A G G R G R G G - - A G A A - - R G - - - A - R - A G - R R R A G A R A - G G A G - G A - G R R R A A A A R R - G - G A A G - A G - - - G R G - R - G A A R G A A R G R A R G G R G A G R R G G A G - A G - R G A A A R R A G R G R G G A - A R G A A A R R R G G A R A G R A G A A G G R G A A G
M17129	T11530_18	CGACAAGAGATGGGTCTGACTGGACTTAACATGAGTGGACTTAACTCAACTCGGCCCAAGGTGGGTCTTGCTTGACTCGTGCAGAGGTGGGCCT	G->T	G T G G T T G - G T K - K K T T - K K - G - G T T T G G K G K G G - - T G T T - - K G - - - T - K - T G - K K K T G T K T - G G T G - G T - G K K K T T T T K K - G - G T T G - T G - - - G K G - K - G T T K G T T K G K T K G G K G T G K K G G T G - G G - K G T T T K K T G K G K G G T - T K G A T T K K K G G T K G G K T G T T G G K G T G G
M17131	T11530_50	CGACAAGAGATGGGTCTGACTGGACTTAACATGAGTGGACTTAACTCAACTCGGCCCAAGGTGGGTCTTGCTTGACTCGTGCAGAGGTGGGCCT	C->G	C G C C G G C - C G S - S S G G - S S - C - C G G G C C S C S C C - - G C G G - - S C - - - G - S - G C - S S S G C G S G - C C G C - C G - C S S S G G G G S S - C - C G G C - G C - - - C S C - S - C G G S C G G S C S G S C C S C G C S S C C G C - C C - S C G G G S S G C S C S C C G - G S C G G G S S S C C G S C C S G C G G C C S C G C C
M2762	T1850_15	TGGTATTAATATTGATGAGGTGGTGCTAACCCATTATTGTGTGTTGCTCTTATGGGTACAAAAGGTCTTGGATCATCAATACCACGACCCTTCG	A->G	A G G A G G A A G G R A R R G R G A G - A - A A G G A A R A R A A - R A A G G - G R A - A - G G R G G A G R G A G A G R G A R A G A G A R G A R G R G G G - R R G A - A G G - R G A - A G G G A A G A A G G R A G G R A R G R A A R A G A R R R G G A A R A A R A G R G R R G R R A R A A G G G R R R G G R R A G A G R R A A G - R G A A R A G A A
M3200	T2142_54	CGAGTATTTATATGTTTCTACCATTTTTGGCAACTAAACTAAATTGGATCCCAGGGCACAAACAGGTGTTTTTCTCGGGCTCAAACCGAATGTA	G->A	G A R G R A R R R A R R R R A R A G R G A - R R A A G G R G R G G - R A G A A - A A G - A R A R R A A G - A R R R G A A A R R G A G R R R A G R A R A A A A R R A G G G A A G R A G G G A R R G G R - R A G R G A A R G R A R G G R G A G R R R R A G G R R G R G A A A G R A A R G G G G A A A R R R A A R R R A G A R R G R A G R A G G R G A G G
M3201	T2142_88	CGAGTATTTATATGTTTCTACCATTTTTGGCAACTAAACTAAATTGGATCCCAGGGCACAAACAGGTGTTTTTCTCGGGCTCAAACCGAATGTA	G->A	G A R G R A R R R A R R R R A R A G R G A - R R A A G G R G R G G - R A G A A - A A G - A R A R R A A G - A R R R G A A A R R G A G R R R A G R A R A A A A R R A G G G A A G R A G G G A R R G G R - R A G R G A A R G R A R G G R G A G R R R R A G G R R G R G A A A G R A A R G G G G A A A R R R A A R R R A G A R R G R A G R A G G R G A G G
M14243	T9585_55	CTAATCACTTAGTTAATGTGGGTTCTTCAAAATTAACATTTTAAATTTAAATAGCTATGTCTTTTATTATTTAGTTGTAGGCACTCTATCATCG	C->T	C T Y C C T Y Y Y T Y - C Y - Y T C C - T - C C T - C C Y C Y C C T Y T C T T - C Y C - T Y T T Y T T C T T Y Y Y C T T T Y Y C T C Y C T T C T T Y T T T T Y C T Y C C T T C C T C C - - T Y C C Y T C T Y Y C T T Y C Y - Y C C Y C T C Y Y Y C T C C T C C Y C T T T Y Y T C C C C C C T T T Y Y Y T T C Y Y C C T Y C C C T - C T C C Y C T C C
M17438	T11746_62	ATTTTAACATCTTAAAACTAATAAATTGAATACTTCATTATAATATTTAAAATAGGTAATGCAGTGTTTAAATTATATTAATACAGTTTTATCG	C->T	C T Y C Y T T C C T Y C Y C T Y T C C - - - Y C T T Y C T Y Y C T - Y T C - T - C C C - T C T T Y T T C - - Y C Y C T C T C Y C Y C C - Y T C Y C C T T T T T C T C T C Y T C Y T C C C T - Y C C C Y T T C C C T - C C Y T Y C C Y C T C C Y Y Y T C - C Y C T C - - T C C T T T C Y C C T T T T Y T T T Y Y Y C C T T T C C T T - T C C Y T T - -
M30781	T19686_91	CGAATCAAGCGAGGATCAAATTCAGTACAGGAAAATGTGTGAAAGAAGTATTATGTGATATTACTCCCATGAACTCTTATCACATTGTTTTGAG	T->G	G T K G K K - T K T K - K T G K T G G - - - G K T T G G G K K G G - K T G - T - G K G - - G T - K T T K K G K G G K G - T G K G T G K K K T G K G G T T T - G K T G T K T T - K T K G - T G K G G K - G T T G G T - K K K - K K K K G G G K K K K T G G G G G K K T G T G G G K G G K G K T T T K G K T - K G K G G T K - G - T G T T G K K G T G G
M21749	T14698_74	CGACGGTGGCAGTGGGAGCAGCGGAGGGAGAGCGCGCTTGCGAGAGAGACCGCGCGAGAGAGAGAGAGCGACAAAGAGACGCGAAATGGAGGGG	A->G	A G - A A G A A R G R A A R - - - A A - A - A - G A R R A R R A A - - G A G - - A R A - - - G A A - G R - A A G R A A A G - R A - R A R R G A R A R G G G - R R - A - R G G - A G A - - - A R A A A G - G A A R G G R R R - G A R R A A A R A A R - A A G A R G A G A - R R G R G A R A A G - - G A A - - R R R A A A R A A R - - A G R R R A G A R
M27232	T18020_21	CGATGTCGCAGCAAGAGAACACGAACCCTAAGAACAAACAACAACCCAGAACGGAGGTGATTCTAGTGGAAAAAATGGAGGTCCACCCTGTGGG	A->G	A G G R G G A R G G R G A G A A G G A A G - R G G G R R G R G R G - R G R G G - R G A - G R G A G G G R A R A R G R R R G R R A G R R G R G R R A R G G G G R R G G G R G G G R G R G A G R R A R R G R G A R R G G R R R - R R R G R G R R R R G G R R G G R R A G G - R R G G R G R R R G G G G R A G G R R R A A - R A R - G A - G R R R R G G R
M26981	T17894_6	CGACTGGGAAGAGGCCAACTGAAGAGATAGCGGACTACGTGGTAAGGTGACGCTTGTGCCTAACCTATCTTATTTGTTCTCTGCAGGAACAATT	G->A	A G A R R G R R R G R R A G A A G R R G G - R R G G R A A A R R A - R G A G G - R G A - G R G A R G G R R R A R R R R R G R R A G R R R R G R R A A G G G G R R G R R R G G A G G R A G G G A A R A A A G A R A G G R R R G G R R R R G R R R R R G A G R R A R A G R G R A G R R R R R R G A G R R A G G R R R A A - R A R - G - A G R A R R G G R
M21654	T14634_67	AACAATAATATATATCTAACATTATTTTTATGGTAAGGTAATAGGGTAGAAGGATAGTTAATCTTCACTTTTTTATGACTTTTTTATGCTTTCG	A->C	A C A M A C M A C C M C M M C A C A C A C - M C C - M M M A M M M - A - C C - - C M A - - - - A M - C M - M M M C A - C C A M A C A - C M - M M A M C C C C M M C A - M C C - M C M A - - A A M M M A - C A M A C - M M A C M M A M M C A M M M M C M A M M A A M C A C M M C A M A C A M C C C C M A C C C M M A A C C A M M C - A C M A A A C A M
M4254	T2840_31	TCCTCTGCCGCCTTCTCCTCCACCTCCTCCGCATCCCCCTCATCCTCCCTCACCAACTTCCCACCAACTACATCCTTATCTACGTCAAATCTCG	G->A	R A G R G A G G G A R G R G - R - A A - G - R A A - R R R G R A G - A A A A - - G R R - A A - - A A A R A R R R R R A A A - R G A R G R R - R R G R A - A A R A - G - R A A A G A R - A A G R R R R G G A R R R A - A R G A R R R R G A R R R R R A G G G R R A R A G A R R A G A R R R R A A A A R R A A R R R A G A R R R G A G G A R G G R - A R
M12393	T8317_38	CGAAGCCAAGCCAACAAGGATGACCTTGCAACTAGCAGATAGCTCCATCAAGTACCCTTATGGCGTGGTGGAAGATGTGGTGGTGCAAATAGAT	G->C	S G - S G G G G G G S - S S - G - G C - C C G G G G S S S C S - C - C G - G - G G G S - G - - G S - G S G G S G S S G S G C S S G S C S S G S S G G G G G - S S - G - S G G G S G S C - - - S S - S C - G C S S G G S S S G G S C S C G S S S S S G S G G C S S S G S G S S G S G S S S G G G G G S S G G G S G G S G S G S C G G C G S S S S G C S
M12394	T8317_52	CGAAGCCAAGCCAACAAGGATGACCTTGCAACTAGCAGATAGCTCCATCAAGTACCCTTATGGCGTGGTGGAAGATGTGGTGGTGCAAATAGAT	G->A	R G - R G G G G G G R - R R - G - G A - A A G G G G R R R A R - A - A G - G - G G G R - G - - G R - G R G G R G R R G R G A R R G R A R R G R R G G G G G - R R - G - R G G A R G R A - - - R R - R A - G A R R G G R R R G G R A R A G R R R R R G R G G A R R R G R G R R G R G R R R G G G G G R R G G G R G G R G R G R A G G A G R R R R G A R
M852	T585_15	CGAGTTGGTATCAATACTCGGGGTAAATTTCTCTACAACTAAGATTGTGGTGGTGGGATTGAACATGAAATGATACAAAACTTCTCCAACATCC	T->C	T - T T T C Y T Y C Y T Y T C T C Y T C T - C T C C T T Y Y Y T T - T C T C - - T T T - C T C C Y - C Y T T Y Y Y Y - Y C T Y T C Y T T Y - Y T T Y C C C - Y Y - T T T C C - Y C T T T C T Y Y T Y Y T C T Y T C C Y Y Y C T T T Y T C T T Y Y T C Y T C T T Y Y C Y C Y Y C T Y T T T T C C C Y Y Y C C Y T Y T Y C Y Y Y T C C T C Y T T Y - Y Y
M853	T585_69	CGAGTTGGTATCAATACTCGGGGTAAATTTCTCTACAACTAAGATTGTGGTGGTGGGATTGAACATGAAATGATACAAAACTTCTCCAACATCC	A->T	A - A A A T W A W T W A W A T A T W A T A - T A T T A A W W W A A - A T A T - - A A A - T A T T W - T W A A W W W W - W T A W A T W A A W - A A A W T T T - W W - A A A T T - W T A A A T A W W A W W A T A W A T T A W W T A A A W A T A A W W A T W A T A A W W T W T W W T A W A A A A T T T W W W T T W A W A A T W W W A T T A T W A A W - W W
M30771	T19679_64	CGAATCAAGCGAGGATCAAATTCAGTACAGGACAATGTGTGAAAGAAGTATTACGTGATATTGCTCCCATGAACTCTTATCATCTTGTTTTGAG	C->G	G C G S G C G G G C C G G G - G C G G - G - - G C C G G S G G S G - G C G - C - G G G - - G C G G C C G G G S S S S S G C G S G - G G G G - G G G S - - - C G G - G C G C C C S - S G G - G S G G G G G C G G S C C S G S - S S G S S C G S S S S C G G C S G S S - G - S G - G G G G G G C C C S G S C C G S S G S C C C S - C - G C S S G G - - G
M30752	T19667_25	CGAGTTACCAACAAGCTTTCATCCAAATCAAGCGAGGATCAAATTCAGTACAGGACAATGTGTGAAAGAAGTATTATGTGATTTTGCTCCCATG	A->G	A - - R A G A - A - A A R A A A G A G A - - A A - - A A A A R A A G R - A - A G A - A - - - - A A - G R G A A A A A - A G R A R G R A A A - A R A R - G G G A A - A - A - G - R - R A A G A R R A A A - - A A R - G R A A - R A A A A G A A A R A G A A A R A R A - A G A R - A A A A A R - A G G A A G G R A A R R G - - R - G - A - A A A A - A A
M30753	T19667_83	CGAGTTACCAACAAGCTTTCATCCAAATCAAGCGAGGATCAAATTCAGTACAGGACAATGTGTGAAAGAAGTATTATGTGATTTTGCTCCCATG	T->A	T - - W T A T - T - T T W T T T A T A T - - T T - - T T T T W T T A W - T - T A T - T - - - - T T - A W A T T T T T - T A W T W A W T T T - T T T W - A A A T T - T - T - A - W - T T T A T W W T T T - - T T W - A W T T - W T T T T A T T T W T A T T T W T W T - T A T W - T T T T T W - A A A T T A A W T T W W A - - W - A - A - T T T T - T T
M6665	T4497_15	ATAAACTGCAGAAGCAAGGGAAATTGAAGAAAAAGAAAAGGAGATAAAGAAAATGATTATGGAAAAGGTAGTAGAGAAACAAGGTGTTTATTCG	C->G	C G C C C G C C C G C C S C C C G C C C C - C C G T S C C C C C C - S G C G - - C C S - - C G C C G G S C S C C C C C S - C S C G C C C C G S C C S - - G G C S - C C C - - - S - C C - G C C S C C C C - C C C G C C S C G C S C S C G C C S C S G C C C S C S C G - G S C G C S S C S C G - G S C C G - S C C S C G C C C - G - C C S C C S - C C
M19201	T12938_46	CGATTAAAAAGACTAAGTCTTATAGTATGCAGTTAACAGCTACTACTTCTAGCACTAAACATGTGAAAAAGGGATTCAAAGGGAAATCTCATTA	C->G	C G S S S G S S S G S G S S G S G S S S S - S S G G C C S C S S S G S G S G G - S S S - G S G S S G G S G S S S S S G S G S S C G S G S S G S S S S G G G G S S G S G C G G C S G S C - G S S C S S C S G S S S G G S C S G S S S S S G S S S S S G S C S S C S S G S G S S G S S S S C C G G G S S S G G S S S S S G S S S S G G S G C S S C G S C
M19202	T12938_83	CGATTAAAAAGACTAAGTCTTATAGTATGCAGTTAACAGCTACTACTTCTAGCACTAAACATGTGAAAAAGGGATTCAAAGGGAAATCTCATTA	G->C	G C S S S C S S S C S C S S C S C S S S S - S S C C G G S G S S S C S C S C C - S S S - C S C S S C C S C S S S S S C S C S S G C S C S S C S S S S C C C C S S C S C G C C G S C S G - C S S G S S G S C S S S C C S G S C S S S S S C S S S S S C S G S S G S S C S C S S C S S S S G G C C C S S S C C S S S S S C S S S S C C S C G S S G C S G
M9443	T6330_53	CGAAAATGATTTTGAAAGAGGTAAAATAGACTCAACTTTGTTTATTAAAAGAATAGGTGAACACATTTTATTGGTTCAAGTGTATGTTGATGAT	A->G	R A R R R A G R R A R G G R A R R R A R A - G R A A R R G R G R R - R - R A A - R G G - A A A - G A R R R G A G R R A R A R R G A R A R A R G R R R A A A A R G A R A R A A A R A R G A A A R G R R A R A R R R A A R R R A R R R G R A R A R R A A R - A R R R G A A A G G A G R R R G R A A A R R R A A R R G R R A R R R G A A R A G R R G A - R
M1812	T1241_23	CGATAGTGAACATTGTCATTCCGGGAAGTGTATAATGCTGATGTCGGCTTTGGTAATGTATAATGCTGGTGTGTTAGTTTGCGGTGGTCATCGG	G->A	G A R G G A R R G A R G G R A R A R R G R - G R A A G G R G R G G - R A G A A - R G G - A R A G R A A G G R R G G G A R A R R G A G R R R A G R R R A A A A R G A R G G A A G R A G G G A G R G G R R R A R R G A A R G R A R G G G G A G G R R R A G G R R G R G A G A G R A G R G R G G A A A R R R A A R R R R G A R R G G A A G A G G R G A A G
M1813	T1241_56	CGATAGTGAACATTGTCATTCCGGGAAGTGTATAATGCTGATGTCGGCTTTGGTAATGTATAATGCTGGTGTGTTAGTTTGCGGTGGTCATCGG	A->G	A G R A A G R R A G R A A R G R G R R A R - A R G G A A R A R A A - R G A G G - R A A - G R G A R G G A A R R A A A G R G R R A G A R R R G A R R R G G G G R A G R A A G G A R G A A A G A R A A R R R G R R A G G R A R G R A A A A G A A R R R G A A R R A R A G A G A R G A R A R A A G G G R R R G G R R R R A G R R A A G G A G A A R A G G A
M6327	T4259_26	CGACCTCCACACAACCTTCGGAGAAGGTAGATAAACGAAGACCATACCCCTCCGCTACCTAGTCGTTGAGGCCCACACATCCTACAACATACTT	G->A	G A R G R A R R R A G G R R A R A R G G R - G R A A G G R G R G R - R A G A A - R R G - A R A A G A A G - R R G G G A R A R R G A G R R R A G G R R A A A A R G A R R G A A G R A G G G A A R G G R A R - R R G A A R G R A R G G G G A G R R R R A G - R R G R G A - A R G A R R G R G G A A A R R R A A R R G R G A R R G G A - R A G G R G A A G
M12178	T8175_84	CGATTGGTGTATGTTTCTTGGTGATGCCTTAATTTCTATGAAATGTAAGAAGCAAGATCATGTTTCTAAATCTTCTACTAAGGTTGAATAGTTC	T->C	T C Y T Y C T Y Y C Y T Y Y C Y C Y Y T Y - T Y C C T T Y T Y T Y - Y C T C C C Y Y T - C Y C - Y C C T C Y Y T Y T C Y C Y Y T C T Y Y Y C T C C Y C C C C Y Y C Y T T C C T Y C T T T C Y Y T T Y Y Y C Y Y T C C Y T Y C Y T T T T C T T Y Y Y C T - Y Y T Y T C C C Y T C Y Y T Y T T C C C Y Y Y C C Y Y Y Y T C Y Y T Y C T Y C T T Y T C Y T
M11572	T7780_19	CGAAACGGCGCCGTTGGATAAGAAGTCCTTTGCGTTGACGTGCAAGGCGTTCTACGCTTCGGAGGCCAGGCACCGCCGCGCGCTGCGGCCGCTG	T->C	T C Y T Y C Y Y Y C Y Y Y Y C Y C Y Y C Y - Y Y C C T T Y T Y T T - Y C T C C - Y Y T - C Y C T Y C C T C Y Y Y Y T C Y C Y Y T C T Y Y Y C T Y Y Y C C C C Y Y C Y Y T C C T Y C T T T C Y Y T T Y C Y C Y Y T C C Y T Y C Y T T Y T C T Y Y Y Y C T T Y Y T Y T C Y C Y Y C Y Y T Y T T C C C Y Y Y C C Y Y Y Y T C Y Y T Y C Y Y C T T Y T C C T
M11573	T7780_59	CGAAACGGCGCCGTTGGATAAGAAGTCCTTTGCGTTGACGTGCAAGGCGTTCTACGCTTCGGAGGCCAGGCACCGCCGCGCGCTGCGGCCGCTG	T->G	T G K T K G K K K G K K K K G K G K K G K - K K G G T T K T K T T - K G T G G - K K T - G K G T K G G T G K K K K T G K G K K T G T K K K G T K K K G G G G K K G K K T G G T K G T T T G K K T T K G K G K K T G G K T K G K T T K T G T K K K K G T T K K T K T G K G K K G K K T K T T G G G K K K G G K K K K T G K K T K G K K G T T K T G G T
M24901	T16770_85	CGAGTGTTCCATTTGAGACCCTCCCCGCAGGTTTTCTTGCAGTACTATTGTACGCGTCCGGGGGATCTGGTTAGTTGGTTGTCTCTAGTGGGTC	C->T	C T Y C Y T C Y Y T Y Y Y Y T Y T Y Y Y Y - Y Y T T C C Y C Y C Y - Y T C T T - Y Y C - T Y T C Y T T C T Y Y Y Y C T Y T Y Y C T C Y Y Y T C Y Y Y T T T T Y Y T Y Y C T T C Y T C C C T Y Y C C Y Y Y T Y Y C T T Y C Y T Y C C Y C T C Y Y Y Y T C C Y Y C Y C T - T Y Y T Y Y C Y C C T T T T Y Y T T Y Y Y Y C T Y Y C Y T Y Y T C C Y C T Y C
M16602	T11172_42	CGACAACACATGATAGGAAGACCCATTTCATAATGATGCCTCTTCTTTTTCTTCTTTTCATTGGCATGAAGAGGTTGCAAGTCACTAACCTCCG	C->A	C A M C M A M M M A M A M M A M A M M - A - A M A A C C M C M C C - M A C A A - M M C - A A A - M A A C A M M M M C A C A M M C A C M M M A C M M M A A A A A M A M A C A A C M A C C C A M M C C M C M A A M C A A M C M A M C C M C A C M M M M A C C M M C M C A M A M M A C M C M C C A A A M M M A A M M M M C A M M C M A C M A C C M C A - C
M16603	T11172_76	CGACAACACATGATAGGAAGACCCATTTCATAATGATGCCTCTTCTTTTTCTTCTTTTCATTGGCATGAAGAGGTTGCAAGTCACTAACCTCCG	T->C	T C Y T Y C Y Y Y C Y C Y Y C Y C Y Y - C - C Y C C T T Y T Y T T - Y C T C C - Y Y T - C C C - Y C C T C Y Y Y Y T C T C Y Y T C T Y Y Y C T Y Y Y C C C C C Y C Y C T C C T Y C T T T C Y Y T T Y T Y C C Y T C C Y T Y C Y T T Y T C T Y Y Y Y C T T Y Y T Y T C Y C Y Y C T Y T Y T T C C C Y Y Y C C Y Y Y Y T C Y Y T Y C T Y C T T Y T C - T
M16604	T11173_8	TTAGCCAGGAATACCTTCAATGGTTAGCATTAGTCCTGCAAGGACAATAAATCTAGTTAAGTGAATTAGTAGACAAATACAAGGTTAAGGGTCG	G->A	G A R G R A R R R A R A R R A R A R R - A - A R A A G G R G R G G - R A G A A - R R G - A A A - R A A G A R R R R G A G A R R G A G R R R A G R R R A A A A A R A R A G A A G R A G G G A R R G G R G R A A R G A A R G R A R G G R G A G R R R R A G G R R G R G A R A R R A G R G R G G A A A R R R A A R R R R G A R R G R A G R A G G R G A - G
M16605	T11173_89	TTAGCCAGGAATACCTTCAATGGTTAGCATTAGTCCTGCAAGGACAATAAATCTAGTTAAGTGAATTAGTAGACAAATACAAGGTTAAGGGTCG	G->A	G A R G R A R R R A R A R R A R A R R - A - A R A A G G R G R G G - R A G A A - R R G - A A A - R A A G A R R R R G A G A R R G A G R R R A G R R R A A A A A R A R A G A A G R A G G G A R R G G R G R A A R G A A R G R A R G G R G A G R R R R A G G R R G R G A R A R R A G R G R G G A A A R R R A A R R R R G A R R G R A G R A G G R G A - G
M20535	T13873_12	CGATCTGAGACATGATAATGAGGAATTGACGAAAGCGTATCAAGGGAGTCTTAGGAAACAAAGAGAAGAACGAGATCTTGCTTTCAAAGTTAAA	A->G	A G R A R G R R R G R G R R G R G R R A G - G R G G A A R A R A A - R G A G G G R A A - G G G - R G G A G R R R R A G R G R R A G A R R R G A R R R G G G G R R G R G A G G A R G A A A G G R A A R A R G R R A G G R A R G R A A R A G A R R R R G A - R R A R A G G G R R G R R A R A A G G G R R R G G R R R R A G R R A R G A R G A A R A G R A
M20536	T13873_31	CGATCTGAGACATGATAATGAGGAATTGACGAAAGCGTATCAAGGGAGTCTTAGGAAACAAAGAGAAGAACGAGATCTTGCTTTCAAAGTTAAA	G->A	G A R G R A R R R A R A R R A R A R R G A - A R A A G G R G R G G - R A G A A A R G G - A A A - R A A G A R R R R G A R A R R G A G R R R A G R R R A A A A R R A R A G A A G R A G G G A A R G G R G R A R R G A A R G R A R G G R G A G R R R R A G - R R G R G A A A R R A R R G R G G A A A R R R A A R R R R G A R R G R A G R A G G R G A R G
M32183	T20603_72	CGATATCTGGCAAAGTACAGACGGGCAAACCCCATAAAAGGAAGGAGTTGATATTTGAGAAGTACAGGCGGCCAAACCCCAAAAAGGAAGGAGT	C->T	C T Y C Y T C T Y T Y C Y T T Y T Y C C - - C Y T T C C T C Y C C - Y T C T T - Y Y C - T Y T T Y - T C C Y Y Y Y C T Y T Y Y C T C T Y C T C Y Y Y T T T T T Y T Y C C T T C Y T C C - T C Y C C C C Y T T Y C T T Y C C T Y C C Y C T C Y Y Y Y T C C T Y C Y C T C T Y T T Y Y C Y C C T T T Y Y Y T T Y Y Y T C T Y Y C - T T C T C C Y C T - C
M32182	T20603_35	CGATATCTGGCAAAGTACAGACGGGCAAACCCCATAAAAGGAAGGAGTTGATATTTGAGAAGTACAGGCGGCCAAACCCCAAAAAGGAAGGAGT	T->A	T A W T W A T A W A W T W A A W A W T A - - T W A A T T A T W T T - W A T A A - W W T - A W A A W - A T T W W W W T A W A W W T A T A W T A T W W W A A A A A W A W T T A A T W A T T - A T W T T T T W A A W T A A W T T A W T T W T A T W W W W A T T A W T W T A T A W A A W W T W T T A A A W W W A A W W W A T A W W T - A A T A T T W T A - T
M21507	T14536_94	AGAATGGCAAAAATCAAAATAAGAAACAGAGAGACTAGTAGTGGTATTGAGCGGGGGAAGGAGAGGAGCGAAGATTCTAGTTCCGGCGACTTCG	G->C	C T T C C T C T Y T Y - Y Y T - T T C - T - - C T T C C T C C C C - Y T C T T - T T C - T T T - C T T C T Y Y T Y - T Y T T Y C T C Y Y T T C Y Y Y T - T T C T - C - C T T - T T C C - - Y Y C C Y T Y T T Y C T T Y C Y T Y C C Y C T C C T C Y T C C Y C C Y C T C T T Y T - T C C C C T T T C Y T T T T Y Y C C T C C C Y T C T T C C Y C T - C
M20002	T13515_9	ATGGGATAAGGTCACACCTTGATTACAACGTGAGCATTGATTCAAAGATTACTGAAATTGTTCACGCAATTTCAGTACATATATGTATGGATCG	A->G	A G A A G G - R G G R G R R G R G A R A A - A R G G A A G A R A A - R - A - G - G R A - G G G A R G G A G G G A R A G R G A R A G A G G R G A R G R G G G G G R - A - A G G A R G A A - G - R A A G - R G G R A G G R A A G R A A R A G - R R R R G A A R R A R A G G G G R G G A A A A A G G G A R R G G G R R A A G A G A G G - A G A A R A G A A
M14353	T9655_77	CGATCCCGTTCAGGTTGTTGGGCACGTTTGAGTCGTCGGGCCCGTCCGGTTCGTAAGGCCCGTCTAGGTCGTCTGACCTATTTGGGTCGTCGTG	C->A	C - C C C A - C C A C - C C - C - C C C C - C C A - M M A M M C C - C A - - - - - C M - - C - - A - A M C C C M C C - C - C C C A C C C C - C M C C - A A - M C - C - C - A - M - M C C - - C M C C - C A C C C - A C C M A C C C M C A C C M - C - C C C C C C C A C A C M A M M C C M C A - - C M C A A C C C C C - C - C C - - C A C M C C A C C
M14352	T9655_67	CGATCCCGTTCAGGTTGTTGGGCACGTTTGAGTCGTCGGGCCCGTCCGGTTCGTAAGGCCCGTCTAGGTCGTCTGACCTATTTGGGTCGTCGTG	G->A	G - G G G A - G G A G - G G - G - G G G G - G G A - R R A R R G G - G A - - - - - G R - - G - - A - A R G G G R G G - G - G G G A G G G G - G R G G - A A - R G - G - G - A - R - R G G - - G R G G - G A G G G - A G G R A G G G R G A G G R - G - G G G G G G G A G A G R A R R G G R G A - - G R G A A G G G G G - G - G G - - G A G R G G A G G
M6412	T4318_87	CGATTGCGGACAACGCAAAGTGGTATTTCCAGATGCAAAGAGGCTGGAATTGATATCATCAAACTAGGCAATGAGGGAGATTGAAGTTGAAGCT	T->C	T C C T C C Y T Y C Y - Y C C C - C T T C - - C C C T T T T Y T - - C C - C C - C Y T - C T C T T C Y T C T Y Y Y T C Y C C Y T C T T Y T C T Y C Y C C C C T Y - - - T C C - Y C T T T - C T T T T C - C T Y T C C Y T Y C C T T Y T C T Y Y C T C T - C C T T T C C C T Y C C Y T T T T C - C T Y - C C Y Y Y C T C C - T Y C - C C T T C T C T T
M6411	T4318_36	CGATTGCGGACAACGCAAAGTGGTATTTCCAGATGCAAAGAGGCTGGAATTGATATCATCAAACTAGGCAATGAGGGAGATTGAAGTTGAAGCT	C->T	C T T C T T Y C Y T Y - Y T T T - T C C T - - T T T C C C C Y C - - C T - T T - T Y C - T C T C C T Y C T C Y Y Y C T Y T T Y C T C C Y C T C Y C Y T T T T C Y - - - C T T - Y T C C C - T C C C C T - T C Y C T T Y C Y T T C C Y C T C Y Y T C T C - C T C C C T T T C Y T T Y C C C C T - T C Y - T T Y Y Y T C T T - C Y T - T T C C T C T C C
M23432	T15826_90	TTACTTCCACTATAGCTGATATTAGAGTCCAGTTGGATGCCTTGACATATGATGGGGTGATTTGGAGCCCATATGGAGCACATAGTGCTGGTCG	G->A	- A - G - A G G - A R G R A - - - A - - A - - - A - A G A R R - - - A - - - - - - A G - - - - - G A A G A - R A G G - G A - A G A G - G A A G R G R A - A - A A - A - - R A - - A G - - - G G G - G A - A A R G A A A G R - A G G R - A G G R R A A G - - A G A
M18869	T12710_68	TCCCAATACAACTAAATCAGACACTCAAGATAAGAGACATTTGGAAAAGGAAAGGATGGTAGTCTCCAGGTCGGGCAACTAATTCAGAGACTCG	A->C	A C A A - C M C M C M C M M - C C A A A C - A C C - A A A A M A A - M C - C - - C C A - C C C C M C C A C A A A M A C C C C A A C A - C M C A A C M C C C C A M C A - A C C - M C A A - C C C A A C C A C A M A C C A A A C M A A M A C A M M M M C C - M A A C A C A C M M C A M A A A A C C C A C M C C M M M A A C A C A M C - M C A A M A C C -
M17682	T11916_75	CTTTGCACAAGTTTTCAAAAGATATTTCACTTGATTTTTCAAAGTAGTGCAATTTTCACAATGTTTTATAGCCAGCTATTTTTTGGAACAATCG	G->A	G A A G A A G A A A R R R G A A A R A A G - - R A A G G A G R G A - R A G - A - A A G - A A A - G A A G A R R A A G A R A G A G A G A A R A G R A R A A A A - R A A G G A A - R A G G - A G A G G R - A A G A G A A G G R A G G G R G A G R R R R A G G R R G R G A A A R G A A G G A G G A A A R A A A A G R R A G A A - G G A - R A G G R G A A -
M17683	T11916_85	CTTTGCACAAGTTTTCAAAAGATATTTCACTTGATTTTTCAAAGTAGTGCAATTTTCACAATGTTTTATAGCCAGCTATTTTTTGGAACAATCG	G->A	G A A G A A G A A A R R R G A A A R A A G - - R A A G G A G R G A - R A G - A - A A G - A A A - G A A G A R R A A G A R A G A G A G A A R A G R A R A A A A - R A A G G A A - R A G G - A G A G G R - A A G A G A A G G R A G G G R G A G R R R R A G G R R G R G A A A R G A A G G A G G A A A R A A A A G R R A G A A - G G A - R A G G R G A A -
M8649	T5800_62	TATACTTATGGGCTATTGGGTAATGCTGCTTTGCTTCATAGATATGGATTTACCGAGCAAGGCAATTCCTATGATATTGTAAACATAGACATCG	G->A	G A A G - A - G - A - - - - - A A A - - - - - A - A - G A - - G R - R A G A A - A - G - A A A - - A A - - - - - - - A A A G - G A G R - G A - G - - A - A A G G A R G - A A - G - G G - A G A - G - - A - - - G - - - - G - A - G G G - - - - - R A G - - A G A - - - A - - A - G - - - G A - A - - G A - - - G - G A - - G - - - - - G - - G A - -
M8644	T5799_7	CGAATTGAAACGTTCAATGTGTTATGCTACTCTTGACGCAACCTCTTATTATTCCCTTGAAGTTACAATAATACATAAGAGTTCCTCTTGCCTA	G->C	G C C G - - - G - C - - - - - C C C - - - - - C - C - G C - - G G - G C G C C - C - G - C C C - - - C - - - - - - - C C C G - G - G S - G C - G - - C - - C G G - S G - C C - G - G G - - G C - G - - C - - - G - - - - G - G - G G G - - - - - S C G - - - G - - - - C - - C - G - - - G C - C - - G - - - - G - G - - - G - - - - - G - - G C - -
M8173	T5504_30	CGAGTACAACGGTGGACGCCAATTTGTTTCGGTAAAAAATTTGTTGTCTTGAACCGAAGAATAAAATTAAAGTGATTTTTTTTATTTAAAGTTA	C->T	C T - - - T C - - T C T - Y T C T T - - T - C - T T C C - C T - C - T T C T - - - C - - T - - - T - T C - C - C T C - C T C T C T C C T Y - C C - Y - T T - T T - - - C T T C - - C C - - - Y T - Y C T T T T C T T C C C T C C C C - T - T T C Y T C - T Y C T C - C T Y C - C T C - C C T T T Y T C T T C T C Y C T T T C C T - T T C C - C T - C
M8172	T5504_10	CGAGTACAACGGTGGACGCCAATTTGTTTCGGTAAAAAATTTGTTGTCTTGAACCGAAGAATAAAATTAAAGTGATTTTTTTTATTTAAAGTTA	C->T	C T - - - T C - - T C T - C T C T T - - T - C - T T C C - C T - C - T T C T - - - C - - T - - - T - T C - C - C T C - C T C T C T C C T Y - C C - Y - T T - T T - - - C T T C - - C C - - - Y T - Y C T T T T C T T C C C T C C C C - T - T T C Y T C - T Y C T C - C T Y C - C T C - C C T T T Y T C T T C T C Y C T T T C C T - T T C C - C T - C
M10031	T6744_63	CACAATTAAAATTTCACACATGGTATACGAAGATCTACAACAAAAAAGTGCTTGATTAAAAAGTTCATTTTAAAATAGAAGAGTTTTTATTTCG	G->A	G A - G G A G G G - - - R G - G - G - G G - G G A - G G G G G G A - G - G A - - - G G - - - A G A - A G - A A R A G G G A G A G A G - A G - G G A G - A A - G A - - G G A A G R - G - - - G A G G G G G A G A G - - G G G A A G G G G A G A R G R A G G G G G G G A G A R G - - G G G G G A A A G G A A A G G G G - A G G G G A - - - G G G G A - G
M24215	T16360_39	GACTAATTTAGATACATTACAAGAAAAATTGATATTACCGACGACTAAAATTCGTCAATAATGCTTAAAATTTGTTGATAAATCAAAATTATCG	C->T	C T C C C T T T T T Y - T T - - T T T T T - C C T - C C T C T C C - C T - - T - - T C - - T T - T T T C - C Y C C C - - - C C C T C T T T C C T C T T T C T C T - C - C T T C - C C C - - - Y T C C C T T C T C Y - T C Y - C C C C C T C C T - Y Y C - T C C C C C - T T C - T T C T C C T T T T T T T T C T C T - T Y - C C T C T C C C C C T - C
M24689	T16635_33	CAAATCATTTCGGATAAGTGGCCATGACTCTTCACCCATCCCCAACAATGCAGCAATGCATCTATACCCGCAGTGTGAATCTACAACAACATCG	C->A	- A A C A A A A A A A - M A A A A A A - - - C A A A C C A C A - A - A - - A A - A A C - A A A C A A A C - A M A A C A A A A M C A - A A A A C A - M A A A A A M - - - C A A - A A C - - A - M A C A A A A A A C A A A - A A A C C C - A - A M M A A C - A A - A
M22899	T15475_9	TCTTAGTGTGTGATTTCCCTACGATCACAGCGTCATATTTTAGCTCTTCAAGTATGTCTTGACAATTTTAGAACATGTATCTCATCACCCATCG	T->C	- C C - C C C C C C C C C C C C C C C T - - C C C C T T - T C - C - C C - C C - C C T - C C C T C C C T C - C C C T C C C Y C T C T C C C C T C C Y C - C C C C C C C T C C T C C - - - C C Y T - C - C C C C T C C C T C C Y T T T T C T C C Y C C - - C T T C
M22900	T15475_24	TCTTAGTGTGTGATTTCCCTACGATCACAGCGTCATATTTTAGCTCTTCAAGTATGTCTTGACAATTTTAGAACATGTATCTCATCACCCATCG	A->G	- G G - G G G G G G G G G G G G G G G A - - G G G G A A - A G - G - G G - G G - G G A - G G G A G G G A G - G G G A G G G R G A G A G G G G A G G R G - G G G G G G G A G G A G G - - - G G R A - G - G G G G A G G G A G G R A A A A G A G G R G G - - G A A G
M18261	T12313_62	AAAATCTCAATTTTGCAAAAGGCTAATGTCTATTCCACCTTCTTAGAAAAATCCTAATTTGCAGTGTATGTTAATTATTAAAAAAGAATAATCG	C->A	C A M C C A - A - A A - - A - C A A - C - - - M A A C C - C - C C - C A C A A - A - C - A - A - - A A C - - M - - C A - A C C C - C C - C A - C - C A - - A A - - C A C A A C - - C C - - C - - C A - A - A A C - A C - C - C C C C C A - - C - A A C - A A C A C - - A - C - - - - A C C A - A - M A - - - A A - C - - - C - A - - - C C C - A A -
M18259	T12312_49	CGAGACCACAATATCTACTCACCTCAACCTTCAACTGCAACGAAATCGTGATTCCATCTAACACGTTCGCAGAGATGATGATATTCACCGAATA	T->C	T C Y T T C - C - C C - - C - T C C - T - - - Y C C T T - T - T T - T C T C C - C - T - C - C - - C C T - - Y - - T C - C T T T C T T - T C - T - C C - C C C - - T C T C C T - - T T - C Y - - T C - C - C C T - C T - T - T T T T T C - - T C C C T - C C T C T - - C - T - - - - C T T C - C - Y C C - - C C - T C - - T - C - - - T T T - C C -
M18260	T12312_80	CGAGACCACAATATCTACTCACCTCAACCTTCAACTGCAACGAAATCGTGATTCCATCTAACACGTTCGCAGAGATGATGATATTCACCGAATA	G->C	G C C G C C - C - C C - - C - G C C - G - - - S C C G G - G - G - - G C G C C - C - - - C - C - - C C G - - S - - G C - C G G G C G - - G C - G - C C - C C C - - G C G C C - - - G G - C S - - - C - C - C C G - C G - G - G G G G - C - - G C C C G - C C G C G - - C - G - - - - C G G C - C - C C C - - C C - G C - - G - C - - - G G G - C C -
M1817	T1244_12	CGATCTCGCTATGAAAACCAGTTTTTAAGATTTGTCCATATATCAACAGTGTGATCCTTCCAAATGATGCTTTGACGGATGGAGAAGAGACAAA	T->C	T C C T T C T T - C T - C Y T T - C - T T - C T C - T T T T C T T - T C T - C - T - T - - T C - C C C T - C Y C - T T Y C T T T C T T C C C - C C Y C - C - T C C T - T C C T - C T T T - - T C T T T T - T C T C C T - T - T T T T T C T C Y Y Y C T - Y C T Y T C - C C - C Y Y T - T T C C C Y T C C C Y Y C T T C T C T T C - T C T T C - C C T
M22322	T15078_92	CGATGCGTCTGGATTTTTGTGACACGAATAAATATGAGCTCCATATTCCAGAATGTTACTACGGGTCTCCTTCATTCTAATATTGTCTTTAACG	A->T	A T A A - T T A T T T - A T T - T - - - - - - T T - A A A A T - - - A T - - T - - T A - - A T - A - T A - - T T A - T A T T A A T A - A T T A W - W T T T T A T - - - A T T - A T A - - T - W A - T A - T A T A T T W A T - W A A A A T - T A A W T A - T W A W A T - T A A T - T A W A A T T T W T T T - A W A T A T A A - - T - - T A A T A T T A
M23397	T15800_41	ATAAAGGAACTTTCCTCTCAACATTTTTGAAATTTCCATTGTGTGTAATTGTTTACTTCATATTAATGCAATTGTTATATGCAATTGTTATTCG	G->A	G A A G A A A A A A G G G A - A A A - - - - A - A - G G R G A G G - R - G - A - A R G - A A A - G A A G - G R A A G G R A R R G A G A R G A G G A A A A A A A A A A G G A A - G A G - - A G R R G A - A A G A G A A G G G - R G G G G A A A A A G A G G R A G R G A A A R G A A A G G G G A A A R R A A A R A R A G A R G G G A A G A G G R G A - G
M3060	T2046_36	CGAATCAAAATTCTTTGAGGCAGTAAAATCAACTAGATGTCTCATTTTTTCATCTTCATCAAAAGTCCTATATTTGTGTCACCTCATTTCTTCG	G->C	G C C G C C C G G C C - C C C S C G C G C - - S C C G G - G - G G - G C G C C - - - - - C G C - G C C G - - C - C G C C C S S G C G S - G C G G - G C - C C G G - A G G C C G - C G G G C C S - G G G G - G C G C - S - G C S G G - G C - C G G S C G G G G G C - C - C - - - G - - - - G - C C C S S C C G S - C G C G G G S C - C - G - - - C C -
M23292	T15732_56	CGAGAACATGTTCAAGTGCAAGGACTTGTAACTTTTAAGAACAATCATGAATATCACAAATATTTATAGGAAACCCACTTATTTTCATGATGAA	A->G	A G - A - G A - G G G G R A - A G G A - - - G A G - A A A A R A - - - - - G - - G G A - - - - - G - G A G A A G A A - R G A R A G A - R A G A R G R G G G - A R - - - A G G - A G A A - - - A A A G A A G A G A G G A A G G A A A A A G A R R A A G A - - A A G A G G G G A G A A A A A A G - G R A G G G R A R A A G - - A A G - G G A A R A G - -
M23293	T15732_87	CGAGAACATGTTCAAGTGCAAGGACTTGTAACTTTTAAGAACAATCATGAATATCACAAATATTTATAGGAAACCCACTTATTTTCATGATGAA	A->T	A T - A - T A - T T T T W A - A T T A - - - T A T - A A A A W A - - - - - T - - T T A - - - - - T - T A T A A T A A - W T A W A T A - W A T A W T W T T T - A W - - - A T T - A T A A - - - A A A T A A T A T A T T A A T T A A A A A T A W W A A T A - - A A T A T T T T A T A A A A A A T - T W A T T T W A W A A T - - A A T - T T A A W A T - -
M18448	T12440_69	CGACAATGCTTTCACATCAGTGTAAATTGGCAATTGTTATCTGATAACCCAAACTAAAATAAAATGGATAACTGCAAAAATACTAGTCAACAAG	T->C	T C Y T C - - T - C C - - T - C - T T - - - T T C C T T - T - T C - T C T C C - - - - - C C C - - C C - - - T - - T C - C T C T - T T - T C - C - - C - - - T - C Y C T C C - - - - T - - T T - T C C C - - - T C - T - C - T T - T T - T - C T T C T - - T T T - - - C - - - - - - - - T C C C - T C - - - T - - T - - - T T C T - C T - T - C - T
M18449	T12440_74	CGACAATGCTTTCACATCAGTGTAAATTGGCAATTGTTATCTGATAACCCAAACTAAAATAAAATGGATAACTGCAAAAATACTAGTCAACAAG	G->A	G A R G A - - G - A A - - G - A - G G - - - G G A A G G - G - G A - G A G A A - - - - - A A A - - A A - - - G - - G A - A G A G - G G - G A - A - - A - - - G - A R A G A A - - - - G - - G G - G A A A - - - G A - G - A - G G - G G - G - A G G A G - - G G G - - - A - - - - - - - - G A A A - G A - - - G - - G - - - G G A G - A G - G - A - G
M18451	T12441_60	GTTTTACTAAATAAGATGTTGCTTATGTTGAAATTCCTAAATGTTATTCTATGATTTCTACTAATATAGACTTTCCTATATATTTTGCAACTCG	A->T	A T W A T T - A - T T - - A - T T A A - - - A W T T A A - A - A A - W T A T T - - - - - T T T - - T T - - - A - - A T - T W T A T A A - A T - T - T T - T T A - T W T A T T - - - - A - T A A A A T T W - - - A T - A - W - A A - A A T A - T A A T A - - A A W - - - T - - - - T - - - A T T T T A T T - - A - T A T - - A A T A - T A - A - T - A
M17174	T11563_71	CATTCCATCTCTGTCTTATTTTGCATTCTTTACTCTTACTTTAATTTTTCTTTACAAAAGATATTCAAATCCGAAAAAGATTGTCATCTTTTCG	C->T	C T C C C T - C C - C - - - - C T - - - - - - - T T - C - C - C C - C T C - - - T - - - T C T - - T T C - - C T - C - C T C C C - C C C T T - C - - - - - T C - T C - - T - C - T - C - - C - - C - C C - - - C - - - C C - C C C C - T - - - C C T C - T - C C - T - T - - - - - - - - C T T T - T - - T C - - - C - - - C C - C - - C C - - - - -
M17173	T11562_37	CGATCGTGGCATCTTGAGTTATCTATCTTTGATTGTCGTGTCTACCCTTTTGATTGGGTTCTTATCAAAGAGGGACCTCTTTTTGGCGAATCTT	C->G	C G C C C G - C C - C - - - - C G - - - - - - - G G - C - C - C C - C G C - - - G - - - G C G - - G G C - - C G - C - C G C C C G C C C G G - C - - - - G G C - G C - - G - C G G - C - G C - - C - C C - - - C - - - C C - C C C C C G - - - C C G C - G - C C - G - G - - - - - - - - C G G G - G - G G C - - - C G - - C C - C - G C C C - - - -
M12149	T8159_28	ATTCATATAAAACGACAATACATTGAATTAAATATATTTATAAAGTTCATTCTAGATATAAATGGTTTACAAATAAATTTTGTGTTGATCCTCG	T->G	T G T T T G G T G G T - - T T T - - K G T - G T G - T T G T G T T - T G T - - - - - T - - - - G T - - T - G G K - T G T G T T T G T T G G - T G G G G G G - T G - T T T G G - G G T T T - - T G T T T T G T G T G G T T K G T T T - T G T G G K T G T - T T T T - G G G G T G T T - T T T G G G G K T G G G K G - T G T - T T G T - - - - T T G - T
M13936	T9371_56	CGAGAGTACAAATTGTGGTTCGTAATGGGAACTCCACCTTAAGTTACGGAGTGTGGTTCATAACAAGATAATCTCCCACGTATTTCTACAAGTT	G->T	G T - G G T G G T T T G K G G - - K - - T - G - T - G G - G T G - - - T - T - - T K G - - - - T T - T G - T K T K G - G T - G G T G - K K - G K T K T T T - T K - - - G T T - T T - - - - G T K G G - - T T G G T T G G G - G G G G G T T K K G G T G - T G G G G T G T T G T G K G G G G T T T K T G T T G G K G G T T - G G T - G T G G K G T - G
M13937	T9371_60	CGAGAGTACAAATTGTGGTTCGTAATGGGAACTCCACCTTAAGTTACGGAGTGTGGTTCATAACAAGATAATCTCCCACGTATTTCTACAAGTT	A->G	A G - A A G A A G G G A R A A - - R - - G - A - G - A A - A G A - - - G - G - - G R A - - - - G G - G A - G R G R A - A G - A A G A - R R - A R G R G G G - G R - - - A G G - G G - - - - A G R A A - - G G A A G G A A A - A A A A A G G R R A A G A - G A A A A G A G G A G A R A A A A G G G R G A G G A A R A A G G - A A G - A G A A R A G - A
M24463	T16506_63	CGATGAAAATTGGAAATTAACAAGACAGATTCTTAACTTCTGCCGAATGAAACCACCACACATGGGTGTTGAACTAGAAAATATTGTTTTTAAT	T->C	- C - T - C C T Y C T C Y C C - - T - - - - T - C - T T T T Y - - - - - T C - - - C T - - - - - T - C T T T Y Y C T - Y C - C T C T - T Y - T Y T Y C C C - T Y - - - T C C - C C T - - - - T T - C C C C T T T C C Y T C C C T T T T C T Y Y T T C T T - C T C
M24462	T16506_19	CGATGAAAATTGGAAATTAACAAGACAGATTCTTAACTTCTGCCGAATGAAACCACCACACATGGGTGTTGAACTAGAAAATATTGTTTTTAAT	A->G	- G - A - G A A R G A G R G G - - A - - - - A - G - A A A A R - - - - - A G - - - G A - - - - - A - G A A A R R G A - R G - A A G A - A R - A R A R G G G - A R - - - A G G - G G A - - - - A A - G G G G A A A G G R A A G G A A A A G A R R A A G A A - G A A
M10342	T6954_59	CGACACATTTACCCATTAAATGGTTGAAGACTTTGTCCATCAGTCGTTGGTAGGTTGGCCCTGCATTTTTTAGACCGAATGGCACGACCTTGTA	C->T	C T T C C - - T - T Y - - - - T - T C - - - - C - T C C - - C C C - C - C - T - C - C - T - T - - T T - - T T - - - C - T C C C - C Y - - T - T - - T - - - T C - T C C T T C - T - C C - C T - C T - C - - - C T - T - C - C C C - C - - T T - Y T C - T - C C - T - T - - - - - - - - - - T T - T T - - - T - - C - T - C - T - T T C C - C T - -
M10341	T6954_32	CGACACATTTACCCATTAAATGGTTGAAGACTTTGTCCATCAGTCGTTGGTAGGTTGGCCCTGCATTTTTTAGACCGAATGGCACGACCTTGTA	T->A	T A A T T - - A - A W - - - - A - A T - - - - T - A T T - - T T T - T - T - A - T - T - A - A - - A A - - A A - - - T - A T T T - T W - - A - A - - A - - - A T - A T T A A T - A - T T - A A - T A - T - - - T A - A - A - T T T - T - - A A - W A A - A - T T - A - A - - - - - - - - - - A A - A A - - - A - - T - A - T - A - A A T T - T A - -
M10340	T6954_24	CGACACATTTACCCATTAAATGGTTGAAGACTTTGTCCATCAGTCGTTGGTAGGTTGGCCCTGCATTTTTTAGACCGAATGGCACGACCTTGTA	T->G	T G G T T - - G - G K - - - - G - G T - - - - T - G T T - - T T T - T - T - G - T - T - G - G - - G G - - G G - - - T - G T T T - T K - - G - G - - G - - - G T - G T T G G T - G - T T - G G - T G - T - - - T G - G - G - T T T - T - - G G - K G G - G - T T - G - G - - - - - - - - - - G G - G G - - - G - - T - G - T - G - G G T T - T G - -
M7151	T4831_13	CGAGGAGGCATTGAGCTTTAATGGGGTCGTGGGGTTCATAGCGGATGTTGAACTCGGATAGTTCTACGGCCCAAGACGACATGCGACCGGCAAG	G->A	G A A G A A - A G A R - - A G A A - - - - - - G A A - G G G - G G - R A G - A - A A - - - - A - - A A - - G R - G G G - A R G G - G R A G A - - - G A - - A R A - A A G A A G - - G G - - A A A G G - - - A G G A A A - A - - G - G - A G - - G A A - - G G G G - - - A - - A G A G G - G A A A - A A - A - A - - - - G - G - A - - A G G A G A A -
M7152	T4831_74	CGAGGAGGCATTGAGCTTTAATGGGGTCGTGGGGTTCATAGCGGATGTTGAACTCGGATAGTTCTACGGCCCAAGACGACATGCGACCGGCAAG	A->G	A G A A G G - A A G R - - G A G G - - - - - - A G G - A A A - A A - R G A - G - G G - - - - G - - G G - - A R - A A A - G R A A - A R G A G - - - A G - - G R G - G G A G G A - - A A - - G G G A A - - - G A A G G G - G - - A - A - G A - - A A G - - A A A A - - - G - - G A G A A - A G G G - G G - G - G - - - - A - A - G - - G A A A A G G -
M7154	T4832_32	GACGATGATGTTGTAGGCGTCGCGCTGTATGCGCTAGGGATAAAGCCAATTTCTCCACCATTTGGTATCTGGTTTCTGGATCCTGCAAGATTCG	C->T	C T C C Y - - C C T Y - - T C T - - - - - - C C T T - C C C - C C - C T C - T - C - C - - - T - - T T - - C Y - C C C - T C C C - C Y T C T - - - C T - - - Y T - C C C T T C - - C C C - C T - C C - C - T C C T T T - T - C C C C - - C - - C C T C - C C C C - - - T - - T C T C C - C T T T - T T - T - T - - C - C - C - T - - T C C C C T T -
M7156	T4832_85	GACGATGATGTTGTAGGCGTCGCGCTGTATGCGCTAGGGATAAAGCCAATTTCTCCACCATTTGGTATCTGGTTTCTGGATCCTGCAAGATTCG	G->A	G A G G R - - A G A R - - A G A - - - - - - G G A A - G G G - G G - G A G - A - G - G - - - A - - A A - - G R - G G G - A G G G - G R A G R - - - G A - - - R A - G A G A A G - - G G G - G A - G G - G - A G G A A A - A - G G G G - - G - - G A A G - G G G G - - - A - - A G A G G - G A A A - A A - A - A - - G - G - G - A - - A G G A G A A -
M9372	T6281_38	GTTCTTCTACAATTTGTTGAAGTATTGTGTCATGTAGAATCCATTATGAGTCCTAATAGTATGCGTCTAAACAAAATTGCAAAAATTTCCATCG	A->C	A - A A - C A - A C A C M C A - - M - A - - C A C - A A A A C A A - - - A C - A - C A - - - - - A - C A - A M A M A A A C A A A C A A C A A A M A A C C C - A C - - - A - C - C C A - - - - A M A A A - - - M A C C A A M - A A A A A C - A M A A - A A - A - A A A A C A A C A C A A A A C C C M C A - C C C C A A - A - A - C - A C A A C A C C A
M9373	T6281_64	GTTCTTCTACAATTTGTTGAAGTATTGTGTCATGTAGAATCCATTATGAGTCCTAATAGTATGCGTCTAAACAAAATTGCAAAAATTTCCATCG	C->T	C - C C - T C - C T C T Y T C - - Y - C - - T C T - C C C C T C C - - - C T - C - T C - - - - - C - T C - C Y C Y C C C T C C C T C C T C C C Y C C T T T - C T - - - C - T - T T C - - - - C Y C C C - - - Y C T T C C Y - C C C C C T - C Y C C - C C - C - C C C C T C C T C T C C C C T T T Y T C - T T T T C C - C - C - T - C T C C T C T T C
M22748	T15371_13	ACAAGCTACGTATCTCCCCGCACGCAGCATCTCTCAACTGTGAGCACAGAACATACGAACCTACTTCGCTCGTATCCCCACAAGAGAGTAATCG	T->C	T C - T - C T - T C - C C C C - - T T - - - C C C - T T - T Y - - - - C - C - - - T T - - - - C T - C T - - - Y Y T - C C - Y T C T - Y C C T T C Y C C C - T T - T T T C C - Y C T T - - - C T - C T - C T Y T C C C T C C C T T T T C T Y Y T C C T T - C T T T C C C Y T C C T T T T T C - C Y T C C C T T C T T C C - T T C - - C T T C T - - T
M22749	T15371_17	ACAAGCTACGTATCTCCCCGCACGCAGCATCTCTCAACTGTGAGCACAGAACATACGAACCTACTTCGCTCGTATCCCCACAAGAGAGTAATCG	C->A	C A - C - A C - C A - A A A A - - C C - - - A A A - C C - C C - - - - A - A - - - C C - - - - A C - A C - - - M M C - A A - M C A C - M A A C C A A A A A - C C - C C C A A - M A C C - - - C C - A C - A C M C A A A C A A A C C C C A C M M C A A C C - A C C C A A A M C A A C C C C C A - A M C A A A C C A C C A A - C C A - - A C C A C - - C
M16569	T11147_34	CGACACGAGGCATGCTAAGAAGACCTTTACTACGTATTGGAGATAAATGCTTGATCACATCTATATCTATTTTATCGTTGACAAAAAAGAGGTA	G->T	G T K G - T G G T T K - K G T G T K T - G - - T T T G G T G K G G - T T G T T - G G G - T G T - G - T G T G K K K G - G T G K G T G - G K T G K K K T - T T T K T T - G T T G G T G - - - T K G G K G K T G K G T T K G K T G G G K G T G K K T G T G G T K G T G T G T K G T K K G K G G T T T T K T T T K K K K G T G G G K T - G T G G K - T G G
M16570	T11148_2	TAAATTTGAAAATTTTTCTCTTAAAATATTTAAAAGATGAGGTATAATTGGTAAATAGAGGTCACACTGAGCACCAATCAAGGACACCCAGTCG	A->T	A T W A - T A A T T W - W A T T T W T - A - - T T - A A T A W A A - T T A T T - A A A - T A T - A - T A T A W W W A - A T A W A T A - A W T A W W W T - T T T W - T - A T T A A T A - - - T W A A W A W T A W A T T W A W T A A A W A T A W W T A T A A - W A T A T A T W A T W W A W A A T T T W T - T T W W W W A T A T A W T - A T A A W - T A A
M16568	T11147_11	CGACACGAGGCATGCTAAGAAGACCTTTACTACGTATTGGAGATAAATGCTTGATCACATCTATATCTATTTTATCGTTGACAAAAAAGAGGTA	C->A	C A M C - A C A A A M - M C A A A M A - C - - A A A C C A C M C C - A A C A A - A C C - A C A - C - A C A C M M M C - C A C M C A C - C M A C M M M A - A A A M A A - C A A C C A C - - - A M C C M C M A C M C A A M C M A C C C M C A C M M A C A C C A M C A C A C A M C A M M C M C C A A A A M A A A M M M M C A C A C M A - C A C C M - A A C
M16571	T11148_69	TAAATTTGAAAATTTTTCTCTTAAAATATTTAAAAGATGAGGTATAATTGGTAAATAGAGGTCACACTGAGCACCAATCAAGGACACCCAGTCG	G->A	G A R G - A G A A A R - R G A A A R A - G - - A A - G G A G R G G - A A G A A - A G G - A G A - G - A G A G R R R G - G A G R G A G - G R A G R R R A - A A A R - A - G A A G G A G - - - A R G G R G R A G R G A A R G R A G G G R G A G R R A G A G G - R G A G A G A R G A R R G R G G A A A R A - A A R R R R G A G A G R A - G A G G R - A A G
M3462	T2309_64	CGATTTATAGACTACACGTATAATTATTGATCATGTTCCAATCTCCTAAGTCTAACATAAATTTGAAAGCACAAGAACCACTACTATCAAAGTA	T->G	T G G T T G G G T G T - T G G - G T G T G - T G G G T T G T K T T - T - T G G - - - T - - T G G G G G T T G K G G T G T G G K G G T T G G G T K T K G - G G T T G G - T G G - T G - T T - - G T T T T - G K K T G - K T K G G T T T T G T T G K K G T - K K T G T G T G T T - - G T G T T G G G G K G G G G T K T T G G K T G G T G G T T T T G G T
M33199	T21244_22	CGAAAATCAAACTGGGAAGAATAGAAGACATGGATGTGAAAAGAAGAAGAGGTAAATTGAAGACACATCCTGATAAAATCTTACCCGAAAAAAA	T->C	T C T T T C T T T C T T - T - Y C T T - - - - T C C T T T T T T T - T C T - - - T T T - - Y - - - C C A - T Y - - T C T C T T T - T T C C C T T - T C - C C T T C T - T C C - - - T T - C T T - T T - Y - T T T C - T - T - T T T T T C T C T T T C T - Y T T Y T C - - - - - T - T C T T - C C C T Y C C - Y T T T - T T T - C C T C T T - T - - T
M12320	T8270_9	CGAAAAAACCTTTATAGATGGTATCTCTTAGAATCCTTACTTTGTATGCTTAATATAGTGATACCTTGATATACCTAATCTACTCCATCAGTTG	C->G	S C C G C C - C C C C - C C - C C C C - C - - G C G - G - G - G C - C C G C C - C - G - C - C - C C C G - G S C - G S G C G S G C G C C G G - C G C C C S C S C - C C G S C G C C G G G C - - - G G C C C C - G C C C - S C S G G G G C G - C G - S G - C G G C - C - C - - C - C - C - G C C C G C S C - C C - - G C G - G C C - C G G G S G C C -
M8962	T6010_88	CGATAATGTCAGTTAGCCGACGCAAGTTAGTAAAAATAAAAAAATAAAAAATAATTTTGTGAAGATGGCTTGGAATAAGGTAAAAAATTATTAT	T->A	T A A T - A A A A A A - A A A W A T - - A - - A A - T T T T A T - - - A T - - - - A T - - - A - - - A T - T A T T T T A A A W T A T A T T T T A A W A - W A A A - W A T A A - T - - - - A - T W - W A T A T W T T A T T W - W T T T T A - A T W W W T - A T T T T - T A W T A A A T T T T A A A A W T A A A A T - T A W - T - A T A A T T A T A - A
M19766	T13345_13	ATTAATAAATGCGGGTAGTGGGAGCCTTTACTACAATTAAGTACTAGCTCAAGTGGTTGAGAGTATTTAGGCATGGTGAAAGGACTTGTGTTCG	G->A	G A - G - A A A A - G - - A - G A G A - G - - - A A G G G G A G - - A A - - A - A A G - A A - - A G A G G G A A A G G A A - G G A - A A R A G A A G A A A - A A A - - - A A - A A G - G A A R A - R - A A A A G A A G G R - R G G G G A A A G R A A G - A G G A G A - A - G A A A G G G G A A A - A A A A G A G R G A A - G - A - - - G G A G - A G
M1764	T1201_6	CGAAACTTGATCACTGTTTAGTTCCTGTACTTTCAAAATAATTGTTTTTAGTCCCTATTTTTGGACGGCGTTAAAAATAACAAATGGCATGTCA	C->T	C T T - - T - - T T C C - C - T - C - - T - - T T - C C C C T - - - T T C - - - - T - - - - - - - T T C - - Y - C C C C T - T C T C T C Y - C - - C T T T T Y T - - - C T T - T T C - - T - C - - C - - - T C C - T T - C T T - C C - T - C - T C - - - C - C - - - C T T C - - C C - - C T - T - C T T T Y T C C C - C - C C T C T T C C - - T T -
M20408	T13783_4	TTCCAAGTGTCAACTGGGACGTTGATTTTAGGAACCAGGTATGCCCAGAGAAAATGTGGTTGGAATAACAACATATACAGATCCTAATGTATCG	C->T	C T - - - T - - T T Y C Y - C T - T - - T - Y - T - C C Y C T - - - T T - T - - - Y C - - - - C T - T C C Y C C Y C T Y T - C C T C - T Y - C T C Y T T T - C T - T - C T T - T T C - - - - T Y - C - - T C Y C T T C C C - C C C C C T C Y Y T T T C C - T C T C Y - T Y C T T Y C Y C C T T T Y T C T T Y T C T C T C C C Y - - T T C C T C T T C
M13464	T9055_36	CGAAGCCAAGCCAACAAGGATGACCTTGCAACTAGTAAACAACTCCGTCAAATACCCCTATGGCGTGGTGGAAGATGTGATGGTGCAAATAGAT	T->C	T C - T C C T T Y C Y T T C C C - Y - C - - Y T C - T T Y T C - - - C C - C C - - Y T - - - C - Y - C T - Y Y Y Y T C Y C - Y T C T - Y Y T T Y T Y C C C C T C - C - T C C - T C T - - - - C Y - Y C - C Y Y T C C T T Y C T T T T T C T Y C C T C T T T A T C T Y C C T T C C C T Y T T C C C Y C T C C Y C Y Y T C C C T Y C - Y C T T Y T C - T
M13466	T9056_66	GTATACATTGGCAAGCTTCAAAGTTGCTTGAAAAGTGCTCCAATTGTTTCTCTACGAAAGTGAATGAAGATAAGGAAGAGAAAGATGACGTTCG	G->A	G A - G A A G G R A R G G A A A - R - A - - R G A - G G R G A - - - A A - A A - - R G - - - A - R - A G - R R R R G A R A - R G A G - R R G G R G R A A A A G A - A - G A A - G A G - - - - A R - R A - A R R G A A G G R A G G G G G A G R A A G A G G G G G A G R A A G G A A A G R G G A A A R A G A A R A R R G A A A G R A - R A G G R G A - G
M13465	T9055_42	CGAAGCCAAGCCAACAAGGATGACCTTGCAACTAGTAAACAACTCCGTCAAATACCCCTATGGCGTGGTGGAAGATGTGATGGTGCAAATAGAT	A->G	A G - A G G A A R G R A A G G G - R - G - - R A G - A A R A G - - - G G - G G - - R A - - - G - R - G A - R R R R A G R G - R A G A - R R A A R A R G G G G A G - G - A G G - A G A - - - - G R - R A - G R R A G G A A R G A A A A A G A R G G A G A A A A A G A R A G A A G G G A R A A G G G R G A G G R G R R A G G G A R G - R G A A R A G - A
M13467	T9056_89	GTATACATTGGCAAGCTTCAAAGTTGCTTGAAAAGTGCTCCAATTGTTTCTCTACGAAAGTGAATGAAGATAAGGAAGAGAAAGATGACGTTCG	C->T	C T - C T T C C Y T Y C C T T T - Y - T - - Y C T - C C Y C T - - - T T - T T - - Y C - - - T - Y - T C - Y Y Y Y C T Y T - Y C T C - Y Y C C Y C Y T T T T C T - T - C T T - C T C - - - - T Y - Y C - T Y Y C T T C C Y T C C C C C T C Y T T C T C C C C C T C Y C T C C T T T C Y C C T T T Y T C T T Y T Y Y C T T T C Y T - Y T C C Y C T - C
M19977	T13495_86	ATCCAATTCAAAATTTCAATTTAAATTTTTAGTTGGGTTAGGCTAAAGGTTGAGATGAACTAGGCTAAATTCAGACTTGAACGGGCCGTGCTCG	C->T	C T T - T T C T T T Y C T C T T T C - T C - C - T T C C - C - C T - T T C C - - T T C - T T T - C T T C - - T C C C T C T T T - - - T T T T C - - - T - - T C T - - - C T T - - T C - - - T T - C C T T - Y - - Y - T - T T - C C C C T C T C - Y T T - C C - T C C - T - C - T T C T C - T T T - C T - T T T T - - - Y - C T T - T T C C C - T - C
M26343	T17571_31	CGAACCAGTTGAGGAGACCTCCCCTCTAGAACTTCCCAACGGCCACTCCATCAACCTAGGCACCGGTTTGAACTCTAACGAGCGTGTCATCATC	A->G	R A A A A A G A A A A G G A G A A R A A A - G A A A R R A R - A A - A - A A A - A G G - A A A - G A A G G A R G R R A A A A A R A R A R R A G G - R A A A A A - A A A A A A - G - R A - A A A G R A A A A A G A A A R G A A R A R G A A R G R A A A R G A R R A G R - A G G A A A G R G R A A A A R R A A A A G A A A A A A - A - G A G R A G A A R
M22313	T15071_49	CGACGTTGTTCAAAAGTGTCTCCCTTATCATCTTCTCCCTTTCACCCCTAATAAAAGTTCCTATTTGAAGGAAATGGTCACATTGGGTGAGGGG	T->C	- C C - - C C C C C C C C C C C C C C - - - C C C C T T Y T Y - C - C C - C C - C T T - C C C C C C C T C C Y C C T C Y C C Y T C T C Y Y C T Y C C C C C C C Y C C C T C C - Y C C - - C C Y T - C C C C - Y T C C C - C C C - T T T C T C Y C C C - - C C T C
M22314	T15071_89	CGACGTTGTTCAAAAGTGTCTCCCTTATCATCTTCTCCCTTTCACCCCTAATAAAAGTTCCTATTTGAAGGAAATGGTCACATTGGGTGAGGGG	G->A	- A A - - A A A A A A A A A A A A A A - - - A A A A G G R G R - A - A A - A A - A G G - A A A A A A A G A A R A A G A R A A R G A G A R R A G R A A A A A A A R A A A G A A - R A A - - A A R G - A A A A - R G A A A - A A A - G G G A G A R A A A - - A A G A
M20930	T14137_60	GATCTAGAAAGGTGTAACCATGATGGACCTAACCTATCAAAGGTGTAACCATGATGATATGAAAGATTTGTGGTACCTTGATAGTGGTTGTTCG	T->C	T C T T - C - T - C C - Y C - - - Y C - - - C - C C T T Y T Y - - - - C - - - - - T T - - - C - - C C T T T Y T Y T - T C T T T C T T C T - T C T Y C C C C C C - - - T C C - C C T T - - - Y T - Y T - C T Y T C C Y T T C C T T T T C T C T T Y C T T - C T C T C C C C T - C C T Y T - C C C C T C C C Y Y Y T T C T - T T - - T C T T T T C - -
M8215	T5529_23	GTTTGTGCTGACATATAAACTTTCTCATTGTCTACTTTTGCATTTCTAAAATTGACATTATTTCTATGATTCCAAATGCTCCAAAGAATAGTCG	T->C	T C - - C - - - Y C T - Y T - T - T - - T - C - C - T T T T Y T T - T - T C - - T - T - - T C - - - C T T T Y T T T - C - C C T - T - C T - T Y C T C - - - C C - C - T C C - - C T - - - - Y T - C - - - - Y T C C Y T T C T T T T T C T T T T Y C T T T - T - T C C C Y T C C Y T Y T T C C C - T C - C T Y T T T - T - T T C - C C T T Y T C C T
M8214	T5529_10	GTTTGTGCTGACATATAAACTTTCTCATTGTCTACTTTTGCATTTCTAAAATTGACATTATTTCTATGATTCCAAATGCTCCAAAGAATAGTCG	G->A	G A - - A - - - R A G - R G - G - G - - G - A - A - G G G G R G G - G - G A - - G - G - - G A - - - A G G G R G G G - A - A A G - G - A G - G R A G A - - - A A - A - G A A - - A G - - - - R G - A - - - - R G A A R G G A G G G G G A G G G G R A G G G - G - G A A A R G A A R G R G G A A A - G A - A G R G G G - G - G G A - A A G G R G A A G
M8216	T5529_29	GTTTGTGCTGACATATAAACTTTCTCATTGTCTACTTTTGCATTTCTAAAATTGACATTATTTCTATGATTCCAAATGCTCCAAAGAATAGTCG	T->C	T C - - C - - - Y C T - Y T - T - T - - T - C - C - T T T T Y T T - T - T C - - T - T - - T C - - - C T T T Y T T T - C - C C T - T - C T - T Y C T C - - - C C - C - T C C - - C T - - - - Y T - C - - - - Y T C C Y T T C T T T T T C T T T T Y C T T T - T - T C C C Y T C C Y T Y T T C C C - T C - C T Y T T T - T - T T C - C C T T Y T C C T
M7033	T4751_42	CGAGAAATAAATTATGTGAAATAACGGAATTGGATCACCTATATTTTTAATAAGTGGTTTTATTTATTAATTCCTTGAAATCTAGGAGTTCTTT	T->A	T A T T - A - A - A - - - T - T A - - - - - - T - A T T - T - T T - T - - A A - - - - - - - A - - A A - - - T - - T W - A A T T A T A - A A - A - T A - A - A - - A - T A A T - - T - T - T A - T A A T - A T T A - A - T - T T T - - A T T - W W A T T T T T - - - - A - - A T - - - - T - A A A - A - - - W A - T - - - T - - - - A - T - T A A -
M7034	T4752_48	TTAAGCTATAGGTCTACACACTTGAATTGTCTTACTTAAAATATGATGAACTTTAAATCATATTATTTATTCTTTCGTTTAGAACCTCAACTCG	G->T	G T G G - T - T - T T - - G - G T - - - - - - G - T G G - G - G G - K - - T T - - - - - - - T - - T T - - - G - - G K - T G G G T G G - T T - T - G T - T - G - - T - G T T G - - G - - - G T - G G G G - T G G T - T - G - G G G - - T G G - G K T G G G G G - - - - T - - T G - - - - G - T T G - T T - - K T - G - - - G - - - - T - G - G T T -
M21896	T14795_19	CGAAATTCTTTAAAATTTGAGAGGCGAATTACATGCAACCGTCATAATTTTTTTTTTAATTTAATTCAATTTAACAATAGAGAATATGTGATTA	G->A	G A G G A A - R G A G - - A A R A - A A G - G A A A G G A G A G A - A A G - A - - - G - A R A - - A A - - - G - - G A A A A A G A G R - A A - - - A A - A A G A A A A G A A - - - G G - A R A - G R A A - G - G A A A G R - R G G - G A - - - A R A G - R A G R - A G A - G - A G - A G G A A A - R R A A G R - - G A G A G A A G - A G G A - A - G
M21897	T14795_39	CGAAATTCTTTAAAATTTGAGAGGCGAATTACATGCAACCGTCATAATTTTTTTTTTAATTTAATTCAATTTAACAATAGAGAATATGTGATTA	C->T	C T C C T T - Y C T C - - C T Y T - C T C - C T T T C C C C T C C - T T C - T - - - C - T Y T - - T T - - - C - - C T C T T T C T C Y - C T - - - T T - T T C C T T C C T T - - - C C - T Y T - C Y T T - C - C T T T C Y - Y C C - C T - - - T Y T C - Y T C Y - T C T - C - T C - C C C T T T - Y Y T T C Y - - C T C T C C T C - T C C T - T - C
M26068	T17454_14	CGAATACAAACGGTCCGCAAATATTAATAACAGGTCCATTAAGAAATTAGTATAAATTAAGGCCTAGTGAACAGGTAAAGGTACCATTTTCTCG	T->C	T C Y T Y C - Y C C T - T C - Y Y - T T C - - T C C T T C T - T T - T C T - C - Y T T - C T C - - C C T - T T - C T C - C Y Y T C T Y - T C - T - C C - C C Y T C T T T C C - C - T T T C Y T T T Y - T - T T T C C T - Y C - T T Y T Y T - C Y Y C T - T C T T - C - C C T - C - T - T T - - C C C T C - T T - T T - T T T - C - - C T T - - C T T
M11532	T7755_2	AAGTTGATAAGTTTGCGGAGGAGAGGGTGGGCTGGAAGAAAGAGAAGGAAAGTTGGGAGGAGGAAAGGAAAAGGTTGGGAACCTGGAAGGTTCG	A->G	A G R A R - A R - G - - - G - R - A - A G - - A G G A A - A - A A - A - A - G - G - - - G A G - - G G - - - G - - A G A G A G A - A R A A G - - A - G - - - - G G R A A G G A - - A A - - R G - A G - R - A A A G - R - A - A A A A A - A - - A R G A - G A A A A A - G - A - A G A A - A - G G - A G - G - G - A A - G - A - G A - - A A - A G A -
M11533	T7755_28	AAGTTGATAAGTTTGCGGAGGAGAGGGTGGGCTGGAAGAAAGAGAAGGAAAGTTGGGAGGAGGAAAGGAAAAGGTTGGGAACCTGGAAGGTTCG	T->C	T C Y T Y - T Y - C - - - C - Y - T - C C - - T C C T T - T - T T - T - T - C - C - - - C T C - - C C - - - C - - T C T C T C T - T Y T T C - - T - C - - - - C C Y T T C C T - - T T - - Y C - T C - Y - T T T C - Y - T - T T T T T - T - - T Y C T - C T T T T C - C - T - T C T T - T - C C - T C - C - C - T T - C - T - C T - - T T - T C T -
M11534	T7755_31	AAGTTGATAAGTTTGCGGAGGAGAGGGTGGGCTGGAAGAAAGAGAAGGAAAGTTGGGAGGAGGAAAGGAAAAGGTTGGGAACCTGGAAGGTTCG	G->C	G C S G S - G S - C - - - C - S - G - C C - - G C C G G - G - G G - G - G - C - C - - - C G C - - C C - - - C - - G C G C G C G - G S G G C - - G - C - - - - C C S G G C C G - - G G - - S C - G C - S - G G G C - S - G - G G G G G - G - - G S C G - C G G G G C - C - G - G C G G - G - C C - G A - C - C - G G - C - G - C G - - G G - G C G -
M11535	T7755_34	AAGTTGATAAGTTTGCGGAGGAGAGGGTGGGCTGGAAGAAAGAGAAGGAAAGTTGGGAGGAGGAAAGGAAAAGGTTGGGAACCTGGAAGGTTCG	G->A	G A R G R - G R - A - - - A - R - G - A A - - G A A G G - G - G G - G - G - A - A - - - A G A - - A A - - - A - - G A G A G A G - G R G G A - - G - A - - - - A A R G G A A G - - G G - - R A - G A - R - G G G A - R - G - G G G G G - G - - G R A G - A G G G G A - A - G - G A G G - G - A A - G A - A - A - G G - A - G - A G - - G G - G A G -
M11531	T7754_11	CGACAGTTTGGAGCCGAATCATCTTGTGAGGACTATGGTGGAATTTGGAAGCAAGGCGTTGATTTTAAGTTGCCGGGTTGGATCTTTGTATCGT	G->A	G A R G R A G R - A - - - A - A A G A A A - - G A A G G - G - G G - A - G - A - A - - - A G A - - A A - - - A - - G A G A G A G A G R G G A - - G - A A A A - A A R G G A A G - - G G - A R A - G A - R - G G G A - R - G - R G G G G A G - - R R A G - A A G G G A - A - G - G A G G - G - A A A G A A A - A - A G A A - G - A G - - G G - G A G G
M2217	T1509_30	CGAGAAGACCATGGTGGTCAAGAATGGAGGATCATCCGTGCATGGAAGTGATCGTTCATGAGGTTTGAACAGAGAAGAAAATGGAGAAGGAAAC	G->C	G C S G G C - S - C C - - C - C C - C - - - - G C S G G C G C G S - S G G - C - S - G - C C C - G C C - G - C - G G S - - S C G C G C - C S - - - C C - C C C - C S C G C C G - - G G G C S G - G G - S - - - G S C C G C C S G G G - C - - C S S S S - - G S S G C - C - - - C - - - - G - C C - S G C C S C C G G C C C G G C - - - G G - - C G -
M24811	T16713_21	GATAAAAGATAATAATAAAAGATTTACCATTTAATTGAATCAAGGATAAATTTATTGAACACAATTTAAAGTATAACATAAACTAAGTGATTCG	G->T	T G G T G G T T G G G - T T - - - G G - T - G - G - - T T T G - - - - G - - - - - T T - - G G G - G G T - - K G T T G K G - T T G T G T T G T G - G G - G - K G G - - T G G T - G T - - - - G G T G - - G - G T G G G T T G G T T T T G T T T G - G T T - - - - - G - G T - G - - T - T T G - G - G G G - G G T G - G G - T G G - - G T T - - G - T
M24302	T16410_35	CGAAAATTTTTCTTGTTGGGGGGAATGTAAGGCCCAGTTATTATATGCCTTATTTTAAAGGAGCTGCCCCAAATCAGTTGGGCCTAGGGCTGGC	C->T	C - T C C T - C - T - - - C T C T - - - - - - T T T C C - C T C C - Y - C - - - C - - - T - T - - T T - - - C - - C T C T T C C T C Y - - T - T - - T - T T T T - C C C T T C - - C - - T T C - C - - - - - - C T - C - C T T C C C C T - C - C - T C - Y T C - - T - T - C - C - - T - - T - T - T C T T T C C T C T - T - T - C - - C C C - T C -
M8831	T5920_10	CGAGGTTTACTGTGATGCCTCGCACCTAGGGTTGGGTTGTGTGTTGATGCATGAAAAGAAGGTAGTGGCCTACGCTTCAAGGCAACTCAAGGTG	C->T	C T Y C Y T - C - T T - T - T Y T C C - - - - T T T C C - C C C C - Y - C - T - Y - - - T C T - - T T C - - C - - C T C T Y T C T C Y - T T C - - C T T T T C C T C - C T T C T - C C - T T C C C T - T T - - C T T C C T - T C C - C T - C C C Y T C - T C C T - - - T - - T - T - - - C - T T - T C T T - C T T C T T - C - T - - - - - - - T C C
M8832	T5920_35	CGAGGTTTACTGTGATGCCTCGCACCTAGGGTTGGGTTGTGTGTTGATGCATGAAAAGAAGGTAGTGGCCTACGCTTCAAGGCAACTCAAGGTG	G->A	G A R G R A - G - A A - A - A R A G A - - - - A A A G G - G G G G - R - G - A - R - - - A G A - - A A G - - G - - G A G A R A G A G R - A A G - - G A A A A G G A A - G A A G A - G G - A A A G G A - A A - - G A A G G A - A G G - G A - G G G R A G - A G G A - - - A - - A - A - - - G - A A - A G A A - G A A G A A - G - A - - - - - - - A G G
M30590	T19555_26	CGACGCTGTCGTCTCCACCCCTCATTTGGCCATGAAGTTCCTTTCCCCTTTTGGCGACATCCTCACCGTCCATTGCGACCAACGATTGACACGC	T->C	T C Y T C C T Y C C C - C C - Y C - C - C - - C C C T - T T C T T - Y C T C C - Y C - - C - C - - C C T - - Y - - T C C C Y Y T C T T - C C T C T T C - C C T T C Y C - C C - - C T T - C Y T T T C T C - - C T C - C T C - Y T T T - C T C T T C C - - C C - C - - - C - - C T C - C - T C C C T C T C C T T C C - C - C T - C - - C T - C - C - T
M30591	T19555_84	CGACGCTGTCGTCTCCACCCCTCATTTGGCCATGAAGTTCCTTTCCCCTTTTGGCGACATCCTCACCGTCCATTGCGACCAACGATTGACACGC	G->A	G A R G A A G R A A A - A A - R A - A - A - - A A A G - G G A G G - R A G A A - R A - - A - A - - A A G - - R - - G A A A R R G A G G - A A G A G G A - A A G G A R A - A A - - A G G - A R G G G A G A - - A G A - A G A - R G G G - A G A G G A A - - A A - A - - - A - - A G A - A - G A A A G A G A A G G A A - A - A G - A - - A G - A - A - G
M14874	T10001_14	TTTATATTGATTATGGTTCTTTGTCGTAATTTTAGATGCATTCAGATACAAGTTTATGTTTAAGTTGATATATTTGTAAGCTAATGATGCTTCG	T->C	T C Y T C C - C - C C C - C - Y C - C C - - - Y C C T T C T C T Y - Y - T - C - T - - - C Y C T - C C T - C C - - T C C C Y C T C T Y C C C - T - C C C C C C - C C T T C C - C - T T T C C Y - T Y C C - C - - C C C C C - Y T T C T C T C - C C C T - C C T C T C - C C - C C C T C - T C C C - C T C C - C - C T C C C T - C - C C - T C - C - -
M32761	T20957_28	CGAATCTGCAGCCATTGAAACCTTCTGGACCACCGCGAGCTTCACGCATCAGCAGCTCAACCTTGCACCACCTCCACGGCAACCATCCTCTTCA	G->C	G C C G C C S C G C S C S G C C C C G - - - S C C C G G C G S G G - G C G C C - G G G - C S C G G C C G - C S G C G - G C C S G C G S G C C G S G S C C C C C S C C G G C C G G C G G - C C C S G C C G C G G G C C S G C C S G G G G C G G S S G C G G G C G G G C C C S G C C S G C G G C C C C C G C C S S S - G C S C G - C G - C G G S G C C -
M545	T369_27	CGACATATTGGATATGTGTTGTATCCGATAGATGTATCATATTTATGCATCATAGGTCATAAATGTTGAATTTATTAATCATAAATTCTATTAA	G->A	G A A G A A A R - A R A A R A R A G A - A - - G A A G G A G A G G - A A G - A - - G G - - G A - - A A G - - A - A G A - A G R G A G G G R A G A A R A A A A R A A A G G A A - A A G G - A G A G G A A G A A G G A A R G G - A G G G G A G G R R R A G G A A G G - A A A G G A A A G G G G A A A A R G A A R R G A G A A - G A A A G A G - G G A - G
M546	T369_55	CGACATATTGGATATGTGTTGTATCCGATAGATGTATCATATTTATGCATCATAGGTCATAAATGTTGAATTTATTAATCATAAATTCTATTAA	G->A	G A A G A A A R - A R A A R A R A G A - A - - G A A G G A G A G G - A A G - A - - G G - - G A - - A A G - - A - A G A - A G R G A G G G R A G A A R A A A A R A A A G G A A - A A G G - A G A G G A A G A A G G A A R G G - A G G G G A G G R R R A G G A A G G - A A A G G A A A G G G G A A A A R G A A R R G A G A A - G A A A G A G - G G A - G
M3723	T2489_12	GTGTACAACTCCTATATCTAATAACTTTCATTAAAAAATAATGTCGTAGATAATTTGATATTTAATGAAAAAGTCTAATTAACATTAGATGTCG	C->G	C G S C G G - G C G C - G - G S G - - - - - - G G G - C - C - C C G G - C - G - C - - - G C G - - G G - - G S - - C - - G S S - G C G C C G - - - S G - G G G - G C C C G G C - - C C C - G G - C C G C - C G C G - G C C - C C C - C G - C - S S G C - C G C C - - - G G - - G - - - - C - G G - S - G - - S C - C - G C C - G - - G - C C - - - C
M3724	T2489_67	GTGTACAACTCCTATATCTAATAACTTTCATTAAAAAATAATGTCGTAGATAATTTGATATTTAATGAAAAAGTCTAATTAACATTAGATGTCG	G->A	G A R G A A - A G A G - A - A R A - - - - - - A A A - G - G - G G A A - G - A - G - - - A G A - - A A - - A R - - G - - A R R - A G A A A A - - - R A - A A A - A G G G A A G - - G G G - A A - G G A G - G A G A - A G G - G G G - G A - G - R R A G - G A G G - - - A A - - A - - - - G - A A - R - A - - R G - G - A G G - A - - A - G G - - - G
M3722	T2488_42	CGATGGACCTGAGGACTGGGCATGGCCGATGGCCCGATGGGGCATACAGTACAATTAGTATGAAGTGGAGTACTATTAATTAATATATTCTTTT	G->A	G A R G A A - A G A G - A - A R A - - - - - - A A A - G - G - G G A A - G - A - G - - - A G A - - A A - - A R - - G - - A R R - A G A A A A - - - R A - A A A - A G G G A A G - - G G G - A A - G G A G - G A G A - A G G - G G G - G A - G - R R A G - G A G G - - - A A - - A - - - - G - A A - R - A - - R G - G - A G G - A - - A - A G - - - G
M10294	T6926_61	CTATAAACATATATATCAATATGCATACATATCACAGCACTTAACTTAACTTTCCACATTGCCCTATATTTTTATTCCTGCAATCTGACCCTCG	G->A	G A G G A A - G A A A - G G - G A G - - A - - A - A G G - G - G G - G - G - A - A - - - A - A - - A A G - - R - - G A - A G R G A G G G G A - A C A A - A A R - A R - G A A - - - G G - A A G G G G A A - A - G A A R - R - R G G - G A G A A A G A G - G - G A - A A A - - - - - - A G G A A A A A G A - G G - A G A - - G - - - G - G - C - A - -
M22833	T15430_9	CGAAAACATGAGACTAAAAAGTGTAAAAATAAAATCCTGTCAACCCAAAGTAAAAAATGTTATAAAATCAGCGGTTGTTCATTGACTTCCTATC	T->C	- C T T - C T C Y C Y T C T - T - T - - - - Y - C - T T - T T - T - - - - - C - - T T - - - C - C - - T T C C C Y T - T C - T T C T - C - C T Y - T C C C - - T C - - T C C - T - - - - - - C - T T - - C C Y T - C Y T C - C T T T T C T C Y C Y C T - - Y T C
M408	T274_59	CTGATAGGCCTCGGGTGAAACAGCCTTCTGCAGTAAACCATTATATGCCTCGGTTCAACGGGACCCGAGGCATAAAACTGCCCAATTATTTTCG	C->T	C T C C T T T Y T T C - - T - - T T C - - - - C - T C - T C - C C T C T C - T - C - - - T C T - T T T C - - C - - C C T T T C C T C C - C T - - - C T T T T - C T C C C T T - C - C C C T T T C C C - Y T T - C T - Y - C T T C C C C T - C - Y T T C - Y T C T C T - T - - T - C - - C C T T T - C C T - T Y - T C T - C C C T - - - - - - - - - C
M1861	T1277_37	CGACCGTAATATGGCACAGCTCCAAACCGCATTTGATTATCAATGCTACTTGCATAACTCCTTGTCCCAAATGTACCAAACACTCCACTATTTT	T->C	T C Y T C C - - T C T - - C - C C - T - C - - C C C T T C T T T Y - Y - T - C - Y - T - C C C - - C C T - - Y T C T C - C Y Y T C T C - T C T - T C C C C C C - C C T T C C - T - - T T C C T - T Y C C - - C T C - Y T C - C T T C T C T - C Y T C T - T C T C - - - C - T - C C - T - T C C C - C Y C C C C - T T C C C T - C T - - - - - T C - T
M24319	T16422_63	GTAATTTTGTGAAGGCATTGCTTCTAAGCAGAATTCTTGATTAGTAAATCAAGTTCTTAGAAGAAAGCTGGATATGTAGATTCATCTTGAATCG	G->A	- A - - - A G - G - G - G A A - - - - - - - - - A - G G A G R - - - - A - - - - - G G - - - - - A - A G - G A G A G - - - - R G A G - A A - G G R G A - - - G A - - - G - A - - A G - - - - G G - A - - - G A G A A A G A A - - G G - A G - G A G A G G A - - G
M24320	T16422_66	GTAATTTTGTGAAGGCATTGCTTCTAAGCAGAATTCTTGATTAGTAAATCAAGTTCTTAGAAGAAAGCTGGATATGTAGATTCATCTTGAATCG	A->T	#NAME?
M8647	T5799_75	CGAATTGAAACGTTCAATGTGTTATGCTACTCTTGACGCAACCTCTTATTATTCCCTTGAAGTTACAATAATACATAAGAGTTCCTCTTGCCTA	A->G	A G A A - - - A - G - - - - - A G G - - - - - G - G - A G - - A A - A G A G G - A - A - G G G - - - G - - - - - - - G G G A - A - A R - A G - A - - G - - - A A - R A - G G - A - A A - - A A - A - - G - - - A - - - - A - A - A A A - - - - - R G A - - - A - - - - G - - G - A - - - A G - G - - A - - - - A - A - - - A - - - - - A - - A G - -
M15254	T10255_23	GTTACGACTAAATGCATTAAGAGCTTCTCAAATAAAAAACGAAAGCGTAAAACAAAGTGTGACTTAGTAAATATATCTGCAATCTGTAGAGTCG	G->A	G A G G A - A G A A R A G G A A - A - - - - - - A - G G A G A G - - G - - - A - - A G - - A A G A A A G - G R G A G A A A - A G - G A G A G G R R G A - - - - A - A - G A A - G A G G - - G G R G A - A A G R G A - R G G A G G G G G - G A R - R A G - G G G G G A A A R G A G - G A G G A A A - A G - A G A A - G - R - G G A - G G G G G G A A G
M15255	T10255_53	GTTACGACTAAATGCATTAAGAGCTTCTCAAATAAAAAACGAAAGCGTAAAACAAAGTGTGACTTAGTAAATATATCTGCAATCTGTAGAGTCG	C->T	C T C C T - T C T T Y T C C C T - T - - - - - - T - C C T C T C - - C - - - T - - C C - - T T C T T T C - C Y C T C T C T - T C - C T C T C C Y Y C T - - - - T - T - C T T - C T C C - - C C Y C T - T T C Y C T - Y C C T C C C C C - C T Y - Y T C - C C C C C T T T Y C T C - C T C C T T T - T C - T C T T - C - Y - C C T - C C C C C C T T C
M15253	T10255_19	GTTACGACTAAATGCATTAAGAGCTTCTCAAATAAAAAACGAAAGCGTAAAACAAAGTGTGACTTAGTAAATATATCTGCAATCTGTAGAGTCG	A->G	A G A A G - G A G G R G A A A G - G - - - - - - G - A A G A G A - - A - - - G - - A A - - G G A G G G A - A R A G A G A G - G A - A G A G A A R R A G - - - - G - G - A G G - A G A A - - A A R A G - G G A R A G - R A A G A A A A A - A G R - R G A - A A A A A G G G R A G A - A G A A G G G - G A - G A G G - A - R - A A G - A A A A A A G G A
M15256	T10255_54	GTTACGACTAAATGCATTAAGAGCTTCTCAAATAAAAAACGAAAGCGTAAAACAAAGTGTGACTTAGTAAATATATCTGCAATCTGTAGAGTCG	A->G	A G A A G - G A G G R G A A A G - G - - - - - - G - A A G A G A - - A - - - G - - A A - - G G A G G G A - A R A G A G A G - G A - A G A G A A R R A G - - - - G - G - A G G - A G A A - - A A R A G - G G A R A G - R A A G A A A A A - A G R - R G A - A A A A A G G G R A G A - A G A A G G G - G A - G A G G - A - R - A A G - A A A A A A G G A
M4005	T2667_16	CGATCATATGATGTTTAATTTGTGGAGAAACCTAACCCCATCTTACCCCTGGTCCTTAGTCTAAACAAAAAGACTGAGTCAAATTGGCCTAATA	T->C	T C Y T - - T T - C - T T C C T C C T - T - - T C C - T T T C T T - T C - C C - C - - - C C C - C C C T - - C - C T C - C Y C T - T C T C C - C - T C - - - T C - C C - C C T T C T T - - C - T T C - T - T - T C C Y - T - T T - T T C - - C T Y C T - Y T T T - - - C - T - - C T - T T C C C - Y T - C - Y - - T - Y - T T C - - C - T C - C C -
M4006	T2667_44	CGATCATATGATGTTTAATTTGTGGAGAAACCTAACCCCATCTTACCCCTGGTCCTTAGTCTAAACAAAAAGACTGAGTCAAATTGGCCTAATA	T->A	T A W T - - T T - A - T T A A T A A T - T - - T A A - T T T A T T - T A - A A - A - - - A A A - A A A T - - A - A T A - A W A T - T A T A A - A - T A - - - T A - A A - A A T T A T T - - A - T T A - T - T - T A A W - T - T T - T T A - - A T W A T - W T T T - - - A - T - - A T - T T A A A - W T - A - W - - T - W - T T A - - A - T A - A A -
M4007	T2667_49	CGATCATATGATGTTTAATTTGTGGAGAAACCTAACCCCATCTTACCCCTGGTCCTTAGTCTAAACAAAAAGACTGAGTCAAATTGGCCTAATA	C->G	C G S C - - C C - G - C C G G C G G C - C - - C G G - C C C G C C - C G - G G - C - - - G G G - G G G C - - G - G C G - G S G C - C G C G G - G - C G - - - C G - C C - G G C C G C C - - G - C C G - C - C - C G G S - C - C C - C C G - - G C S G C - S C C C - - - G - C - - C C - C C G G G - S C - G - S - - C - S - C C G - - G - C C - G G -
M4008	T2667_82	CGATCATATGATGTTTAATTTGTGGAGAAACCTAACCCCATCTTACCCCTGGTCCTTAGTCTAAACAAAAAGACTGAGTCAAATTGGCCTAATA	A->G	A G R A - - A A - G - A A G G A G G A - A - - A G G - A A A G A A - A G - G G - A - - - G G G - G G G A - - G - G A G - G R G A - A G A G G - G - A G - - - A G - A A - G G A A G A A - - G - A A G - A - A - A G G R - A - A A - A A G - - G A R G A - R A A A - - - G - A - - A A - A A G G G - R A - G - R - - A - R - A A G - - G - A A - G G -
M4009	T2668_41	GTAATTTCATCAAAAAAATAAATATATTAAAATAGACCGACTGTAAAATAAAAAATAAAAAATTAGATAAGTTTACTTAGAAAGTATGACTTCG	C->T	C T Y C - T C C - T - C C T T C T T T - C - - C T T - C C C T C C - T T - T T - C - - - T T T - T T T C - - T - T C T - T Y T C T C T C T T - T - C T - T T C T - C C - T T C C T C C - - T - C C T - C - C - C T T Y - C - Y C - C C T - - T T Y T C - Y Y C T - - - T - C - - C C - C C T T T - Y C T T - Y - - C T Y T C C T T - T - C C - T T -
M566	T378_55	CGATGTCTGCCTTAGTTTCTGTCGTTCTAGTTTTAGGATCACCATTCCCACTTTCGTTTCCTCTTCTTCCCTCTTAAGAAATGTTCCCACTTTC	C->T	C T C C - T C Y C T Y C C Y - C T T C C T - - - T T C C - C C C C - T T C T - - C T C - T C T - T T T C - T Y - - C T - T C Y C T C Y C T T - T - C T - T T T - T C - C T T C - - C - - T T C C C T T C - C C C T - Y - C T Y C C C C T - T C Y Y T C - Y - C C C - C T C - - - C C - - C T T T - Y C T T C Y T T C T T C C - T C C T - C C - T C -
M567	T379_26	ATTTCCAATACAAAACTTTAAAATACTAAATATGTAAATTTTCATTTTTTATATATTTATATGATGTGAAATTTAAATTTATATTTTAACTTCG	C->A	C A C C - - C M A A M C C M - C A A C C A - - - A A C C - C C C C - - A C A - - C A C - A C A - A A A C - A M - - C A - A A M C - C M C A A - A - C A - - - A - A C - C A A C - - C C - - A A C C A A C - A C C A - M - C A C C C C C A - A C C M A C - M - C C C - C A C - - - A C - - C A A A - M C - A C M A C C - M C C - A - C A - C C - A A -
M568	T379_45	ATTTCCAATACAAAACTTTAAAATACTAAATATGTAAATTTTCATTTTTTATATATTTATATGATGTGAAATTTAAATTTATATTTTAACTTCG	T->A	T A T T - - T W A A W T T W - T A A T T A - - - A A T T - T T T T - - A T A - - T A T - A T A - A A A T - A W - - T A - A A W T - T W T A A - A - T A - - - A - A T - T A A T - - T T - - A A T T A A T - A T T A - W - T A T T T T T A - A T T W A T - W - T T T - T A T - - - A T - - T A A A - W T - A T W A T T - W T T - A - T A - T T - A A -
M569	T379_46	ATTTCCAATACAAAACTTTAAAATACTAAATATGTAAATTTTCATTTTTTATATATTTATATGATGTGAAATTTAAATTTATATTTTAACTTCG	T->A	T A T T - - T W A A W T T W - T A A T T A - - - A A T T - T T T T - - A T A - - T T T - A T A - A A A T - A W - - T A - A A W T - T W T A A - A - T A - - - A - A T - T A A T - - T T - - A A T T A A T - A T T A - W - T A T T T T T A - A T T W A T - W - T T T - T A T - - - A T - - T A A A - W T - A T W A T T - W T T - A - T A - T T - A A -
M19410	T13087_20	CGAGTCTCATACCTTAGATATAGATTATAATATATCCCACCATCCTCCACATTTTGGCAAAAGCAAAAGACAAACAAATGTTGAAGCAAACTTA	A->C	A C A A M C - C A C A - C M C A C A A C A - - C C C A A - A - A A - M - - - C - A - - - C C C - - C C A - C M - - A C A C C M A C A A A A C - - - M C - C C A - C A - A C C - - - A A - C M A - A M C M - A - A C - M A C C C A A A A C A - A A M C A - A A A M - C - C A A - C A A A A A - C C - M A C C A M - M A C A A A M C - A - - - C A C A -
M20904	T14118_49	CGAGTTGCTCTCTTTGATTTAGAAACACCAAGCTAGGGTTTCAGAAATGGGGATTTTCATCCTGCAAATTACTAAAGAGGGTCACAAGGAGAAA	G->A	G A G G G A G R A A G - - A G R A - A - - - - R A A G G G G - G A - R A G - A - A - G - A - A G - A A - - - R G G G A G A A G G A G A G G R G - - G - - A A G - A G A G A A - - A G G - A A G A G - - A - G - G A - R G A - A G G G G A G G G G G A G - G G G G - - - A - - A G G - G G G A A A A R R A A A A - G G A A - G G A - - - G G G - A - G
M22311	T15069_42	CGACAATTTTTAGCAAAATGTCCAGACTTACCACAATTGAAGCACTTGTCCGAGTAACACTCATTTGCATAATGACCATACTTGCCACACTTGA	G->A	- A - G - A R - R A A - R G - - - - - - A - A - A - G G A G A - - - - A - - - - - R G - - - - A A - A G A - R R R G - R A - A G A G - G R - G R A G A A A - G R - - - G A A - G A G - - - - G R - G - - A G R - A - - G G A G G G G G A G G R - A A A - - - - -
M13275	T8921_81	CGAGACGAGCCATTTATCATGGCACAACAAGCATCTCAGATTTTCTATGTTAAAGATCATGCATCTGAACATTGGTTTGTAGCTTTTCATTGAA	A->C	A C M - C C C C - - A - - A - M C - C - - - - A - C A - C A - A A - M C A - C - A - - - C A C - A C C A - - A - C A C - C A A A C A M - C C - - - A C - C C A - C A - A C C A C C A A - C C A A A C A C - - - A - C A - A - A A A C A C - - - C A C A - A - A M - - A C - - - - - - C A A C C C - M C C C A A C - A C - - A - C - - C - - - - - C A
M23983	T16198_86	CTTACATCCTCCCTTTATGATAATGATAACAATTCTTGTCGCTAGGACAAGATTTAGTTTTTAAGGGACACATCAAGATATACACTAGATTTCG	T->C	T - - T - C T - - C C - T Y - T C C C - - - - - C - T T - T C T - C T C T - - - C C - - C C C C C - C T T C T C C T C C C - T T C T C C C - T C C T C - C C C C - C - - - C - T C T - - - - T C - C - C C T C T - C C - Y - C T T T - C - T C C C C T T - C T - T C - C T T C - - T C T - C C C C T C C C T C T - T - C - T T C - T - T T C T - T T
M5057	T3406_52	CGATCCGGCTCATGTGTTGGAAGCTGAGGATATACAAATCAGGGAGGACCTTACTGTGGAAGTACCACCCATTGCTCTAGAGGATAGCAAGGTT	T->C	T C Y T C C - T - C T - T T T Y C - T - C - - T C C T T T T T T T - Y C T C C - T - T - C T C - - C C T - C Y C - T Y T C Y Y T C T Y T Y C - C - Y C - - C Y - C T T T C C T C - T T T C T Y - T Y - Y - T T T C - Y T Y - C T T T T C - C T T Y C T - T Y T T - C - C - T C C - T - - T C C C C T T C C C T - C T C - T - T C - T - T T T T C C -
M5058	T3406_56	CGATCCGGCTCATGTGTTGGAAGCTGAGGATATACAAATCAGGGAGGACCTTACTGTGGAAGTACCACCCATTGCTCTAGAGGATAGCAAGGTT	G->A	G A R G A A - G - A G - G G G R A - G - A - - G A A G G G G G G G - R A G A A - G - G - A G A - - A A G - A R A - G R G A R R G A G R G R A - A - R A - - A R - A G G G A A G A - G G G A G R - G R - R - G G G A - R G R - A G G G G A - A G G R A G - G R G G - A - A - G A A - G - - G A A A A G G A A A G - A G A - G - G A - G - G G G G A A -
M13793	T9275_15	ATGGGCTTCCTTAGCAAGTCCAATCAGCTTCCTCGTTCCCTGATCCTGAAATTGGCAAGTTATAGGATTAAAAAACACCAAACAGTGTAAATCG	C->T	C T T - C T - Y - T C - C C - Y T - T - T - - C T T C - C C - C C - Y T C - T - C - - - T T T - - T T C - - T - C C C T T C Y C T C C C C T - - T C T T T T Y - T C C C T T - - - C C C T C T C C T T T T T - C T - C C Y - Y C C - C T C - - Y T T C - - C C C - - - T - C T - C C - - C T T T T C C T - - T - T C T C C C T T C T T C - C C T C -
M22948	T15508_12	GCTTGTATTTTTTGTCTTCAATACAAAATTTACTTAAAATGAATTTTCTATAATCAAATTTTAACACCCACCATTTACTTAGTATATATTTTCG	T->G	#NAME?
M22496	T15195_43	AACTATAGTAATAAATAAATTTTATTGATATAAAAGATGCTGTGTAGGACCTATTGTGGCTACTTTGAGCATCCACTTTTCATTAATCAATTCG	T->A	T A - T - A T - T A A T T W A T A T - A A - T T A A T T T T A - A T A - T - A T A - T - A A A T T A A T - T T T - T A A - T T T A T - - A T T A T - A - A - W A A T - T A A - T A T T T A T W T T A A T - W T T A A W T A - T T T T T A T T T T W A T - A A - A T W A A T - A A - T W T T A A A - W A A A T A T T T A W W - T A - T - T T - - A A T
M11505	T7736_84	CGATCCCCATTGATAGAACCATCACCGTCAACCTGCACTTAGATAATCAGGCAAACACACTTCACCACTAGTCTTCATTTTCTGTTAAATCCAT	G->A	G A R G G A - A - A A - A - A G A - - - A - - R A A - - - G A G G - R - G - A - - - - - A - A - - A A - - - - G - - G - A A G G A G A - - R - G - G A - A A A - A G A G A - G - - G G G A - - - G A - G - - - G A - - G G A A - G - - A - G A A - A G - - A - - - - - A - G - - - - - G - A A A - - - A A G A - G - - - - G - A - G - G - A - A - G
M13081	T8784_26	TGTGCTTATGTAGAATAATCTCTCATGTACAACAGACCATGATCCTCATTCATAAGTTTATAGAACACCTGTAAAAAGATTATCCACTGAATCG	T->G	T G K T G G - T - G K - - G - T G G - G - - - G G G T T - T - T - - K G T - G - T - T - G - G - - G G - - - K T G T G - G G - T G T G - T G - - - - G - - G G - G T G T G G - - - T T T G G G - T K - K - G - T G G T - G - G T T - T G G - - T T G T - T - - T - T T G T - G - - T - - T - G G - T G G G - G - G T G G G T - G G - - T - G T G - T
M33821	T21616_7	CGACCGTAAATGGGTCTGTAGTTGCTAAGAAACCTCGTGGTAGAAAACCTGGGAAGAAGATGCAACTCCAATGTATGATTACTTTATGTTTGTA	T->C	T C - T - C C - C C Y T C C - - - C C - C - T - C - T T T T C - - - - - - C - - T Y T - - - - - C - C T T T Y C C T - Y C - Y T C T - T T - T T C Y C C C - C C - - - T C C - Y Y T - - - - C Y - T - - C - T T C C C T Y C C - T T - C T Y Y Y T C - - - T T C T Y C C Y T C C Y T Y T T C C C C T - C C Y C C C - - T - T - C - Y C T T Y T C T T
M13792	T9274_77	CGAGAGAAATATTGATGGTCCTTGAGTGCAATCGTCAAACCAACGAGTCCCAAATAAGTTTGAAATTCTAGAGGGTCCCCACACATCACTCTTA	C->A	C A M - C A - M - A C - C C - M A - A - A - - C A A C - C C - C C - M A C - A - C - - - A A A - - A A C - - A - C C C A A C M C A C C C C A - - A C A A A A M - A C C C A A - - - C C C A A A C C A A A A A - C A - C C M - M C C - C A C - - M A A C - - C C C - - - A - C A - A C - - C A A A A C C A - - A - A C A C C C A A C A A C - A - A C -
M16885	T11373_66	CGAAAAATCCCTCCACTTTGCCTTCAAGACGTTTAAAAACCAAGCCGAATACGAAGCCATCCCCGTCGGCTTATCCCTGGCCCGCGAAGTTGGT	T->C	T C T T T C C T - C T - - C T Y C - T - C - T T C C T T C T T T Y - T C T - C - C C T - C C C - - C C T - - T C - T T - C C C - C T Y - C C T - - C C - C C T - C Y C T C C - C - T T T C C - - T - C Y - C C T C - Y T - - C T T T - C T C T T T C T - C C T T - - - C - - - - - - T T T C C C - Y - C - - - - C T C T - - - - - - C T - C T C - T
M2798	T1873_43	CGACACATTGTCCCATTAGATGGCTGAAAACTTTGTCCATCAGTCGTTGGTAGGTTGCTCCAGCGTTCTTAAGACCAAAGGGCATAACTTTGTA	G->A	G A A G G A - R - - G - G - - R A - - - - - - R - A G G - G - G G - G - G - A - A - - - A G A - - A A G - A G - - G A G A R G G - G R - A A - G - G A - - A - G A R G G - A - - - G G - A G - G G G A G - A - G A - A - G - G G G G G G G - - - G A G - - - G R G A - A - - - G A - - - G - A R - G G - A - A - - G G G - G - - - G - G G - - A - -
M2800	T1874_68	ATCAGATGCGGCCATAGGGATTTGGTTGTATCCGGAATATGCATCCAAAAAACTAAGTACTTTATTTCCTGCCGCGCCATCAACGAGTCGGTCG	C->G	C G C C C G - S - - C - C - - S G - - - - - - S - G C C - C - C C - C - C - G - G - - - G C G - - G C C - G C - - C G C G S C C - C S - C G - C - C G - - G C C G S C C - G - - - C C - G - - C C C G C - G - C G - G - C - C C C C C - C - C - C G C - - - C G C G - G - - - C G - - - C - G G - C C - G - C - - C - - - C - - - - - C C - - G - -
M22998	T15538_68	TTTCTAGATTTACACCATTATTAAAATCTCTTTGAATAGAGAAAGGAAGAATAATCTTACCAACCTACGCTGTAACGTATGCTTCCAAGCCTCG	C->T	C T - C - T T - - T C C C - T - - C T - - - C - T - C C T C Y - - - - - - - - - - Y C - - - - - Y - T C - T T Y Y C - C T - C C T C - C C - C Y T Y T T T - T T - T - C T T - C T C - - - - T Y - C - - T T T C T T Y C C - C C C C C T C Y Y C C T C C C C C T C T - T C C - C T C C C C T - T Y C T T T T C T T C - T C C C T T Y T C C C C T - C
M22999	T15538_77	TTTCTAGATTTACACCATTATTAAAATCTCTTTGAATAGAGAAAGGAAGAATAATCTTACCAACCTACGCTGTAACGTATGCTTCCAAGCCTCG	G->T	G T - G - T T - - T G G G - T - - G T - - - G - T - G G T G K - - - - - - - - - - K G - - - - - K - T G - T T K K G - G T - G G T G - G G - G K T K T T T - T T - T - G T T - G T G - - - - T K - G - - T T T G T T K G G - G G G G G T G K K G G T G G G G G T G T - T G G - G T G G G G T - T K G T T T T G T T G - T G G G T T K T G G G G T - G
M22996	T15537_35	CGAATGATTTAAGTAGAAACTTAATAAAATCAACACAAGATAAATGTCAAATTTATCTCAAAATTAACACATATTAGGAACTTATCAAACACTA	A->G	A G - A - G A - - G A - A - G - - A G - - - A - G - A A G A R - - - - - - - - - - R A - - - - - R - G A - G G R R A - A G - A A G A - A A - A R G R G G G - G G - - - A G G - A G A - - - - G R - A - - G G G A G G R A A - A A A A A G A R R A A G A A A A A G A G - G A A - A G A A A A G - G R A G G G G A R G A - G A A A G G R G A A A A G - A
M22997	T15537_69	CGAATGATTTAAGTAGAAACTTAATAAAATCAACACAAGATAAATGTCAAATTTATCTCAAAATTAACACATATTAGGAACTTATCAAACACTA	A->G	A G - A - G A - - G A - A - G - - A G - - - A - G - A A G A R - - - - - - - - - - R A - - - - - R - G A - G G R R A - A G - A A G A - A A - A R G R G G G - G G - - - A G G - A G A - - - - G R - A - - G G G A G G R A A - A A A A A G A R R A A G A A A A A G A G - G A A - A G A A A A G - G R A G G G G A R G A - G A A A G G R G A A A A G - A
M17458	T11760_49	TGCACCTTCTAAAGCTTATATATGAACCTCCTCTAATAAACAATAGATACATCATACATACCTTAACTCTTTCAAATTCCAATGACAAGAATCG	A->T	A T A A T T - W A T A - - A - W T - A - - - A A - T A A T A A A A - W T A T T - T - A - T W T - A T T - - T A - - A T - T T A - T A T - A T A - - A T - T T T - - A - A T T A - - A A A - A A - A A A W T - - A T - W A T - T A A T A T - - T W A T A A T A A T - - - T - - - A T A T - A T T T - T W T - A W A - - T - A A A T T - T A A - A T - A
M12106	T8132_43	CGACCTCGCTACACGATTGGTAAAAATCTCAATACGTTGAGGACTATCTCCGTCCAACCTCGCTACGCGCTTGGAAAAAGACCTCAGTACGTTG	A->G	A G G A A G A A R G R G R R - G G A A G A - G - G G A A R A R A A - A G A G - - - R A - G - G A R - G A A R R R R A A R G G R A G A A R R G A R R R G G G G R R G A - A G G - R G A A - G - R A A R A A G R R A G G A A R G G A - A A G A R R R R G A A - A A A A G R G R A G R R A R A A G G G R - R G G R R R G A G G G A R G A R G A A R A G R A
M12105	T8132_27	CGACCTCGCTACACGATTGGTAAAAATCTCAATACGTTGAGGACTATCTCCGTCCAACCTCGCTACGCGCTTGGAAAAAGACCTCAGTACGTTG	T->C	T C C T T C C T Y C Y C Y Y - C C C T C T - C - C C T T Y T Y T T - C C T C - - - Y T - C - C T Y - C T T Y Y Y Y T C Y C C Y T C T T Y Y C T Y Y Y C C C C Y Y C T - T C C - Y C T T - C - Y T T Y T T C Y Y T C C T T Y C C T - T T C T Y Y Y Y C T T - T T T T C Y C Y T C Y Y T Y T T C C C Y - Y C C Y Y Y C T C C C T Y C C Y C T T Y T C Y T
M12469	T8368_38	CGATTAGGGCATCATAGTAGTTTTGAAGGGAATCAAATCCATGATAAACCCCTACACCATCAAAGAAGAAGTACACAAGTTTAGTAAAAAACAA	T->C	T C C T C C T C Y C Y - Y T C C C Y Y C T - T C C C T T Y T Y T Y C C C T C C - C Y T - C C C T C C C T C C Y C Y - C Y C Y Y T C T T Y Y C T C C Y C C C C C C C C C T C C - Y C T - - C C Y T T C C C C C Y T C C Y T Y C C T T T T C T Y Y Y C C T T - Y T C T C - C Y T C Y T T Y T T C C C Y C C C C Y Y Y C T C Y C T T C C - C T T Y - C C T
M12470	T8368_43	CGATTAGGGCATCATAGTAGTTTTGAAGGGAATCAAATCCATGATAAACCCCTACACCATCAAAGAAGAAGTACACAAGTTTAGTAAAAAACAA	G->A	G A A G A A G A R A R - R G A A A R R A G - G A A A G G R G R G R A A A G A A - A R G - A A A G A A A G A A R A R - A R A R R G A G G R R A G A A R A A A A A A A A A G A A - R A G - - A A R G G A A A A A R G A A R G R A A G G G G A G R R R A A G G - R G A G A - A R G A R G G R G G A A A R A A A A R R R A G A R A G G A A - A G G A - A A G
M15051	T10120_67	CGAGGACTCAACATAGCCCCTGGCAAATCTGAAAACACCGGTGCCACCAATTACAGGCATCTCTCTCACCTTTTGAGCGATGGGGCTTCTCCCC	C->T	C T Y C Y T - Y Y T Y - T T T Y T C Y - T - C Y T T C C T C - C C - Y - C - T - C C - - T C T - C T T C C Y Y C C C T Y T Y Y C T C Y C Y T - C C T T T T T T C T Y C C T T C C - C C C T Y Y - C Y T Y - Y C C T T Y C Y T Y C C T C T C C Y Y Y T C - Y Y C Y C T T T T C T T T C Y C C T T T Y Y Y T T C Y Y C C T Y Y C Y T Y C T C C Y - T C C
M4651	T3112_90	CGATACTGGCCCAACTCCAGGAATAAGTTCAATAACAAATTCTACATCCCTGCTACGTGGTAATCCAGGAACTTCGTCTGGAAATACGTCTGCG	C->T	C T Y C Y T Y Y Y T Y C Y Y T Y T C Y - C - C C T T C C Y C C C C - C - C T - - C Y C - T C T C C T Y C Y Y Y C C C T Y T C Y C T C Y Y Y T C C C Y T T T T Y Y - C C C T T - C T C C C T C Y C C Y C Y T C Y C T T Y C Y T Y C C C C T C Y Y Y C T C C Y C C C C T C T C C - Y C C Y C C T T T Y C Y T T C Y C C C T Y C C C T C C T C C C C T C C
M4650	T3112_68	CGATACTGGCCCAACTCCAGGAATAAGTTCAATAACAAATTCTACATCCCTGCTACGTGGTAATCCAGGAACTTCGTCTGGAAATACGTCTGCG	G->A	G A R G R A R R R A R G R R A R A G R - G - G G A A G G R G G G G - G - G A - - G R G - A A A G G A R G R R R G G G A R A G R G A G R R R A G G G R A A A A R R - G G G A A - G A G G G A G R G G R G R A G R G A A R G R A R G G G G A G R R R G A G G R G G G G A G A G G - R G G R G G A A A R G R A A R R G G G A R G G G A G G A G G G G A G G
M32974	T21098_32	CGATAGCCTTAGCGCTCCATTTTCTTAACAACGTACCTACCCTTTTTAAAACCATATTCCTCATTAGTCACCCCAACCTTAGTTAATACTCTTC	C->T	C T C C Y T - C Y T Y - C Y T Y T T Y T - - - Y T T C C Y C C C C - Y T C T T - Y - C - T Y T T C T T C T T Y C C C T Y T C Y C T C T C Y T C C T C T T T T C - - T C C T T - T - C C C T - Y - C Y C Y - C T C T T Y C Y T Y C C Y C T C T T Y Y T C - Y Y C Y - T - T - C - C T C C C C T T T T Y Y T T Y Y C Y C T Y C C - T C T T C C T - T - C
M4054	T2703_58	TATGAGGTAATTTATTAATTAATAAAATTTCATTGCCTTAGTTATCAAGAAAGATCTGATGTGAACAAAAGAAGATCATGGAATGAGGTCGTCG	G->A	G A A G R A A R A A R - G A A R A A G - A - - A A A G G A G G G G - R A G A - - G - G - A G A - - A A G A A R A A G A A A A R G A G A G A A - - A G A - A A R R A A - G A A - - A G G - A G R G G A - G A G A G A A R G R A A G G A G A G - - R R A G - R R G G G A G A G - - A G G A G G A A A A A R A A R R A A G A R A G G A A - A G G G G A - G
M13132	T8817_49	CGATGATGCATCACCACTTTTTTTACAGCCTCACCCTACTTATTCTTACAGGGACTTTAAAAATCAGATGCTAGTAGATCCTTTTTAAAAGGTA	C->T	C T Y C T T T Y Y T T T T Y T Y T T T Y - - T C T T C C T C T C Y - Y T C T T - Y T - - T T T - T T T C T Y Y T C C T T T Y Y C T C Y T Y T C T T T T T T T Y T T Y C C T T - - T C C - T T Y C C Y T Y T Y T C T T Y C Y T Y C C Y C T C T T Y Y T C - T C C Y - T - T T T T T T - T - C T T T Y T Y T T T Y T T C T T T C C T T T T C C T - T T C
M13978	T9399_29	CGACAGTGATGGTGAGGAAGCGGAAGCGGGGGTGGAGGAGAAGGCAGCTGAAGAGGTGAATAAGGCGGTTGATGCTGGGGAGGTAGCTCCTGAT	G->A	G A A G A A A R R A R A A A A A A A A A G - A R A A G G A G A G G - R A G A A - R A G - A A A A A A A G - A R A A G A A A R R G A G R A R A - A A A A A A A A A A A G G A A G A A G G G A R R G G R A R A A A G A A R G R A R G G - G A G A A R R A G - R A G R G A A A A - A A A G R G G A A A R R R A A R R A R G A A A G - A G A A - G A G A A G
M13979	T9399_46	CGACAGTGATGGTGAGGAAGCGGAAGCGGGGGTGGAGGAGAAGGCAGCTGAAGAGGTGAATAAGGCGGTTGATGCTGGGGAGGTAGCTCCTGAT	A->G	A G G A G G G R R G R G G G G G G G G G A - G R G G A A G A G A A - R G A G G - R G A - G A G G G G G A - G G G G A G G G R R A G A R G R G - G G G G G G G G G G G A A G G A G G A A A G R R A A R G R G A G A G G R A R G R A A - A G A G G R R G A - R G A R A G G G G - G G G A R A A G G G R R R G G R R G R A G G G A - G A G G - A G A G G A
M16606	T11174_86	CGAACCAGTATAAATTGTTGTGTCTTGGTTTTTCTCTTCTCTTACAATCTTTCTTAATTGCCTTAAACAGTCCATTAACACAGAATTACGAAAT	T->C	T C C T T C T Y T C T - - C Y C C C C Y - - - C C C T T Y T C T T - Y C T C C - Y - T - C T C C C C C T - C Y - T T Y C C Y Y T C T Y T Y C - C T T C C C C C C C Y T T C C - C - T T T C T Y C T Y T Y C - - T C C Y T Y C Y T T T T C T C C Y Y C T - Y Y T Y T C C C C T - - Y T Y T T C C C T Y Y C C C Y - Y T C T T T C C T C C T T Y - C C T
M14325	T9638_70	TTCTTGGAATTGTTAAAATCTCTCTCCCAACACAAGGTGAAGGATTGTGAACAAATTGTTCCAATAAAAAATCTAAATTTATGTTATTTGGTCG	A->T	A T T A W T T W T T A A T T W W T - T T T - A A T T A A T A T A A - W T - - - - T W A - T T T - - T T A - - W T T A W T T T W A T A T T W T A T T W T T T T W T T A A A T T A A W A - T T A A T A W A W - W T A W T W A T T W A A A A T A A W W W W A A W W A W A A A T T A T A T A W A A T T T W W W T T T T W W A T W T A - T A - T A A W A T T -
M415	T278_15	CACAAAAGTAAGTAGTGTACAAATTATTACAAACTTAGAATCATTAAGCAAATTGGAAATATTAAAACAACGATTCTAAGTCGTCTCCTGCTCG	G->A	G A A G A A - R G A G - A A G R A - A - G - - A A A - G G G G G G - R A G - - - G A G - A G - - A A A G - G G - - G R G A R R G A G A A - A G - - G A A A A R - - R - G A A - G - G G G A G R A G R A R - A - G A - R G R - R G G G G A - G - G R A G - G A G R G A - A - - - - A - - - G A A A - R G A A A A - R G A G G G A A - - A G - G - A A -
M16952	T11422_75	CGAGATGGCACCATACGAGGCATTGTATGGCAGGAGATGTAGGACTCTTTTATGCTGGCAGCAGGATGGAGAGTCAATGGTGCTTAGGCCATAA	C->T	C T Y C Y T - Y - T Y - T C C Y T C T - C - C Y T T C C T C T C C - C T C T T - T T - - T - T - - T T C - - Y T T C Y T T Y C C T C T C C Y C C - C T - T T C - T Y T C T T C - - C C C T T Y C C Y - C - Y - C T T Y - C - Y C C C C T - T C Y Y T C - Y C C Y - - - T C C - - - C - - C T T T T Y C T T C T C Y C T Y T C C T - - T C C C - T T -
M16953	T11422_92	CGAGATGGCACCATACGAGGCATTGTATGGCAGGAGATGTAGGACTCTTTTATGCTGGCAGCAGGATGGAGAGTCAATGGTGCTTAGGCCATAA	T->G	T G K T K G - K - G K - G T T K G T G - T - T K G G T T G T G T T - T G T G G - G G - - G - G - - G G T - - K G G T K G G K T T G T G T T K T G - G G - G G T - G K G T G G T - - T T T G G K T T K - G - K - T G G K - T - K T T T T G - G T K K G T - K T T K - - - G T T - - - T - - T G G G G K T G G T G T K T G K G T T G - - G T T T - G G -
M15131	T10181_47	CTCATCTTCCATTCTTACCTAATTTCTTTTGTTTGTGAAGAGAAAACGATCAATTATTTTGCTCTAATCTCTCAACTATTCTCTTCCATTCTCG	C->A	C A A C C A C M A A M C M A - M A C A C A - M A A A C C C C A C M - M A C A A - A A C - A A A - A A A C A C M A M C M M A M M C A C A M C M C C C M A A A A M A A A C C A A - A A C C - A C A M C A C M A A M C A A M C M A M C C C C A C M A M M A C - A M C M C M A A M C A A A C C C C A A A A M C A A M A M M C A M - C M A C A A C C A C A C C
M12646	T8495_14	CGACGTATACCTCCACCGTCTTGCCCAGGAGTGGTTGGAAGACTCTGTCCATCAAGCGTTGGTATGTAGCGCCGGCGTTTTTGAGACCAAAGGG	C->T	Y T C C C T - C - T T - - T T Y T C T T - - - C T T C Y - C T Y C - Y T T - T - C C C - T C T - - T T - - Y Y T - Y C Y T T C Y T C Y T C T T - C C T - T T Y C - C C C T T C - T C C C T - C - C T T C - - - Y T T C - C - C Y C T C T C - - C C T C - Y Y C Y T - - T - C - C C C T - C T T T - Y T T T T Y - T Y - C C Y - - - - T - C C T - - C
M12647	T8495_35	CGACGTATACCTCCACCGTCTTGCCCAGGAGTGGTTGGAAGACTCTGTCCATCAAGCGTTGGTATGTAGCGCCGGCGTTTTTGAGACCAAAGGG	T->C	Y C T T C C - T - C C - - C C Y C T C C - - - T C C T Y - T C Y T - Y C C - C - T T T - C T C - - C C - - Y Y C - Y C Y C C T Y C T Y C C C C - T T C - C C Y C - C C T C C T - C C T T C - T - T C C T - - - Y C C T - T - T Y T C T C T - - T T C T - Y Y T Y C - - C - T - T C T C - T C C C - Y C C C C Y - C Y - T T Y - - - - C - T T C - - T
M22864	T15450_38	GATTGAATATAAGAAAAATGCTTTTAAGTATGTTTTTTACACATACTTAGCTAATTTCGTGGTATATGTCTAATCGTGTTTTTCTCAGACGTCG	T->G	T G T T - G G - - G G - G G - - G - - - - - - - G - T T G T T - - - - G - - G - - T T - - T G - - G G T - - K G G T - G G - G T G T T T G G T G T T G - G G G T - T G T G G - T G T T - - - K T T G - - G - G - G G T T K G G T T T - G T G T - G G T T T - T - T G - G G T - - G T G T T G G - G T G G - G T G - T - - - T K - - - G T - G - G - -
M22865	T15450_39	GATTGAATATAAGAAAAATGCTTTTAAGTATGTTTTTTACACATACTTAGCTAATTTCGTGGTATATGTCTAATCGTGTTTTTCTCAGACGTCG	A->C	A C A A - C A - - C C - A C - - C - - - - - - - C - A A A A A - - - - C - - C - - A A - - A C - - C C A - - M C C A - C C - C A C A A A C C A A A A C - C C A A - A C A C C - A C A A - - - M A A C - - C - A - C C A A M C A A A A - C A A A - C C A A A - A - A C - C C A - - C A A A A C C - C A C C - C A C - A - - - A M - - - C A - C - C - -
M17653	T11895_41	CGAGTCACCACAACAATCGCCGGAGTCGCTCTTCCTTCAAGGATATCGCCGTCAACAACAAAGGTTATCACTGGTGCCTCTTCATTCCTCATTT	G->A	G A R G A A - R G A A - G A G R A - G G - - - G A A G G G G A G G - R A G - A - - A - - A R A - - A A G - A R - A G G G A R A G A G R A A A - A - G A - A A A - A G A G - A - - - - G - A R G - G G - G - G G G A A G G R - R G G G G A G - - R G A G - R R G A G A - A - - - - - - - G G - A A A G R A A A R - A G A G - - - A A G A G G - - A G -
M19920	T13456_57	ATTTTGGAGTCAAAGCATGCTTAAGGTGTGACTTACCACCTAAGCACTCACATATTTTACAACATGTGGCACTAATGAGAGAGCCTTGTTTTCG	T->C	T C Y T Y C - Y Y C Y T T T - Y C T Y C T - - Y C C T T T T C T T C Y C T C C - Y - - - C Y C - C C C - - Y Y T - T T T C C Y T C T Y T T C T T T Y C C C C C C C Y T T C C T C C T T T C Y Y - T Y - Y C T - T C C Y T Y C Y T T T T C T T C Y Y C T - Y Y T Y - C - C C - C C T T Y T T C C C Y Y T C C Y Y C T T C Y T T T C C C C T T T - C T T
M19921	T13456_73	ATTTTGGAGTCAAAGCATGCTTAAGGTGTGACTTACCACCTAAGCACTCACATATTTTACAACATGTGGCACTAATGAGAGAGCCTTGTTTTCG	T->C	T C Y T Y C - Y Y C Y T T T - Y C T Y C T - - Y C C T T T T C T T C Y C T C C - Y - - - C Y C - C C C - - Y Y T - T T T C C Y T C T Y T T C T T T Y C C C C C C C Y T T C C T C C T T T C Y Y - T Y - Y C T - T C C Y T Y C Y T T T T C T T C Y Y C T - Y Y T Y - C - C C - C C T T Y T T C C C Y Y T C C Y Y C T T C Y T T T C C C C T T T - C T T
M19919	T13455_53	CGAGTCTTCATGGTTGAATGTTGATGCGGAAGCAATTGAATAAGGTAGGTATGAGGTGTTTTGTTTTGGCTAAAGGTAGAGAAATCCTAAGTGT	G->A	G A R G R A - R R A R G G G - R A G R A G - - R A A G G G G A G G A R A G A A - R - - - A R A - A A A - - R R A - G G G A A R G A G R G G A G G G R A A A A A A A A G G A A G A A G G G A R R - G R - R A G - G A A R G R A R G G G G A G G A R R A G - R R G R - A - A A - A A G G R G G A A A R R R A A R R A G G A R G G G A A A A G G G - A G G
M23747	T16042_50	CGATGCACAGGTTAGGAAAGGAGGACGTTTAGGTGCGAGAACCCTAACGTTTGGAATAAGACCAGTGACAATCATGGATTCTCAAGTCAAGTAA	T->C	T C Y T T C - - - - T - - C C C C - - - - - C T C C T T - T - T T - C - T - C - Y - T - C C - - - C C - C - C - - T C - C Y C T C T T T C C - C - - C - C C C - C Y C T C C T C - - T - C C T - T T T C C - - T C - C - - - C - T - T C T - - Y T C T - T C T T T - - C - C - T - - C T T - C C - T - C - - - - - T C T T - - - - - - - - - - C - T
M19627	T13243_20	CGATCATGTTAGTTTAATATGGATAGATTAGATTAATTGTTTGTAACTGCTATTAAGTTTTTTCTAAAGTTTGTTGTACCATATGTATAAAATT	T->G	T G - T T G G T - G G - T G T T G - - - - - G - G - T T G T G T T - - G T G - - G T T - G G - - G G G T - G G G T T T G G - T T G T G T T - - G - - G G G G T G G - - T G G T T G T - - - T G T - T - - - - K T G - G T K G T T T T T G G T G G G G - T G G T G T T - G G T G T T T G T T G G G G K G G G G G K - T - G T T T G - G G T T K T G - -
M25287	T17011_31	CGAGATGATACCAGTGATAGGGAAGAGACGGGTAGTGTAGGGAGAATTCCAATGGAGAGGGTGGTTGAAGTTAGGGAAGATCCGCCTGAGGAGT	G->A	A G R - - G - A A G A - - G - G G - - - - - G - G G A - - A G A A - R G A - G - - - - - G G G - - G G - - - - - - A G - G G G - G - R A - G - - - - G - G G - G - R G A G G A - - A A A G A G - A G G A - G G - G - G - A - A - A A A G - - - A - G A - - - A G - G - G A - - - - - - - - G G - G G - G G A - A - A G G - - - G - - G A - - - G - -
M21930	T14814_7	CGAATCTTGTGTCTATTGGATTCAATCAAAAGGGGTTTTAAGCTTTTGAAAAACTTTTAAATAGCCAATTCAACCCCCTCCCCTTCTTGGCTTA	T->C	T - - T - C Y - C C T - C C C - - C T C - - C C C C T T T T T - T - C - - C - - - - T - - C C - C - C T - - C C T T - C C - C T C T - T Y - T Y T C C - C - - T - - - T C C - T C T - - C - T - - C - - C C T T - C C T C C T T T T - C T Y T T C C T T C C - C T C - C C T - - C T C T T C - C Y - - C C T T Y - T C C C T Y C - C C T T Y T C - T
M21931	T14815_46	GACCAGCCTTGGACTGAATGGACAATGGAAGAGAGGAGAAGAGCTCAATATGATTGCAATGTAAAGAATATACTCATATCATCTTTGAACATCG	C->T	C - - C - T Y - C T C - T C T - - T C T - - C T T T C C C C C - C - T - - T - - - - C - - - T - T - T C - C T C C C - T T - T C T C - C T - C Y C T T - T - T C - - - C T T - C T C - - T - C - - T - - T T C C - T T C T T C C C C - T C Y C C T T C C C T - T C T - T T C - - C C T C C T - T Y - - T T C C T - C T T T C Y T - T T C C Y C T - C
M12384	T8311_17	TAGTGTAGAAGTTGGTTCTTAAGGTCTTCATCTCCTCCATACGGATGTAATCCGCAGCACGCAGTTTAAGTTTGTGCATGGAGGCTGGAGGTCG	T->G	T G T T G G - T - G - - - T - K G - T - G - - G G G T T - T - T T - T G T G - - - - - - G G G - G G - - - - G - - T G T G G T - G T T - - G - T - G G - G G G - G G G T G G T - - T T - G G - - T G - T G - - T G G G T T G G T - - T G T - - - - G T - - G T G - G - G - - - T - - G - T - - G - G T G - - T - G T G G - - G - - - - - - - - G - -
M12385	T8311_73	TAGTGTAGAAGTTGGTTCTTAAGGTCTTCATCTCCTCCATACGGATGTAATCCGCAGCACGCAGTTTAAGTTTGTGCATGGAGGCTGGAGGTCG	T->C	T C T T C C - T - C - - - T - Y C - T - C - - C C C T T - T - T T - T C T C - - - - - - C C C - C C - - - - C - - T C T C C T - C T T - - C - T - C C - C C C - C C C T C C T - - T T - C C - - T C - T C - - T C C C T T C C T - - T C T - - - - C T - T C T C - C - C - - - T - - C - T - - C - C T C - - T - C T C C - - C - - - - - - - - C - -
M5276	T3543_86	AAATTATATTTTGATAAATTTATTATATTAATTGTGGGAATTTCTAATTTTTAAAATCAACCTGAAAAATGTTAATAAAAATTTGTTTGGGTCG	T->C	T C - T T C - - C C - - C T - - - - - - C - C - C - T T C T - - T - T C T - C - C T T - - - C T C - C T - C C T C T - - C - C T C T T C C - T C - C C C C C Y C - - - T C C T - C T T - - C C T - C C - - T C T - - C - T - C T T T T C T T T C C C T - T Y T C T C - C C T C - C T - T T C C C C C T C C C T C C T - C C - C - - - C T - - T C - T
M18346	T12369_77	CGAAGCTGCTTCTTATGCCAATGTGACAAGAAAAGTTGTGACTAAATTCATAAGAAGAGAGTTGATTTGCAGATACGGATTGCCCAACAAGATA	G->A	G A R G A A A R - - R - A G - R A A A A - - - R - A G G - G - G G - R - G - - - - - G - A - A - - A A - - - A - - G R G - R R G A - R G A A - - - A - - A A - A A R A G A A G - - G G G A A G - G - A G - G A G A - A G A - R G G G G - - - A G A A G - G R G A - - - A - - A - A - - - G A A A - R G A - - - G A G A - - - - A - - - G - G - A - -
M10309	T6935_35	CGACTCAAGAGGGTTTTCCTCAAGGTCTAAAAACTCATCAAACTTTACATGAATAGATTCTTCTACAAGCAATATTCTCCTATTAAATACTCTA	T->C	T C Y T T C Y Y Y C T - Y T T Y C C Y C T - C C C C T T C T Y T Y - Y C T - C - C Y T - C - C - T C C T C T Y T Y T C Y C Y Y T C T C Y Y C T Y Y Y C - C C Y Y - C - T C C - C C T T T C Y Y Y T T C Y C C Y T C C Y T T C Y T T T T C T T Y Y Y C T T Y Y T Y T C Y C Y T C Y Y T Y T T C C C Y Y Y C C Y Y Y Y T C Y C T Y C C C Y T T Y T C T T
M26654	T17699_39	CGAATCAAGTGAGTATCAAATTCAGTACAGGACAATGTTTGAATGAAGTATTATGTGATATTGCTCCCATGAACTCTTGTCATCTTGTTTTTAG	T->G	T G K T G G K K K G K - K K G K G T G G T - G K G G T T T T K T T - K G T G G - K K T - G K G T K G G T T G K G K T K T G K K T G T K T K G T K G K G G G G K K G K G T G G T T G T T T G G K K T K G G G T K T G G K T K G K T T T T G T K K K K G T T K K T K T G T G K T G K K T T T T G G G K K K G G K K K G T G T G T - G G T G T T K T G G T
M3401	T2273_15	CGATCCGAGAGAAGTAGTTGTTGGATGCTAGTCTGAACAGGGTCAGAGAATAGCTTGGGTAAGATGAGGCTAGGGATTTTGCTTTGGGTGATGA	T->C	T C C T C C T Y Y C Y C T Y C Y C C - C - - C C C C T T C T Y T T - Y C T C C - Y Y T - C Y C C C C C T C T Y T Y T Y C C Y Y T C T - Y Y C T Y C Y C C C C T Y C T - T C C - C C T T - C - T Y T Y C C C T Y T C C T T Y C T T T T T C T T Y Y Y C T T T Y T C T C C C Y T C Y Y T Y T T C C C C Y Y C C Y Y Y Y T C Y T T Y C C C C T T Y T C C T
M7449	T5031_3	TCGGAGTTAGAGATTGTTTTTAGCTATATATGGAAGAAAAAGTTAGGTTGAAGGTCTTTTTTAAGTCAAATTGTTAAAGTAGCACTAACTATCG	G->A	G A G G R A A R R A R A G A G R A A G G R - A A A A G G G G G G G - R A G A A - R - G - A R A - A A A G - A R - A G G R A A R G A G R R G A G R A R A - A A G G A G G G A A - A A G G G A G R - G R G R - R A G A A R G R A R G G G G A G G A R R A G - R R G R G A - A A G A A G - R G G A A A R R R A A R R G A G A R A G R A A - A G G R - A A G
M19399	T13081_31	CTCACAAGATTGCTTACAAGGCACTTATAGAGATGTCTCCTTGTTGGGTCGTCTTTGGTAAGCCATGCCACATTCCAGTGGACATAGAGGATCG	A->G	A G R A R G A R R G R A G R G G G R R A G - A R G G A A R A R A A - R G A G - - R G A - - A G - R G G A R G A R R A G R G G R A G A R R R G A R R R G G G G G R G A A A G G - R G A A A G A R A A G - R G A R A G G R A A G R A A A A G A R R R R G A - R R A R A G G G R A G R R A R A A G G G R R R G G R R R R A G R A A R G G G G A A R A G G A
M7512	T5072_85	CGATTGGTCCAATGGAATGTCTCGGGCAAGTTCATCCATTTCTGGTGAACAATCAACAAGCAAAACCCGTGAACCAAAATATGAGCTTTTCTCA	G->A	G A R G R A A A R A G G R A - R A R A - A - A A A A G G R G R G G - R A G A A - G R G - A A A G R A A G A R R R R G A R A R R G A G R A R A G R G R A - A A A R A A - G A A G R A G G G A A R G G A G G A G R G A A R G G A R G G G G A G R R R R A G G R R G R G A R A R G A G R G G G G A A A R G G A A R R R A G A G A G R A G R A G G R G A A G
M18519	T12487_86	CGAGCAGTAGATCCTAGGCGAGCCTCTATTATTCTCGCCTAAGCGACACAAGCTCGCTTGGGCGAGAAAACCAGTGCTCACCATTATTCTCTCG	A->G	A G R A - G G A G G R - R A A G G R R - A - A A G G A A A A R A A - R G A G G - A G A - G A G - R G G A G R R A R A A R G G R A G A A A R G A R R R G G G G R R G G A A G G - R G A A A G G R R A A G A G A R A G G R A A G R A A A A G A R R R R G A - R R A R A G R G R A - R R A R A A G G G R R R G G R R R R A G R A A R G R R G A A R A G A A
M28261	T18469_82	CGAGAATTTTTATCTTTGGAACCAATAGGCTTACCACGCTTCAATCGTGTTATGAATAAATATCAATTATATTTGGAGCATATAGCAGTTGGTA	A->T	A W A A G W W T W W W A W A - A T A T T A A W A W W A A W A W A G - R W A A W - A W A - T A W A W K W A A W W W W A G W T A A A W A R W A R A W A W W A W T A A K G G A W W - W W A A - G A T A A A A A W A W A W W W A W W W R A A A W W W W A T W A A A W A W A W - W W A W A W A W A A W W W W A A W W W W W T A A W - A - W A W W A A W - W G A
M33453	T21405_40	CGATTAAACACCTTGTTTCTCTACTACCTTTTCCATAATCATTTTCCTTACTTCCTTTTCTTTTTCTTCAATTTCCCTTCCTTGCAGTTTATAT	C->T	- T T C T T Y T Y T Y Y Y T T T T T T T - - T T Y T C C Y C Y - T - T Y C Y T - T Y C - T T T T Y T Y C Y Y T T Y C T Y Y T Y C Y C T Y Y T C Y Y Y Y Y T T Y Y T T T C Y T - Y Y C - T T T Y Y - Y T T Y Y Y C Y Y T C Y Y T - C C - Y C Y Y T Y T C - Y T C T
M30191	T19300_8	CGATCCACAAACAAGATCTATTACATATTTACTGACCTCTTGTCCTAAGTATATTGACCTTATACAACCCCTACTTTTCGTGGGCTAGCTTAAA	C->T	C T T C T T Y T Y Y Y Y Y Y C C T Y T T C - Y T Y T C C Y C Y - T - T Y - Y T - T Y C - T T T - Y T Y C - Y Y Y Y C T Y Y T T - T C T Y Y T C Y C Y Y T T T Y Y T T T C Y Y - Y Y C - - T T Y Y - T T T Y Y Y C T Y Y C T T T C C C C T C Y Y T Y Y C - Y Y C Y C Y C T C C Y T Y C Y C C Y T Y Y Y T T Y Y Y Y Y C T T T C - T T C Y C C Y C T Y C
M30192	T19300_53	CGATCCACAAACAAGATCTATTACATATTTACTGACCTCTTGTCCTAAGTATATTGACCTTATACAACCCCTACTTTTCGTGGGCTAGCTTAAA	A->G	A G G A G G G G R G R G G R A A G G G G G - R G G G A A G A R - G - G G - G G - G R A - G G G - R G G A - R G R R A G R G G G - G A G R G G A R G R G G G G R R G G G A G G - R G A - - G G G G - G G G G R G A G G R A G G G A A A A G A R R G R G A - G R A R A G A G G A G G R A R A A G G G R R G G G G R G R A G G G A - G G A G A A R A G G A
M13148	T8832_31	CGATAGCCTTTTTTGTTGTGTATTGTATCCCAAGAAGATTCCTCGTATACTCTAGTCTTCAAGCTTGTTCTTCCTTTGGTCAAGAACATGTATG	C->T	C T T C - T Y C T T Y C Y T - C - T C - C - Y - T T C C T C Y C - - T - - T T - - T C - - C T C Y T T C T C Y Y Y C T Y T C C C T C C Y C T C Y T Y T T T T Y Y - T - C T T - Y T C C - T C Y C - T T T T T Y C T T Y C T T Y C C C C T C Y Y Y Y T C - Y C C T C T C T Y C T T Y C T C C T T T Y C T T T T Y Y T C - T - C Y T C T T C C Y C T C C
M13149	T8833_63	GAGAATATGCTACTGTAAGTTGTCGCTCTATGCCTTCATCTTTGCATAATTTTTCAAACTTGCGAGATGTGTACTCCTTTCCACAATTACTTCG	C->T	C T T C - T Y C T T Y C Y T - C - T C - C - Y - T T C C T C Y C - - T - - T T - - T C - - C T C Y T T C T C Y Y Y C T Y T C C C T C C Y C - C Y T Y T T T T Y Y - T - C T T - Y T C C - T C Y C - T T T T T Y C T T Y C T T Y C C C C T C Y Y Y Y T C - Y T C T C T C T Y C - T Y C T C C T T T Y C T T T T Y Y T C - T - C Y T C T T C C Y C T C C
M13150	T8833_84	GAGAATATGCTACTGTAAGTTGTCGCTCTATGCCTTCATCTTTGCATAATTTTTCAAACTTGCGAGATGTGTACTCCTTTCCACAATTACTTCG	C->T	C T T C - T Y C T T Y C Y T - C - T C - C - Y - T T C C T C Y C - - T - - T T - - T C - - C T C Y T T C T C Y Y Y C T Y T C C C T C C Y C - C Y T Y T T T T Y Y - T - C T T - Y T C C - T C Y C - T T T T T Y C T T Y C T T Y C C C C T C Y Y Y Y T C - Y T C T C T C T Y C - T Y C T C C T T T Y C T T T T Y Y T C - T - C Y T C T T C C Y C T C C
M1013	T690_39	CGAATACAAAAATAAAACTATTCATGTGTAGATAAATTTACCAGAAAAGAAGTACTCACTAGTAAAAAATGTTGAAAAATAAAGTCAAGATCAT	T->G	T G G T G G G T K G T K K T - T G - T T - - K G G G T T K T K T T - G G T - G - T T T - G T G - K G G T - G K T K T G G G T T T G T T G G G T K T K G - G G K K G T - T G G - K G T T - G G K T T G T T G K K T G G K T K - K T T T T G T K K K K G T T G K T K T G K G K T G T T T G T T G G G K K G G G K K K G T G T G T T G - G G T T K T G - T
M16186	T10881_13	CGACGCCCAGGCATTCGGGTGTATCTGGGTCGGCGCACATTGGATCTGACGGAGGACCGCCATCTGCCAGTCGGCAAACGGCACAGTCAGACCC	A->G	A G R A R G G G - G A - A A G R G - G - - - - R G G A A G A - A A - R G A - - - G G A - G - G - G G G - - - R - G A G A G R A A G A A A R G A A A A G G G G G A G R - A G G A G G A A - G R A - A R G R - R - A G G R A G - A A A - A G A - - R R G A - G G A R A G - G A - - - G A G A A G G G G G R G - G R - G A G A - A A G A G G A A A - G G -
M16187	T10881_49	CGACGCCCAGGCATTCGGGTGTATCTGGGTCGGCGCACATTGGATCTGACGGAGGACCGCCATCTGCCAGTCGGCAAACGGCACAGTCAGACCC	A->G	A G R A R G G G - G A - A A G R G - G - - - - R G G A A G A - A A - R G A - - - G G A - G - G - G G G - - - R - G A G A G R A A G A A A R G A A A A G G G G G A G R - A G G A G G A A - G R A - A R G R - R - A G G R A G - A A A - A G A - - R R G A - G G A R A G - G A - - - G A G A A G G G G G R G - G R - G A G A - A A G A G G A A A - G G -
M9125	T6115_2	TTTGTCTATCATAACCCACCTTCTTTCCTCTGATCCACGAGAACCTGTTCTTGTCAAAATGTTGATGAAGGTAGGCATTGGAATAGAACTCTCG	T->C	T C Y T C C C C C C Y - T T C C C C C - C - - Y C C T T T T C T T - Y C T C C - C T T - C C C - - C C T - T Y T C T C Y C Y Y T C T C T Y C - C T T C C C C Y - C Y T T C C T C - T T T C T Y T T T T Y - C T T C C Y T T - Y T T T T C T C T Y Y C T - T Y T Y - C - C - T C C C - C T T C C C Y Y Y C C Y Y Y C T C T C T T C T T C T T T T C - T
M14787	T9939_35	AGAGAAAATCCTCATAAGGAGGAAAATTAAATTAATCAAATGTGATGAGCTAGAGCACTAAGATAAGGAGTTGAGCCCATAGAAAACCCTTTCG	A->C	A C M A M C C M C C M A A A C M C M A C C - - C C C A A A A M A A - M C A C C - M A A - C - C - C C C A - A M A C A C A C M M A C A M C M C A A M M C C C C M A C M A A C C A - - A A A C C M A A M M A - M - A C C M A M C M A A A A C A A - M M C A - M C A M A C A C A A C C A A M A A C C C A M M C C M M - M A C M C A A C - C C - A M A C A A
M14788	T9939_61	AGAGAAAATCCTCATAAGGAGGAAAATTAAATTAATCAAATGTGATGAGCTAGAGCACTAAGATAAGGAGTTGAGCCCATAGAAAACCCTTTCG	A->G	A G R A R G G R G G R A A A G R G R A G G - - G G G A A A A R A A - R G A G G - R A A - G - G - G G G A - A R A G A G A G R R A G A R G R G A A R R G G G G R A G R A A G G A - - A A A G G R A A R R A - R - A G G R A R G R A A A A G A A - R R G A - R G A R A G A G A A G G A A R A A G G G A R R G G R R - R A G R G A A G - G G - A R A G A A
M14786	T9938_66	CGATGAGCAACATGATTAACAACAAGAAGCAACAATCAGTCAAAGTGCAAAGTAATCATGTCAGAACACTGAAGCCTGGGACTAAGCACTGGAA	A->G	A G R A R G G R G G R A A A G R G R A G G - - G G G A A A A R A A - R G A G G - R A A - G - G - G G G A - A R A G A G A G R R A G A R G R G A G R R G G G G R A G R A A G G A G - A A A G G R A A R R A - R - A G G R A R G R A A A A G A A - R R G A - R R A R A G A G A A G G A A R A A G G G A R R G G R R - R A G R G A A G - G G - A R A G A A
M19168	T12915_53	AACGTAAGAAAATTTTTGCATTCCCTCCTTCTTCAAACTAAAATTGTGTGTGCAAAATGAAAATAAGATGTTCCCTCCAAACTTCCCTCCATCG	C->T	C T T C C T - C T T Y - T C T T T T C C - - Y Y T T C C T C Y C C - C - - T T - C T C - - - T - Y T T C - C Y T - C C T T C C C T C T T C T C Y C Y T T T T C Y T T C C T T C C T C C - T T Y Y C T T T T C T C T T Y C C T T C C C C T C C Y Y Y T C C C Y C Y C T - T T C T T Y C T C C T T T T Y T T T Y Y Y C C T C T C C T - C T C C Y C T T C
M10762	T7244_65	TAGTTTTTCTGTCATCCATTCCGATATTTGGGGACCTACCTGTGTCTCATCTTTTGGCTTTAGGCATTTTGTTACATTCATTGATGAATATTCG	C->T	C T C C T T - C C T T - C Y Y Y T C C C T - T T T T C C C C - C Y - C T C - T - T T C - T Y T - - T T - - C Y C - C Y - T C Y C T C Y C Y T C C - T T - T T Y T T Y T C T T - T T C C - T Y Y - C Y C Y - T - C T T Y C Y T Y C C C C T C - C Y T T C C - C C Y C T - T T - T T T - C - C T T T - Y C T T C Y - T C T C - C T T - - T - C C - T C -
M10761	T7244_39	TAGTTTTTCTGTCATCCATTCCGATATTTGGGGACCTACCTGTGTCTCATCTTTTGGCTTTAGGCATTTTGTTACATTCATTGATGAATATTCG	C->G	C G C C G G - C C G G - C S S S G C C C G - G G G G C C C C - C S - C G C - G - G G C - G S G - - G G - - C S C - C S - G C S C G C S C S G C C - G G - G G S G G S G C G G - G G C C - G S S - C S C S - G - C G G S C S G S C C C C G C - C S G G C C - C C S C G - G G - G G G - C - C G G G - S C G G C S - G C G C - C G G - - G - C C - G C -
M4674	T3127_25	TAATTATTGTTGCATATGTATGGTCTTTTTAGGAATTATGCATTTGAGTGTGTTTTTTTGTGTGTGTTAAATTATAAAATTGACATAATAATCG	C->T	C T C C C T C Y - T C T T Y C Y T C T - T - C C T - C C C C T C C T C T C - T - C T C - - Y T C C T T - - T Y C C C T C T Y Y C T C Y C C T C - - C T - T T Y T - C - C T T - C T C C - T Y C C C Y C C T Y Y C T - Y C C T Y C C C C T - C Y C Y T C C Y T C Y - T - T T C T - - C T C C T T T T Y Y T T C Y T T C T T Y C T T C - T C C C - T C C
M6208	T4177_61	CGATTTCCCAAAAGTTTTTGTATACCAATATATTATGAAAAATCCATCACAATCTTTATTGAATATTTGGTTAAATTATATTTTGTTATAAGAA	G->T	G T K G K T - T T T G - - K - G T - G - - - - - T T - G - G G G G T T T - - T - - T - - T K T - G T T - - - T - - G T T T G K G T G T G G T G G G G T - T T T T T T G G T T - T T G G G T G G G G G G G - T G G T T K G K - K G G - G T - - G K G T G G K T G K G T - T T - T T T - T - G T T T G K T T T T K T T G T T - G G T T - - - G T - T G -
M6207	T4177_57	CGATTTCCCAAAAGTTTTTGTATACCAATATATTATGAAAAATCCATCACAATCTTTATTGAATATTTGGTTAAATTATATTTTGTTATAAGAA	T->C	T C Y T Y C - C C C T - - Y - T C - C - - - - - C C - T - T T T T C C C - - C - - C - - C T C - T C C - - - C - - T C C C T Y T C T C T T C T T C C C - C C C C C C T T C C - C C T T T C T T T T T T T - C T T C C Y T Y - Y T T - T C - - T Y T C T T Y C T Y T C - C C - C C C - C - T C C C T Y C C C C Y C C T C C - T T C C - - - T C - C C -
M7650	T5158_6	CGATCTAACACATTTGGTCAACAAAGAAAAGTAGATCTGAAAACATTCACCCAACCAAAATAAGAAGAACTCACAGAAAAACAGCACTTGAAAA	T->C	T C Y T Y C - Y - C Y - C T T T C - C T C - C Y C C T T C T - T T - Y C - - C - T - - - C T C - - C C T - - C - - T Y C C T C T C T Y C C C T - - C C - C C Y - C T - T C C - - - T T T C C T - T C T Y - C - T C - Y - C C Y T T T T C - - T Y C C T - Y C T Y T C - C - T C T - T - - T C C C C Y T C C C Y - T T C C T T T C - - C - T - T - T -
M996	T674_52	TTAAGATCTTCATGCACATGGCTTTATCAATTCTTTGCTTCAAGCTTGCTTATGCCAACTATCTCCCCCTGAATTGATGAAGCCAACATCCTCG	A->G	A G R A R G A R R G R A R A - R G A G G - - R G G G A A R A R A A - R G A - G - R R A - G G G A R G G A A G R R R A G R G R R A G A R R R G A R R R G G G G R G G A A A G G - R G A A A G A R A A R G R G A R A G G R A R G R A A A A G A A R R R G A A G R A R A G G G R A G R R A R A A G G G R R R G G R R R A A G R A A R G A R G A A R A G G A
M543	T368_41	CGACTTGGGCATACTTTAGGACATGTTGTTGATCATGACAGGCTTCAGGATGTGTTGCCGATCATGGCATGCTTTAGGGCCTATTGCAGATCAT	G->T	G T K G T T K T K T K - K K T K T T K A T - T K T T G G K G K G K - K T G - T - K K G - T T T T T T T G T K K K K G T K T K K G T G T K K T G K T K T T T T G K - T - G T T - K T G G G T T K G G G G K T K K G T T K G K T K G G G G T G K K T K T G G T K G K G T G T K G T K K G K G G T T T K G K T T K K K K G T T T G K T G K T G G K G T - G
M544	T368_86	CGACTTGGGCATACTTTAGGACATGTTGTTGATCATGACAGGCTTCAGGATGTGTTGCCGATCATGGCATGCTTTAGGGCCTATTGCAGATCAT	G->A	G A R G A A R A R A R - R R A R A A R G A - A R A A G G R G R G R - R A G - A - R R G - A A A A A A A G A R R R R G A R A R R G A G A R R A G R A R A A A A G R - A - G A A - R A G G G A A R G G G G R A R R G A A R G R A R G G G G A G R R A R A G G A R G R G A G A R G A R R G R G G A A A R G R A A R R R R G A A A G R A G R A G G R G A - G
M14002	T9417_91	AAAACACAACCTTGTTGTCATCGGAATGTATTGGTTTTCTGGAGATATTAGTATTGCCCCTATACCATGTCCCATGACGTCAGAAGCCCCATCG	A->G	A G R A R G G G R G G A R R G R G G R G A - G R G G A A R A R A R G R G A G G - R G A - G R G R R G G A G G R R R A R R G R R A G A R R R G A R R R G G G G G R G R R A G G - R G A A A G G R A A G G R G R R A G G R A R G R A A A A G A R R R R G A A R R A R A G G G R A G G G A R A A G G G R R R G G R R R G A G G G A R G A G G A A R A G A A
M9246	T6198_61	CGAATTGTAATCTGCCATGTGGAATTTACTCAAAACTCCACTGATATACCTTCTCTGATGTAGCAAAATTCCCTTGGAAGTGTGTTTGAATTCC	T->C	T C C T C C Y T Y C Y C T C T C C C T C T - - T C C T T T T Y T T C T C T C C - C C T - C T C C C C C T - C Y Y Y T C Y C - Y T C T T Y Y C T Y Y Y C C C C C Y - T T T C C T Y C T T - C - C T T Y T - C C Y T C C Y T Y C C - T T T C T Y Y Y Y C T T - Y T Y T C C C Y T C T C T Y T T C C C Y Y T C C Y Y Y T T C T C T Y C - Y C T T Y T C - T
M3413	T2279_5	CGATGTTCACAACCAAGTCCCTTTCATGTTCCAGATAAGCCCATACCAATTCATCATACTCCATTCATGACTATAGAATTCCAACTCATCTCAT	G->C	G C S G G C S C S C S G S S G S C S C - C - G S C C G G S G S G S - S C - C C - G S G - C G C - S C C G C S S S S G S S C S S G C G S S S C G S S S C C C C S S - S S G C C - S C G G - C C S G G S S S C S S G C C S G S C S G G G G C G S S S S C G G S S G S G C G C S G C S S G S G G C C C S S G C C S S S G G C S G G G C G S C G G S G C C G
M3414	T2279_8	CGATGTTCACAACCAAGTCCCTTTCATGTTCCAGATAAGCCCATACCAATTCATCATACTCCATTCATGACTATAGAATTCCAACTCATCTCAT	C->T	C T Y C C T Y T Y T Y C Y Y C Y T Y T - T - C Y T T C C Y C Y C Y - Y T - T T - C Y C - T C T - Y T T C T Y Y Y Y C Y Y T Y Y C T C Y Y Y T C Y Y Y T T T T Y Y - Y Y C T T - Y T C C - T T Y C C Y Y Y T Y Y C T T Y C Y T Y C C C C T C Y Y Y Y T C C Y Y C Y C T C T Y C T Y Y C Y C C T T T Y Y C T T Y Y Y C C T Y C C C T C Y T C C Y C T T C
M14623	T9831_17	CGAAAATAGGACTTACTAACAAACAAGTGAGGATATGACTTCCTCATTAGATCCTCCATTTCCCAAGTCATCTCCTGAGTTGCCTCGTCCTAGA	T->C	T C Y T C C Y Y Y C Y - Y Y C Y C Y C T C - C Y C C T T Y T Y T Y - Y C T C C T C Y T - C T C - T C C T C Y Y Y Y T Y Y C Y Y T C T Y Y Y C T Y Y Y C C C C Y Y C Y T T C C - Y C T T - C T T Y T Y C Y C Y Y T C C Y T Y C C T T T T C T Y Y Y Y C T T Y Y T Y T C C C Y T C Y Y T Y T T C C C Y C Y C C Y Y Y Y T C Y C T Y C - Y C T T Y T C C T
M7770	T5235_40	CGATAAAACACCTTATTTCTCTACTACCTTTTCCATAATCATTTTCTTTACTTCCTTTTCTTTTTCTTCAATTTCCCTTCCTTCTGTAGTTTAT	C->A	C A M C M A M M M A M A M M C M A M M A - - M M A A C C M C M C M - M A C A M - A M C - A M A - M A A C A M M M M C M M M M M C A C M M M A C M M M A A A A A A A M A C A A C C A C C A A M M M C M A M A M M C A A M C M A M C C C C A C M M M M A C C A M C M C A A A A C A M M C M C C A A A M M M A A C M M A C A M - C M A - M A C C M C A C C
M17290	T11646_33	CGAGGTCAGCTATCCTCCCATTGAGCTTCATCTCTGAATCCAAACAACGAACCTTTCAGGTCCCTAACCTCTTCTTTCCTCTTCCCACCTTTCT	T->A	T A W T W A W W W A W T T W A W A W W A A - W W A A T T W T W T W - W A T A A - T W T - A W A T W A A T A W W W W T W W A W W T A T W W W A T W W W A A A A W W A W A T A A T W A T T - A A W W T W W W A A W T A A W T W A W T T T T A T W W W W A T T W W T W T A T A W T A W W T W T T A A A W W W A A W W W W T A W T T W A A W A T T W T A T T
M17291	T11646_49	CGAGGTCAGCTATCCTCCCATTGAGCTTCATCTCTGAATCCAAACAACGAACCTTTCAGGTCCCTAACCTCTTCTTTCCTCTTCCCACCTTTCT	G->A	G A R G R A R R R A R G G R A R A R R A A - R R A A G G R G R G R - R A G A A - G R G - A R A G R A A G A R R R R G R R A R R G A G R R R A G R R R A A A A R R A R A G A A G R A G G - A A R R G R R R A A R G A A R G R A R G G G G A G R R R R A G G R R G R G A G A R G A R R G R G G A A A R R R A A R R R R G A R G G R A A R A G G R G A G G
M14493	T9746_22	CGAGACTACTAGCTCGCACCCTAAATCACAAACCTCTAATCCCAACCTCCCTACACATGCATTGGAAATAAAAGAATGTGAAGCTCCCGAATCA	T->C	T C Y T Y C C Y Y C Y T Y C C Y C Y Y C C - Y Y C C T T Y T Y T Y - Y C T C C - Y Y T - C T C C Y C C T C Y Y Y Y T Y Y C Y Y T C T Y Y Y C T Y T Y C C C C Y Y C Y C T C C T Y C T T T C C Y Y T Y Y Y C T Y T C C Y T Y C Y T T T T C T Y Y Y Y C T T Y Y T Y T C T C Y T C T Y T Y T T C C C Y Y Y C C Y Y Y C T C Y C T Y C C Y C T T Y T C T T
M19128	T12889_57	TCTGGGATAAGGCAACCCAAGAGATGACTTGGGAGATGCAGGATCTCATGAGGAAGTCTTGTCCTCACCTTTTTGCCGATAAGTCTTATTTTCG	T->C	T C Y T Y C Y Y Y C Y Y Y Y Y Y C Y T T Y - Y Y C C T T Y T Y T T - Y C T T C T Y Y T - C Y C T Y C C T C Y Y Y Y T Y Y C Y Y T C T Y Y Y C T Y Y Y C C C C T Y C T T T C C T Y C T T T C Y Y Y T Y T Y C Y Y T C C Y T Y C Y T T T T C T Y Y Y Y C T T Y Y T Y T C T C Y T C Y Y T Y T T C C C Y Y Y C C Y Y Y Y T C T T T T C - Y C T T Y T C T T
M15343	T10315_79	CGAGAAAAGACAATGACAATCAACTATGTTACTTCAAATTAGTGTGTTCCAGGGAGGGAAAATGTGTGTCATCCATACCACCTGAAATGAAGAC	C->T	C T Y C Y T Y Y Y T C C Y Y C Y T Y Y T C - Y Y T T C C Y C Y C Y - Y T C T T - Y Y C - T Y T - Y T T C Y Y Y Y Y C Y Y T Y Y C T C Y T Y T C Y T Y T T T T Y Y T T Y C T T C Y T C C - T Y Y C C Y Y Y T C Y C T T Y C Y T Y C C C C T C Y Y Y Y T C C Y Y C Y C T C T Y C T Y Y C Y C C T T T Y Y Y T T Y Y Y Y C T Y T C Y T T Y T C C C C T Y C
M16088	T10821_76	TCGTCTGTAACAGAGGTAGATGTCGCTATGGGAACTGGCTCACTGAATTGATATTACTCTAGTATCTCTTCTTAATTGCTTGGTGTAAGACTCG	T->C	T C Y T Y C Y Y Y C Y T Y Y T Y C Y Y T T - T Y C C T T Y T Y T Y - Y C T C C - Y Y T - C Y C - Y C C T T Y Y Y Y T Y Y C Y Y T C T Y Y Y C T Y Y Y C C C C Y Y C Y Y T C C T Y C T T T C Y Y T T Y C Y C Y Y T C C Y T Y C Y T T T T C T Y Y Y Y C T T Y Y T Y T C C C Y T C Y Y T Y T T C C C C Y Y C C Y Y Y Y T C Y Y T Y C T Y C T T Y T C T T
M16087	T10820_30	CGAGGTAAACATTAGTGTGGACCCTTTCTTGGACGAATCCAAGTAATGGTTTTGAATATTGTGAGGTCAAGTTGCTCTGGATATCTAGCTTCTT	T->C	T C Y T Y C Y Y Y C Y T Y Y T Y C T Y T T - T Y C C T T Y T Y T Y - Y C T C C - Y Y T - C Y C - Y C C T T Y Y Y Y T Y Y C Y Y T C T Y Y Y C T Y Y Y C C C C Y Y C Y Y T C C T Y C T T T C Y Y T T Y C Y C Y Y T C C Y T Y C Y T T T T C T Y Y Y Y C T T Y Y T Y T C C C Y T C Y Y T Y T T C C C C Y Y C C Y Y Y Y T C Y Y T Y C T Y C T T Y T C T T
M6736	T4551_83	CGATCGCGTGAGCCTTCCTTAACATCAGATCATTTTCTTTGAAGTCACAAGGCTTCACCTTTGTTCTTGTATTCAGGATTTAGGCGTTTTTCCT	G->A	G A R G R A R R R A R A R R A R A R R A - - R R A A G G R G R G R - R - G A A - R R G - A G A A R A A G G R R R R G R R A R R G A G R R R A G R R R A A A A R R A R G G A A - R A G G G A R R G G R G R A R R G A A R G R A R G G G G A G R R R R A G G R R G R G A G A R G A A R G R G G A A A R R R A A R R R R G A R G G R A G R A G G R G A A G
M6737	T4552_81	CATCTCCTCGCTAGGGTTAGTGAGTCCCATGCTTATATCGCAGAAGCGGTTGAGGAACTGCTTCAACGACTCCTCTAGGCATTGCTTTATGTCG	A->G	A G R A R G R R R G R G R R A R G R R G - - R R G G A A R A R A R - R - A G G - R R A - G A G A R G G A A R R R R A R R G R R A G A R R R G A R R R G G G G A R G R A A G G - R G A A A G R R A A R A R G R R A G G R A R G R A A A A G A R R R R G A A R R A R A G A G R A G G R A R A A G G G A R R G G R R R G A G R A A R G A R G A A R A G G A
M8019	T5395_52	CGAGAACCCTGACAGCCCCGCTTCACCAGATATGCCCCCCTAAATGTTCCCTGATCCCGCCTCCTTGATGAGGCTTTACAGGCCGACCTCATCC	T->C	T C Y T Y C - Y Y C Y - Y Y T Y C Y C T T - C Y C C T T Y T Y T Y - Y C T C C - Y T T - C - C - C C C T T Y Y C T T Y Y C Y Y T C T Y Y Y C T Y Y Y C C C C Y Y C Y Y T C C T Y C T T T C Y Y Y T Y C Y C Y Y T C C Y T Y C Y T T T T C T T Y Y Y C T - Y Y T Y T C C C C T C C Y T Y T T C C C Y Y Y C C Y Y C Y T C Y C T Y C C C C T T Y T C C T
M17483	T11775_7	CGACAATCATCATTAACATTACCATTTAGAAATGTGTTCTCCTTTGAGAGTGGATTGTGTTGGTTTTGAGCGTGAACAAAGTGTCAAACATGTA	T->C	T C Y T Y C Y Y Y C Y T Y Y C Y C C Y - T - C Y C C T T Y T Y T T - Y C T C C - Y Y T - C Y C C Y C C T T Y Y T Y T C Y C Y Y T C T Y Y Y C T Y Y Y C C C C Y Y C Y - T C C - Y C T T T C C Y T T Y C Y C Y Y T C C Y T Y C Y T T T T C T Y Y Y Y C T T Y Y T Y T C C C Y T C Y Y T Y T T C C C Y Y Y C C Y Y Y Y T C Y T T Y C - C C T T Y T C C T
M17484	T11775_12	CGACAATCATCATTAACATTACCATTTAGAAATGTGTTCTCCTTTGAGAGTGGATTGTGTTGGTTTTGAGCGTGAACAAAGTGTCAAACATGTA	A->G	A G R A R G R R R G R A R R G R G G R - A - A R G G A A R A R A A - R G A G G - R R A - G R G A R G G A A R R A R A G R G R R A G A R R R G A R R R G G G G R R G R - A G G - R G A A A G A R A A R G R G R R A G G R A R G R A A A A G A R R R R G A A R R A R A G G G R A G R R A R A A G G G R R R G G R R R R A G R A A R G - G G A A R A G A A
M17485	T11776_15	TGACCACCACGTGGAGTTCCATCACAATTTTGTTCTTAAAAGACACCTTAGAAGGTGGAGGAAGGTAGGAGTATTTAAACTACGCTTGACCTCG	A->T	A T W A W T W W W T W A W W T W T T W - A - A W T T A A W A W A W - W T A T T - W W A - T W T A W T T A A W W A W A T W T W W A T A W W W T A W W W T T T T W W T W - A T T - W T A A A T A W A A W T W T W W A T T W A W T W A A A A T A W W W W T A A W W A W A T T T W A T W W A W A A T T T W W W T T W W W W A T W A A W T - T T A A W A T A A
M17486	T11776_46	TGACCACCACGTGGAGTTCCATCACAATTTTGTTCTTAAAAGACACCTTAGAAGGTGGAGGAAGGTAGGAGTATTTAAACTACGCTTGACCTCG	C->T	C T Y C Y T Y Y Y T Y C Y Y T Y T T Y - C - C Y T T C C Y C Y C Y - Y T C T T - Y Y C - T Y T C Y T T C C Y Y C Y C T Y T Y Y C T C Y Y Y T C Y Y Y T T T T Y Y T Y - C T T - Y T C C C T C Y C C Y T Y T Y Y C T T Y C Y T Y C C C C T C Y Y Y Y T C C Y Y C Y C T T T Y C T Y Y C Y C C T T T Y Y Y T T Y Y Y Y C T Y C C Y T - T T C C Y C T C C
M17503	T11787_76	GCCAAATTAACCTTTACTTTTTTCTTGATATTCCTCGTTTTATTGTGTATTGGTAGTGCCAAAGATTGCATCATCCAGAGGGTAGGGATGTTCG	C->T	C T Y C Y T C Y Y T Y Y Y Y T Y T T Y C C C Y Y T T C C Y C Y C Y T Y T C T T - Y Y C - T Y T Y T T T C C Y Y T Y C T Y T Y Y C T C Y Y Y T C Y Y Y T T T T Y Y T Y C C T T C Y T C C C T Y Y C C Y C Y T Y Y C T T Y C Y T Y C C C C T C Y Y Y Y T C C Y Y C Y C T C T Y C T Y Y C Y C C T T T Y Y Y T T Y Y Y Y C T Y C C Y T Y Y T C C Y C T C C
M17500	T11786_53	CGAATAATCAATGTTTAATGTTATGTTCGCTTCTACAATCTATTGTAGACGCAGATGGGTGAGCAAGTGAGTGAGTGACACTCATGTTCCTTGT	A->C	A C M A M C A M M C M M M M C M C C M A A A M M C C A A M A M A M C M C A C C - M M A - C M C M C C C A A M M C M A C M C M M A C A M M M C A M M M C C C C M M C M A A C C A M C A A A C M M A A M A M C M M A C C M A M C M A A A A C A M M M M C A A M M A M A C A C M A C M M A M A A C C C M M M C C M M M M A C M M A M C M M C A A M A C A A
M17501	T11786_54	CGAATAATCAATGTTTAATGTTATGTTCGCTTCTACAATCTATTGTAGACGCAGATGGGTGAGCAAGTGAGTGAGTGACACTCATGTTCCTTGT	G->T	G T K G K T G K K T K K K K T K T T K G G G K K T T G G K G K G K T K T G T T - K K G - T K T K T T T G G K K T K G T K T K K G T G K K K T G K K K T T T T K K T K G G T T G K T G G G T K K G G K G K T K K G T T K G K T K G G G G T G K K K K T G G K K G K G T G T K G T K K G K G G T T T K K K T T K K K K G T K K G K T K K T G G K G T G G
M17502	T11787_1	GCCAAATTAACCTTTACTTTTTTCTTGATATTCCTCGTTTTATTGTGTATTGGTAGTGCCAAAGATTGCATCATCCAGAGGGTAGGGATGTTCG	G->A	G A R G R A G R R A R R R R A R A A R G G G R R A A G G R G R G R A R A G A A - R R G - A R A R A A A G G R R A R G A R A R R G A G R R R A G R R R A A A A R R A R G G A A G R A G G G A R R G G R G R A R R G A A R G R A R G G G G A G R R R R A G G R R G R G A G A R G A R R G R G G A A A R R R A A R R R R G A R G G R A R R A G G R G A A G
M1780	T1215_74	AATTGGGTTTAACAAAGGTGGATTAATTCACTTGTTTCTGGTCTAACATTGAGATTAGACTAAGCTTCCACTACGAGAAAATTGTGTATTATCG	C->T	C T Y C Y T T Y Y T Y C Y Y C Y T T Y C C C - Y T T C C Y C Y C Y - Y T C T T C Y Y C - T Y T - C T T C C Y Y T Y C Y Y T Y Y C T C Y Y Y T C Y Y Y T T T T C Y T Y Y C T T - Y T C C C T Y Y Y C Y Y Y T Y Y C T T Y C Y T Y C C C C T C Y Y Y Y T C C Y C C Y C T C T Y C T Y Y C Y C C T T T Y Y Y T T Y Y Y Y C T Y T C Y T C Y T C C Y C T T C
M1779	T1214_77	CGAGTAATCTGTTTTAAACTACACACTATTATTTTGTTTGATTTATCACAATTAATTGAGAAGTGCAAATTCAAAATTGTTTTAACTATAAATG	T->C	T C Y T Y C C Y Y C Y T Y Y T Y C C Y T T T - Y C C T T Y T Y T Y - Y C T C C T Y Y T - C Y C - T C C T T Y Y C Y T Y Y C Y Y T C T Y Y Y C T Y Y Y C C C C T Y C Y Y T C C - Y C T T T C Y Y Y T Y Y Y C Y Y T C C Y T Y C Y T T T T C T Y Y Y Y C T T Y Y T Y T C C C Y T C Y Y T Y T T C C C Y Y Y C C Y Y Y Y T C Y C T Y C T Y C T T Y T C C T
M8395	T5638_55	TCAGCAACCTGATTGTTTCCATCCTTGTCACTAGAGCAAATACTTCATCATAGTTTATTTCTTCCCTTTGCTTGTACCCCTTCACTACGAGTCG	T->C	T C Y T Y C Y Y Y C Y T Y Y C Y C Y Y T C - Y Y C C T T Y T Y T Y - Y C T C C - Y Y T - C Y C - Y C C T Y Y Y Y Y T Y Y C Y Y T C T Y Y Y C T Y Y Y C C C C Y Y C Y Y T C C - Y C T T T C Y Y Y T Y Y Y C Y Y T C C Y T Y C Y T T T T C T Y Y Y Y C T T Y Y T Y T C T C Y T C Y Y T Y T T C C C Y Y Y C C Y Y Y Y T C Y C T Y C Y Y C T T Y T C C T
M8394	T5637_47	CGATTCTTTCATTCCATGCTCGTGGAGCTTGCTTCAGGCCATAAAGTGCCTTCTTCAATCTTAGGACTTTCTTTTCTTTGCCTCTTCACATTTA	T->C	T C Y T Y C Y Y Y C Y T Y Y T Y C Y Y T C - Y Y C C T T Y T Y T Y - Y C T C C - Y Y T - C Y C - Y C C T Y Y Y Y Y T Y Y C Y Y T C T Y Y Y C T Y Y Y C C C C Y Y C Y Y T C C - Y C T T T C Y Y Y T Y Y Y C Y Y T C C Y T Y C Y T T T T C T Y Y Y Y C T T Y Y T Y T C T C Y T C Y Y T Y T T C C C Y Y Y C C Y Y Y Y T C Y C T Y C Y Y C T T Y T C C T
M3305	T2209_53	CTACTAGCTCGCTTCCTCCTAGTGGGATGACCCCTTTTGCCAGGCGCCACACATCCAGTGCTTCCTTGTTTCCCACTTCTGAATTATCAATTCG	A->G	A G R A R G A R R G R G R R A R G R A G A - R R G G A A R A R A R - R G A G G - R R A - G R G G R G G A G R R R R A R R G R R A G A R R R G A R R R G G G G R R G R R A G G A R G A A A G R R R A R A R G R R A G G R A R G R A A A A G A R R R R G A A R R A R A G A G R A G R R A R A A G G G R R R G G R R R R A G R A A R G - G G A A R A G R A
M15142	T10188_5	TACGGCAAACAAAATTGCGGAAAACTCCTTGAAGCAGATGAAATTTATTCCTTTTGGGAATACCTACATTCACAAGGATGATATGCCTTCCTCG	G->A	G A R G R A G R R A R G R R A R A R G A G - A R A A G G R G R G R - R A G A A - R R G - A A A G R A A G A R R R R G R R A R R G A G R R R A G R G R A A A A R R A R G G A A G R A G G - A A R R G R A R A R R G A A R G R A R G G G G A G R R R R A G G R R G R G A R A G G A R R G R G G A A A R R R A A R R R R G A A A G R A R R A G G R G A R G
M15143	T10188_17	TACGGCAAACAAAATTGCGGAAAACTCCTTGAAGCAGATGAAATTTATTCCTTTTGGGAATACCTACATTCACAAGGATGATATGCCTTCCTCG	G->A	G A R G R A G R R A R G R R A R A R G A G - A R A A G G R G R G R - R A G A A - R R G - A A A G R A A G A R R R R G R R A R R G A G R R R A G R G R A A A A R R A R G G A A G R A G G - A A R R G R A R A R R G A A R G R A R G G G G A G R R R R A G G R R G R G A R A G G A R R G R G G A A A R R R A A R R R R G A A A G R A R R A G G R G A R G
M20629	T13934_4	CGACAGTGGTGAAAACCAAGCCATGGCCTCCCCTTTCAACGAGGTAGAAAAGATTCTACACCAAATGGTGTCACTCGTTGTATATAGCACCATT	C->T	C T Y C Y T T Y Y T Y T Y Y Y Y T T Y Y C - T Y T T C C Y C Y C Y - Y T C T T - Y Y C - T T T T Y T T C - Y Y Y Y C Y Y T Y Y C T C Y Y Y T C Y Y Y T T T T Y Y T Y C C T T - Y T C C C T T Y Y C Y T Y T Y Y C T T Y C Y T Y C C C C T C Y Y Y Y T C C Y Y C Y C T Y T Y C T Y Y C Y C C T T T Y Y Y T T Y Y Y Y C T Y T C Y T T Y T C C Y C T Y C
M15615	T10501_81	TCAATTCTTCAAATATAATGATTATAATCAAACTTTGGTTTTCCGCAACCTCTCACCCCACAACAACATCTAGTTTCCTATAACAGATGGTTCG	T->G	T G K T K G G K G G K G K T - K G K T G - - G K G G T T K T K T T - K - T G G - K K T - G G G G K G G T G K K T K T K K G K K T G T G K K G T K G K G G G G T K G K G T G G - K G T T - G T K T T K T K G A K T G G K T K G K T T T T G T K K K K G T - K K T K T G T G K T G K K T T T T G G G K K K G G K K K K T G K T T K G K G G T T K T G T T
M15614	T10501_46	TCAATTCTTCAAATATAATGATTATAATCAAACTTTGGTTTTCCGCAACCTCTCACCCCACAACAACATCTAGTTTCCTATAACAGATGGTTCG	C->T	C T Y C Y T T Y T T Y T Y C - Y T Y C T - - T Y T T C C Y C Y C C - Y - C T T - Y Y C - T T T C Y T T C T Y Y C Y C Y Y T Y Y C T C T Y Y T C Y T Y T T T T C Y T Y T C T T - Y T C C - T A Y C C Y C Y T C Y C T T Y C Y T Y C C C C T C Y Y Y Y T C - Y Y C Y C T C T Y C T Y Y C C C C T T T Y Y Y T T Y Y Y Y C T Y C C Y T Y T T C C Y C T C C
M7138	T4822_65	CGACGCACCTACATCTTATAATGTCCTCCTCGGCCGCCCTTCACTCAACACTCTTGGCGCTGTTGTCTCCACACCTTATCTGGCTATGAAGTTC	G->A	G A R G R A R R R A R A R R R R A R R R G - A R A A G G R G R G G - R A G A A - R R G - A R A - R A A G A R R R R G R R A R R G A G R R R A G R R R A A A A R R A R R G A A G R A G G G A R R R G R R R A R R G A A R G R A R G G G G A G R R R R A G G R R G R G A A A R G A R R G R G G A A A R R R A A R R R R G A R R G R A G R A G G R G A G G
M7137	T4822_15	CGACGCACCTACATCTTATAATGTCCTCCTCGGCCGCCCTTCACTCAACACTCTTGGCGCTGTTGTCTCCACACCTTATCTGGCTATGAAGTTC	C->T	C T Y C Y T Y Y Y T Y T Y Y Y Y T Y Y Y C - T Y T T C C Y C Y C C - Y T C T T - Y Y C - T Y T - Y T T C T Y Y Y Y C Y Y T Y Y C T C Y Y Y T C Y Y Y T T T T Y Y T Y Y C T T C Y T C C C T Y Y Y C Y Y Y T Y Y C T T Y C Y T Y C C C C T C Y Y Y Y T C C Y Y C Y C T C T Y C T Y Y C Y C C T T T Y Y Y T T Y Y Y Y C T Y Y C Y T C Y T C C Y C T C C
M11090	T7452_70	ATGGATCAAATGCCAAGTGGCAAGTCACACTTTTCACATTTGCAACATGTGACAAATGTGGTAAACATGGCTTGTTTCCTAGAGCACCTATTCG	G->A	G A R G R A R R R A R A R R R R A R R A G - A R A A G G R G R G R - R A G A A - R R G - A R A A R A A G G R R R R G R R A R R G A G R R R A G R R R A A A A R R A R R G A A G R A G G G A R R R G R R R A R R G A A R G R A R G G G G A G R R R R A G G R R G R G A G A R G A R R G R G G A A A R R R A A R R R R G A R R G R A R R A G G R G A R G
M5836	T3923_35	CGAGGACATGTAGGGCGTGGAGGAAGTTTCGGACGTCGCGAAAGAGGACGCGATCATGGGCGAGGTTGACAAAGTTTTGACAAATCTATCGTAG	G->A	G A R G G A R R R A R A R R R R A R R A A - R R A A G G R G R G G - R A G A A - G R G - A A A - R A A G - R R R R G R R A R R G A G R R A A G R R R A A A A R R A R G G A A G R A G G G A R R R G R R R A R R G A A R G R A R G G G G A G R R R R A G G R R G R G A G A R G A R R G R G G A A A R R R A A R R R A G A R G G R A G R A G G R G A A G
M20903	T14117_60	CGATTCCTATACCAGTTATTGCTAATCTGAAACTTGGTGAAGCAACAGATGAAAGGCTGGTTGATGCTACCCTTTATAAACAGGTTGTAGGGTC	G->A	G A R G G A G R R A R A R A G R A R A - - - R R A A G G R G R G G G R A G A A G R R G - A R A A R A A G R R R R R G R R A R R G A G R R G A G R R R A A A A R R A R - G A A G R A G G A A G R R G R R R A A R G A A R G R A R G G G G A G R R R R A G G R A G R G A A A R G A A R G R G G A A A R R R A A R R R R G A R R G R A - R A G G R G A G G
M6287	T4230_33	CGATGATATGGTTCTCACTAGTAATAACATTGTTGAAATTAATGTTGTAAAAGCTCATCTTCATTCTACATTTCATATTAAAGATCTTGGCCCT	T->C	T C Y T Y C C Y Y C Y C Y C C Y C Y Y C C - Y Y C C T T Y T Y T Y - Y C T C C - Y Y T - C Y C C Y C C T Y Y Y Y Y T Y T C Y Y T C T Y Y Y C T Y C Y C C C C Y Y C Y C T C C T Y C T T T C Y Y Y T Y T Y C Y Y T C C Y T Y C Y T T T T C T Y Y Y Y C T T Y Y T Y T C Y C Y T C Y Y T Y T T C C C Y Y Y C C Y Y Y Y T C Y Y T Y C T Y C T T Y T C C T
M6288	T4231_33	TGCTTGGATGTAAACCTGCACCAACGCCATTTAATCCTTCTATCAAACTTCATGCCGACGAGGGAGCTCTTCTACCAGATCCTTCTTCCTTTCG	A->G	A G R A R G G R R G R G R G G R G R R G G - R R G G A A R A R A R - R G A G G - R R A - G R G G R G G A R R R R R A R A G R R A G A R R R G A R G R G G G G R R G R G A G G A R G A A A G R R R A R A R G R R A G G R A R G R A A A A G A R R R R G A A R R A R A G R G R A G R R A R A A G G G R R R G G R R R R A G R R A R G A R G A A R A G G A
M6920	T4674_42	CGAATCAAGCGAGGATCAAATTCAGTACATGACAATGTGTGAAAAAAGTATGATGTGATATTGCTCCCATGAACTCTTATCATCTTGTTTTGGG	A->G	A G R A R G R R R G R A R R G R G R R G R - R R G G A A R A R A R - R G A G G - R R A - G R G A R G G A A R R R R A R R G R R A G A R R R G A R A R G G G G R R G R G A G G A R G A A A G R R R A R A R G R R A G G R A R G R A A A A G A R R R R G A - R R A R A G A G R A G R R A R A A G G G R R R G G R R R R A G R R A R G G R G A A R A G G A
M26706	T17723_39	CGATTAAACACCTTGTTTCTCTACTACATTTTCCATAATCATTTTCTTTACTTCCTTTTCTTTTTCATCAATTTCCCTTCCTCCTGCAATTTAT	T->C	T C Y T Y C Y Y Y C Y C Y T Y Y C Y C T T - Y Y C C T T Y T Y T T C Y Y T C C - T C T - C Y C - Y C C T C Y Y Y Y T Y Y C Y Y T Y T C Y Y C T Y T Y C C C C C Y - Y C - C Y T Y C T T T C Y Y Y T Y T Y C Y Y T C C Y T Y C Y T T T T C T Y Y Y Y C T T C T T Y T C - C Y T C Y Y T Y T T Y C C Y Y Y Y C Y Y Y T T C Y T T - Y C Y C T T C T C - T
M26707	T17723_89	CGATTAAACACCTTGTTTCTCTACTACATTTTCCATAATCATTTTCTTTACTTCCTTTTCTTTTTCATCAATTTCCCTTCCTCCTGCAATTTAT	A->G	A G R A R G R R R G G G R A R R G R G A A - R R G G A A R A R A A G R G A G G - A G A - G R G - R G G A G G R R R A R R G R R A G A G R R G A R A R G G G G G R - R G - G G A R G A A A G R R R A R A R G R R A G G R A R G R A A A A G A R R R R G A A G A A R A G - G R A G R R A R A A G G G R R R G G R R R A A G R A A - G A R G A A G A G - A
M20736	T13998_19	TTGCTTCTTGAGTTCTGCAAGCTCTGCTGGTGCCATTCTATATGGAGCCATGGACACTGGACCTGCACCAGGAATTATATCAATGGTGAAGTCG	A->G	A G R A G G R R R G A G R R G R G R R A G - A G G G A A R A R A A - R G A G G - A R A - G R G - R G G A G G R R R A R R G R R A G A G R R G A R A R G G G G R R G R G A G G - R G A A A G R R R A R A R G R R A G G R A R G R A A A A G A R R A R G A A R R A R A G R G A A G G R A R A A G G G R R R G G R R R R A G R - A R G - R G A A R A G G A
M13319	T8953_47	CGAGACCGTGAAAGTCATCATCTGTGAAGACGATAGGAGGCATACGACGTTTGTGGTGGGAATGGGTGATGTGGTTGATGGATTGTATATGGCG	A->G	A G R R R G R R R G R A R R A R G R A - A - A R G G A A R A R R R - R G A G G - G R A - G A G - R G G A A R R R R A R R G R R A G A R R R G A R G R G G G G R R G R G A G G - R G A R G G G R R R R A R G R R R G G R A R G R A R A A G A R R R R G R - R G R G A G - G R A G A R A R A A G G G A R R G G R R R R R G R - R - G - A G A A R A G A A
M32159	T20586_66	CGAATCAAGCGAGGATCAAATTCCGTACAGGTCAATGTGTGAAAGAAGTATTATGTGATATTGCTTTCTTGAACTCTTGTCATCTTGTTTTGAG	T->C	T C C T C C Y Y C C C C Y T T Y C Y C Y - A T Y C C T T Y T Y T Y - Y C T C M - T Y T - C Y C C T M C T T Y Y Y Y T Y Y C Y Y T C T Y Y Y C T Y C Y C C C C S C C Y C T C C T Y C T T T C C Y Y T Y Y T C Y Y T C C Y T Y C Y Y T T T C T Y Y C Y C T T Y Y Y Y T C Y C Y Y C Y Y T Y T T C C C Y Y Y C C Y Y Y T Y C Y T T - C C Y C T T Y T C C T
M21379	T14448_5	CGAATACCCATACATTAAAACTATCACAACAATCGCACACCAAAACTCTACTACTTACCACATTAAACGGATTATAGCCACATACGACCCACTC	T->C	T C T T C C C T Y C Y T Y Y T Y C Y C T T - T Y C C T T Y T Y T Y - Y C T C - - T Y T - C T C - Y C C T T Y Y Y Y T Y Y C Y Y T C T Y Y Y C T Y Y Y C C C C Y Y C C T T C C - Y C T T - C C Y Y T Y T T C Y Y T C C Y T Y C Y T T T T C T Y Y Y Y C T T Y Y T T T C T C Y T C Y Y T Y T T C C C Y Y Y C C Y Y Y Y T C Y C T C C C Y C T T Y T C Y T
M14702	T9883_69	CGAGTTATGTTGACCCATGTTAAACAAAACCCTGCACTACTTGGCCCATGATACAAGGAGCAAAAAAGGAAACCTAGACTACTTGGCCTATTAT	G->A	G A R G R A R R R A G A R R A R A R R - A - G R A A G G R G R G G - R A G A A - G R G - A G A - R A A G A G R R R G R R A R R G A G R A R A G R A R A A A A R R A A A G A A G R A G G - A R R R G R G G A R R G A A R G R A R G G G G A G R R R R A G G R R G R G A A A R G A A R G A G G A A A R R R A A A R R R G A R G G R A - R A G G R G A A G
M14703	T9884_2	AGTCTATTACACCACAATGTTAAAATCACAACATTATTACTCCTAAAATTTAATAAGTTATATTATCAATTTCTACTAACTTTCATTACCTTCG	G->A	G A R G R A R R R A G A R R A R A R R - A - G R A A G G R G R G G - R A G A A - G R G - A G A - R A A G A G R R R G R R A R R G A G R A R A G R A R A A A A R R - A A G A A G R A G G - A R R R G R G G A R R G A A R G R A R G G G G A G R R R R A G G R R G R G A A A R G A A R G A G G A A A R R R A A A R R R G A R G G R A - R A G G R G A A G
M13521	T9098_73	TTTGTGTTTCAGCCCATAGTATATAAACCTTTGTGCGACACTTTTGTAGGCAGATTTGAGTTTTATGAAACAATGAGTTTTCTCTCAAGTCTCG	A->G	A G R A R G R R R G R G R R G R G G R G A - R R G G A A R A R A A - R - A G G - G R A - G A G - R G G A - G R R R A R R G R R A G A R R R G A R R R G G G G R R G G A A G G A R G A A A - R R R A R R A G R R A G G R A R G R A A A A G A R R G R G A A R R A R A G G G A A G A R A R A A G G G G R R G G R R R G A G R G A R G G R G A A R A G A A
M2118	T1442_29	TCTAGGATGATACGACACAGGAGATGACATGGGAGATGAAGGATCTCATGAGGAGGTCTTATCCTCACTTGTTTCCCGGTAAGTCTCATTTTCG	A->G	A G R A R G R R R G R A R R - R G R R G G - A R G G A A R A R A R - R G A G G - R R A - G R G - R G G A A A R R R A R R G R R A G A R R R G A R R R G G G G R R G R R A G G A R G A A - G R R R A R G R G R R A G G R A R G R A A A A G A R R R R G A A R R A R A G R G R A G R A A R A A G G G R R R G G R R A A A G R - A R G G R G A A R A G G A
M2119	T1442_39	TCTAGGATGATACGACACAGGAGATGACATGGGAGATGAAGGATCTCATGAGGAGGTCTTATCCTCACTTGTTTCCCGGTAAGTCTCATTTTCG	A->G	A G R A R G R R R G R A R R - R G R R G G - A R G G A A R A R A R - R G A G G - R R A - G R G - R G G A A A R R R A R R G R R A G A R R R G A R R R G G G G R R G R R A G G A R G A A - G R R R A R G R G R R A G G R A R G R A A A A G A R R R R G A A R R A R A G R G R A G R A A R A A G G G R R R G G R R A A A G R - A R G G R G A A R A G G A
M11461	T7703_43	CGATGAAACACGTCGTCTTCCAAGGCATGTGGGCGATCTACTACTGGATTATCAGATAGACAAAGAGACGATGGGTGGCTTGGTAAAGCACAAC	A->G	A G R A R G A R R G R - R R R R G R R G A - A R G G A A R A R A A - R G A G G - R R A - G R G A R G G A G R R R R A R R G R R A G A R A R G A R R R G G G G R R G R R A G G A R G A A - G A R R A R A R G R R A G G R A R G R A A A A G A R R R R G A A R A A R A G R G R A G R R A R A A G G G R R R G G R R R G A G R G A R G A R G A A R A G A A
M2618	T1768_69	TGTTGAACAGTGGAAGGAACCTGTTATTTTCGCCCAGGCGAGCTTATCTCGCCTAAGCGAGATTAACAAGTCCTCGCCTAGGAGTTTTTTCTCG	A->G	A G R A R G A R R G R R G R A R G G A R R - R R G G A A R A R A A G R G A G G - R R A - G R G R A G G A G R R G G A R R G R R A G A R R R G A A A R G G G G R G G R R A G G A A G A A A G R R R A R G R G G R A G G R A R G R A A A A G A A R R R G A A R R A R A G A G G A G R R A R A A G G G R R R G G R R R R A G R A A R G A G G A A R A G R A
M2619	T1768_85	TGTTGAACAGTGGAAGGAACCTGTTATTTTCGCCCAGGCGAGCTTATCTCGCCTAAGCGAGATTAACAAGTCCTCGCCTAGGAGTTTTTTCTCG	T->A	T A W T W A T W W A W W A W T W A A T W W - W W A A T T W T W T T A W A T A A - W W T - A W A W T A A T A W W A A T W W A W W T A T W W W A T T T W A A A A W A A W W T A A T T A T T T A W W W T W A W A A W T A A W T W A W T T T T A T T W W W A T T W W T W T A T A A T A W W T W T T A A A W W W A A W W W W T A W T T W A T A A T T W T A W T
M6511	T4383_43	CGAGGTCTCGGATCAGGGCAGGGAGGTTGTGGGGTGGGGTTGACGGTAGAGGGTGCGTAATCATTGCAAAATTTTGTATGAAGGGTTTGCATTT	A->G	A G R A R G G R R G R A A R A R G R A G A - A R G G A A R A - A A - R G A G G - R R A - G A G - - G G A - R R G G A G R G R R A G A R R R G A G R R G G G G R G G R R A G G A A G A A A G A R R A R A R - A A A G G R A R G R A A A A G A R G R R G A - R R A R A G - G G A G R A A R A A G G G R R R G G R R A R A G R R A R G - A G A A R A G R A
M6512	T4383_81	CGAGGTCTCGGATCAGGGCAGGGAGGTTGTGGGGTGGGGTTGACGGTAGAGGGTGCGTAATCATTGCAAAATTTTGTATGAAGGGTTTGCATTT	A->G	A G R A R G G R R G R A A R A R G R A G A - A R G G A A R A - A A - R G A G G - R R A - G A G - - G G A - R R G G A G R G R R A G A R R R G A G R R G G G G R G G R R A G G A A G A A A G A R R A R A R - A A A G G R A R G R A A A A G A R G R R G A - R R A R A G - G G A G R A A R A A G G G R R R G G R R A R A G R R A R G - A G A A R A G R A
M14066	T9463_65	CGACCTTTGGCGGTATCCAATCTCTTGCGCAGCTCCACGAGGATAACTTTATTTGCCGCCTCTGTTTGTCCATTGGTTTGTGGATGTTCTACAG	T->C	T C Y Y Y C - Y C C Y T Y Y Y Y C Y C C C - T Y C C T T Y T C T Y - C C T C C - Y Y T - C C C T Y C C Y T Y Y Y Y T Y Y C Y Y C C Y C Y Y Y T Y Y C C C C C Y C C Y C T C C T C C T T T C Y Y Y T Y C Y C Y Y C C C Y T Y C C T T T T C T Y Y C Y C T T T Y T C T Y C C Y T C Y Y T Y T C C C C C Y Y C C C C Y Y C C Y C T Y C C Y C T T Y T C C T
M21609	T14601_59	CTGATCTGTTCTTCTGTGCTTTTCTTTTCAGTTTGAGCCACTATCACAAAACAAGTAGCTCATTCCTTCATCTCCCTCACAGCTTCCTATGTCG	C->T	C T Y C T T C Y T T Y T Y Y T Y T Y T C Y - T Y T T C C Y C T C Y - Y T C T T - Y C C - T T T - T T T C - Y Y C Y C Y Y T Y Y C T C T Y Y Y C Y Y Y T - T T T T T Y T C T T C C - C C C T Y Y T C Y C Y T Y T C T T Y C Y T Y C C C C T C T Y Y Y T C C Y Y C Y C Y C T Y C T Y Y C Y C C T T T Y Y Y T T Y T Y Y C T Y Y C Y T C T T C C Y C T Y C
M13584	T9135_16	CGATCTGACCACAGATGCCCCCCACACGACTCTCACCATGACAGACGCCCCGTCCAACCTGCTAACCAGGATCCCCAATCGGCCCGCACCGACA	T->C	T C Y T C C Y Y Y C Y C Y T T C C Y Y T C - C Y C C T T Y T Y T T - Y C T C C - Y Y T - C Y C C Y C C T C Y Y C T T Y Y C Y Y T C T C Y Y C T Y Y Y C C C C Y Y C Y C T C C - Y C T T T C C Y Y T Y C Y C T Y T C C Y T Y C T T T T T C T Y Y Y Y C T T T Y T Y T C Y C Y T C C Y T Y T T C C C Y Y Y C C Y C Y Y T C Y C T Y C C Y C T T Y T C T T
M114	T75_37	CCAAAATTTTCAGATTATAATGCAAACATTAGTATCCAGGCTAGATCACTATGCAATAGATTAAGAAAAGAAATCCTAAACCATGTCTGGTTCG	C->G	C G S C S G S S S G S C S S G S G S S G C - S S G G C C S C S C C - S G C G G - G S C - G S G G S G G C G S S S G C G S G S S C G C S S S G C S S S G G G G S S G S G C G G C S G C C - G S G C C C C S G S S C G G S C S G S C C C C G C S S S S G C C S S C S C G G G S C G S G C S C C G G G S S S G G S S S C C G S G C C G C S G C C S C G C C
M115	T75_38	CCAAAATTTTCAGATTATAATGCAAACATTAGTATCCAGGCTAGATCACTATGCAATAGATTAAGAAAAGAAATCCTAAACCATGTCTGGTTCG	A->T	A T W A W T W W W T W A W W T W T W W T A - W W T T A A W A W A A - W T A T T - T W A - T W T T W T T A T W W W T A T W T W W A T A W W W T A W W W T T T T W W T W T A T T A W T A A - T W T A A A A W T W W A T T W A W T W A A A A T A W W W W T A A W W A W A T T T W A T W T A W A A T T T W W W T T W W W A A T W T A A T A W T A A W A T A A
M17487	T11777_20	AAGGCAGAAAACCCTAGCTATTTTTGGGTTAGAGATTGTTGGAGTGCAAAAAGAGGCTAGGAGAGCTTTTGGGTTAGAGACACACCAAAATTCG	A->G	A G R A G G R R G G R A R R G A G R R - A - R A G G A A R A R A A - R G A G G - G R A - - R G A R G G A - R R R G A G R G R R A G A R R R G A R R R G G G G R R G R A A G G A R G A A A G A R A A R A A G R R A G G R A R G R A A A A G A R R R R G A A R A A R A G G G R A G R R A R A A G G G R R R G G R R R R A G R R A R G A R G A A R A G R A
M14450	T9718_63	CATACCACAAGAAAAATTTGCACATACCCAACATGTCTCCACGGGGACGAGGAGAATTCAATATGGCCACAATACACTTTGTAGGAAGCCGTCG	A->T	A T W A W T T W W T W T W W T W T A W - A - A W T T A A W A W A W - W T A T T - W W A - T - T T W T T A W W W W W A T W T W W A T A W W W T A W W W T T T T W W T W W A T T A W T A A A T W W A A W A W T W A A T T W A W T W A A A A T A W W W W T A A W W A W A T A T W A T W W A W A A T T T W W W T T W W W W A T W T A W T T W T A A W A T A A
M15246	T10252_5	AACAACTGCAACACCTATGATCACGAAGGAGAGAGTTTCCACAAGTTTCCAGAACCAAATCGTGCTCTAAAATGATCAACAGACCTCTCTTTCG	A->G	A G R A R G R R R G R A R R A R G R R A G - A R G G A A R A R A A - R G A G G - R R A - G R G R R G G A G R R R R A R R G R R A G A R R R G A R G R G G G G R R G R A A G G A R G A A A G R R R A R A R G G R A G G R A R G R A A A A G A R R R R G A A A R A A A G R G R A G G R A R A A G G G R R R G G R R R R A G R G A R G A R G A A R A G R A
M15247	T10252_50	AACAACTGCAACACCTATGATCACGAAGGAGAGAGTTTCCACAAGTTTCCAGAACCAAATCGTGCTCTAAAATGATCAACAGACCTCTCTTTCG	C->T	C T Y C Y T Y Y Y T Y C Y Y C Y T Y Y C T - C Y T T C C Y C Y C C - Y T C T T - Y Y C - T Y T Y Y T T C T Y Y Y Y C Y Y T Y Y C T C Y Y Y T C Y T Y T T T T Y Y T Y C C T T C Y T C C C T Y Y Y C Y C Y T T Y C T T Y C Y T Y C C C C T C Y Y Y Y T C C C Y C C C T Y T Y C T T Y C Y C C T T T Y Y Y T T Y Y Y Y C T Y T C Y T C Y T C C Y C T Y C
M15245	T10251_51	CGAAAATATGTAAAAACACCACAAAGGACTCTTGAATCACACAAGAATCACACCAGCACAGCAAGAACCCTCTTGCAGACCTGGAAAACCACCA	C->A	C A M C M A M M M A M C M M C M A M M C A - C M A A C C M C M C C - M A C A A - M M C - A M A M M A A C M M M M M C M M A M M C A C M M M A C M A M A A A A M M A M C C A A C M A C C C A M M M C M C M A C M C A A M C M A M C C C C A C M M M C A C C C M C C C A M A M C A M M C M C C A A A M M M A A M M M M C A M M C M A C C A C C M C A M C
M5745	T3863_44	CGATCCAGTCTCTCCCATCTTCGCACGAGAATCCAACAATACAACCCTACTATTCAATACTAACTATACCCAGCAAGGATCACTAAGCAATTAC	A->G	A G R A R G R R R G R G R R - R G A R G G - A R G G A A R A R A A - R G A G G - R R A - G R G A A G G A A R R R R A R A G G R A G A R R R G A R R R G G G G R R G R A A G G A R G A A - G G R R A R A R G R R A G G R A R G R A A A A G A R R R R G A A R R A R A G A G R A G R R A R A A G G G R R R G G R R R R A G R A A R G A A G A A R A G G A
M34385	T21959_56	CGAATAGAGTGTACTTTGTTTGGTATTTATGTGGATCAACTGAATGTATTTCTTTGAAGTGGAGAAGTACAAAATGCTGCTGTAAGTATAGAAT	G->C	C S S - C S C S S S S C C C G S S C - C G - S G S S C C S C S C S C S G C G G - - G C C S S S S S S S C C S S S S C G G S S S - G - S S S S C S C G S G G S S S G S G C S S C G S C C - G G S C C S - S G G S - S S S C G S G C C S C S C S S G S S C C S S C S C S G S G S S S S - S C G S S S G S S G G S S S S - G S - C - S C S S C C S C S G C
M34384	T21959_37	CGAATAGAGTGTACTTTGTTTGGTATTTATGTGGATCAACTGAATGTATTTCTTTGAAGTGGAGAAGTACAAAATGCTGCTGTAAGTATAGAAT	C->G	G S S - G S G S S S S T G G C S S G - G C - S C S S G G S G S G S G S C G C C - - C G G S S S S S S S G G S S S S G C C S S S - C - S S S S G S G C S C C S S S C S C G S S G C S G G - C C S G G S - S C C C - S S S G C S C G G S G S G S S C S S G G S S G S G S C S C S S S S - S G C S S S C S S C C S S S S - C S - G - S G G S G G S G S C G
M26330	T17565_33	CGAACACGTGACCTTCAGATCTTCAGTCTAACACTCTCCCAACTGAGCTATCCCCGCTTAATGTCCTTAGAAATATATTCTATTAAAATGGAAC	A->G	A R R A G R R A A R R A R R G R R G R A R - R R R A A A A A R A A - R A A G R - R R A - R A G A R R R A G R A A R A R R R R R A G A R R R R A R A R G G G R A R G A A A R R - G G A A A G R R A A R A A R A R A G R R A R A R A A A A R A R A A R R A A R A A R A R A R R A R R A A R A A R R R R R R G R R A R R A G R A A - R - G R A A A A R G A
M27043	T17924_83	CGACGTCTTTCTTCGTAAAGAGTGTAAAGCCATTCATTAAGTTGAAGATCATACTTTTCAATGAACTTTGCCCACCCATTCTCAAAATCTTCAG	C->G	C S S C S S S S S S S S S S G G S S S G S - S S S G C C G C S C C - S S C G S - S C C - S C S - S S S C S C G S S C S G G S S C G C S S S G C S G G S S S S S S S S G C S G C S S C C - G C G C C S C S S G S C S S S C S S S C C C C S C S S S S S C C S S C S C S S G S - G S S C S C C S S S S S S S S S G S S C G S G C - G G G S C C S C S C C
M27044	T17924_84	CGACGTCTTTCTTCGTAAAGAGTGTAAAGCCATTCATTAAGTTGAAGATCATACTTTTCAATGAACTTTGCCCACCCATTCTCAAAATCTTCAG	A->G	A R R A R R R R R R R R R R G G R R R G R - R R R G A A G A R A A - R R A G R - R A A - R A R - R R R A R A G R R A R G G R R A G A R R R G A R G G R R R R R R R R G A R G A R R A A - G A G A A R A R R G R A R R R A R R R A A A A R A R R R R R A A R R A R A R R G R - G R R A R A A R R R R R R R R R G R R A G R G A - G G G R A A R A R A A
M27532	T18165_16	CGATCAGCCATACACGAATCGTTCACTTGTTAAAAACGGGGTATAACTAACCCAGTCAAGCGGTGATCGGTCGTACGGTCAAACAACCAGTCAA	G->A	G R R G R A R R G R R A R G R R R R A A R - G R R R G G R G R G R - R A G A A - R G G - R R R G G R R G R G R R R G R R R G R G A G R R R R G R G G R A A A R R R R A G R R - R R G G G A G R G G R A R R G R G R R R G R R R G G G G R R R R R R R G - R R G A G R R R R G R G R G R G G R R R R R G A R R R G R G A R G G - A G G R G G R G R G G
M28901	T18732_23	CGAAAATTACATCCTTTTAAAACGTCATTGTTTCCTTTGAGTTTTACTTTATCAAATTTTCCCAGGGATTCTTCTCTGTAACATACTAACATCT	C->T	C Y Y C C Y C Y Y T Y Y Y Y C C Y Y T C Y C Y C Y Y C C C C Y C C - Y T C T Y - Y Y C - Y Y Y C Y T Y C - C Y Y Y C Y Y Y Y Y C T C Y Y Y Y C Y - Y Y C T T Y Y Y Y Y C Y Y C Y Y C C - T C Y Y C Y T Y Y C Y C Y T Y C Y T Y C C C C T C Y Y Y Y Y C C Y Y C Y C Y Y Y Y C Y Y Y C Y C C T Y Y Y Y Y T T Y Y Y C C T Y Y C - T Y C T C C C C Y C C
M30094	T19253_30	CGATGGATAAACTAGCAGAAACTTATGTACGAGAAGTAGTGAGGTTACATGGGGTGCCAGAAAGCATAGTGTCGGATCGGGATCCGAGGTTCAC	C->T	C T Y C C Y Y Y Y T Y T Y Y C Y T Y Y C C - Y Y Y T C C Y C Y C C - Y T C C T - T Y C - T T T C Y T T C C C Y Y Y C Y Y T Y Y C T C Y Y Y T C Y Y Y T T T T Y Y T Y Y C Y Y C C Y C C - T Y Y Y C Y T Y T Y Y C T Y Y C Y T Y C C C C T C Y Y Y Y T C C Y Y C Y C Y C T Y C T Y Y C Y C C Y Y T Y Y Y T Y Y Y Y Y C T Y T C - T - C Y C C Y C Y Y C
M5923	T3991_52	ATTGATATGCTTCTGGATAATAGAGCCCTCCAAATCATCTAGTTCCACCTCTAGATCCTCGTGCTTCTCTTTCAACTCATCATAATCACTCTCG	T->C	T C Y T Y C T Y Y C Y C Y Y T Y C Y Y T C - C Y C C T T Y T Y T Y - Y C T C C - T Y T - C T C C Y C C T C Y Y Y Y T Y Y C Y Y T C T Y Y Y C T Y Y Y C C C C Y Y C Y T T C C - Y C T T T C Y Y Y T Y T Y C Y Y T C C Y T Y C Y T T T T C T Y Y Y Y C T T Y Y T Y T C T C Y T C Y Y T Y T T C C C Y Y Y C C Y Y Y T T C Y C T Y C T Y C T T Y T C C T
M5922	T3991_30	ATTGATATGCTTCTGGATAATAGAGCCCTCCAAATCATCTAGTTCCACCTCTAGATCCTCGTGCTTCTCTTTCAACTCATCATAATCACTCTCG	C->T	C T Y C Y T C Y Y T Y T Y Y C Y T Y Y C C - T Y T T C C Y C Y C Y - Y T C T T - C Y C - T C T C Y T T C T Y Y Y Y C Y Y T Y Y C T C Y Y Y T C Y Y Y T T T T Y Y T Y C C T T - Y T C C C T Y Y Y C Y C Y T Y Y C T T Y C Y T Y C C C C T C Y Y Y Y T C C Y Y C Y C T C T Y C T Y Y C Y C C T T T Y Y Y T T Y Y Y C C T Y T C Y T C Y T C C Y C T T C
M5067	T3414_42	TGATGGATGAGGACTCAATAACAGATGCAAACCCGCGAGGACGACGTGAATTGGGTCAACTTTAGAAAAAGGTTCCTAGAAAAGTACTTTCTCG	C->G	C G S C S G S S S G S G S S C S G G S C C - G S G G C C S C S C S - S G C G G - S S C - G G G C S G G C G S S S S C S S G S S C G C S S S G C S C S G G G G S S G S C C G G C S G C C C G S S S C S S S G S S C G G S C S G S C C C C G C S S S S G C C S S C S C G C G S C G C S C S C C G G G C S S G G S S S C C G S S C S G C S G C C S C G S C
M30328	T19373_36	CGACAACGGTTCTTCTTTGAATGTAATGCCAAAAGGGACATTGGGAAAGCTACCGTGTGAAGGTATTCACATGAAACCAAGCGCAATGATAGTG	G->C	G C S G S C C S S C S C S S S S C S S C C - S S C C G G S G S G S - S C S C C - S S G - C S C G S C C G G S S S S G S S C S S G C G S S S C G S S S C C C C S S C S S G C C G S C G G G C S S S G S G S C C S G C C S G S C S G G G G C G S G S S C G G S S G S G C G C S G C S S G S G G C C C S S S C C S S S S G C S S G - C C S C G G S G C C G
M21722	T14682_43	GGTGTTTCAATTTTGGCCAGGTCTACTGCTATCCCTTGGGTTGATATTACATGACCCAAGTATTGTACCTCATCCAACCAAAATTCACACTTCG	G->A	G A R G R A G R R A G A R R R R A A R A A - R R A A G G R G R G G A R A G A A - R R G - A R A A G A A G G G R A R G R R A R R G A G R R R A G R A R A A A A R A A R R G A A G G A G G G A R R R G R A R A G R G A A R G R A R G G G G A G G R R R A G - R R G R G A A A R G A G R G R G G A A A R R R A A R R R R G A R A G R A R G A G G R G A A G
M21723	T14682_61	GGTGTTTCAATTTTGGCCAGGTCTACTGCTATCCCTTGGGTTGATATTACATGACCCAAGTATTGTACCTCATCCAACCAAAATTCACACTTCG	T->A	T A W T W A T W W A T A W W W W A A W A A - W W A A T T W T W T T A W A T A A - W W T - A W A A T A A T T T W A W T W W A W W T A T W W W A T W A W A A A A W A A W W T A A T T A T T T A W W W T W A W A T W T A A W T W A W T T T T A T T W W W A T - W W T W T A A A W T A T W T W T T A A A W W W A A W W W W T A W A T W A W T A T T W T A A T
M2617	T1767_77	CGAGTATTGGAGCTCTAGCTAACATTTCCCAGGTACGGGAAGCTAGACTACTCATTTGTGTATGATAAAGTATGTGGTTTGTTTCATCTGTTGC	G->A	G A R G R A G R R A R R A R G R A A G R R - R R A A G G R G R G G A R A G A A - R R G - A R A R G A A G A R R A A G R R A R R G A G R R R A G G G R A A A A R A A R R G A A G G A G G G A R R R G R A R A A R G A A R G R A R G G G G A G G R R R A G G R R G R G A G A A G A R R G R G G A A A R R R A A R R R R G A R G G R A G A A G G R G A R G
M1712	T1172_39	CGACGATATGGTTGTCAAATCCCCAAGTCACCACTAACACGCTCAAGACTTGTCTGTCGTCTTCTCTGCATTACGGCAATACAACCTCTGCCTC	A->G	A G R A R G R R R G R A R R G R G R R A A - R R G G A A R A R A A - R G A G G - R R A - G A G - R G G A G R R R R A R R G R R A G A R R R G A R R R G G G G R G G R R A G G A R G A A A G R R R A R G R G R R A G G R A R G R A A A A G A R R R R G A A R R A R A G G G A A G R R A R A A G G G R R R G G R R R R A G R R A R G G R G A A R A G R A
M340	T227_39	CGATTGATTATATCAGTCTCAACTTCATGATGTATCTGCCATTTCTGTTTTTGTTTTGTTGTGTTTGTATTCGTATCAGGTGCCCTGATACACC	C->T	C T Y C Y T Y T Y T Y C Y C T Y T C Y - Y - C Y T T C C C C Y C Y - Y T C T T - Y Y C - T Y T C Y T T C T Y Y Y Y C T Y T Y Y C T C Y Y Y T C Y C Y T T T T C Y T Y C C T T C Y T C C C T C Y C C Y C Y T C Y C T T Y C Y T Y C C C C T C Y Y Y Y T C C Y Y C Y C T C T Y C T C T C Y C C T T T Y Y C T T Y Y Y Y C T Y C C Y T C T T C C Y - T C C
M19266	T12988_52	CGAAAGGTGTGGGAGCATGGCCACAGCCCCTGCATACGAAGAACACCTCCCGGCAGCACCGAGGTGGCTGAACAAAGGTGACAACGCGTGGCAG	G->T	G T K G K T K K K T K G K K T K T K K T G - K K T T G G K G K G G - K T G T T - T K G - T T T G K T T G T K K K K G T K T K K G T G K K K T G K T K T T T T K K T K K G T T G K T G G - T K K G G K T G T T K G T T K G K T K G G G G T G K K K K T G G K K G K G T G T K G T K K G K G G T T T K K K T T K K K T G T K G G K T - K T G G K G T T G
M17546	T11817_24	CGAAGTGGCCAAATCTCCTACGCTAAAACAATGATACATTAACTTTTGCCTTCATGGAAATATTAGTTCTAAGTTTGAAGCTTATAGGAAAGCT	T->C	T C Y T Y C Y Y Y C T - Y Y C Y C Y Y - C - C Y C C T T Y T Y T T - Y C T C C - C Y T - C C C C T C C T C Y Y Y Y T C Y C Y Y T C T Y Y Y C T Y Y Y C C C C Y Y C Y T T C C T Y C T T T C Y Y T T Y Y Y C T C T C C Y T Y C Y T T T T C T Y Y Y Y C T T T Y T Y T C C C Y T C Y Y T Y T T C C C Y Y Y C C Y Y Y C T C Y T T Y C C Y C T T Y T C - T
M17547	T11817_35	CGAAGTGGCCAAATCTCCTACGCTAAAACAATGATACATTAACTTTTGCCTTCATGGAAATATTAGTTCTAAGTTTGAAGCTTATAGGAAAGCT	T->G	T G K T K G K K K G T - K K G K G K K - G - G K G G T T K T K T T - K G T G G - G K T - G G G G T G G T G K K K K T G K G K K T G T K K K G T K K K G G G G K K G K T T G G T K G T T T G K K T T K K K G T G T G G K T K G K T T T T G T K K K K G T T T K T K T G G G K T G K K T K T T G G G K K K G G K K K G T G K T T K G G K G T T K T G - T
M194	T127_77	CGATTGTTTGAGGTGTTTGCGATTATAATTGGAATATGGACATGGAGAGTTCGTATTAAGACCAAGAGGTTAATCTGAATCCTGGAATTATGGG	G->A	G A R G G A R R R A R G R R A R A R R A A - R R A A G G R G R G G - R A G A A - A R G - A A A G R A A G A R R R R G A R A R R G A G G G R A G R R R A A A A R R A R R G A A G R A G G G A - R G G R R A A G R G A A R G R A R G G G G A G R R R R A G G R R G R G A A A R G A R R G R G G A A A R R R A A R R R R G A G G G R A A R A G G R G A A G
M30366	T19397_89	CGATTAAACACCTTGATTATCTACTAGAATTCCCATAATCATTTTCTTTACTTCCTTTTCTTTTTCATCAATTTCCCTTCCTTCAGCAGTTTAT	G->A	G A R G A A R R R A R - R A - R A G R A G - G G A A G G G G R G G - R A G A A - A R G - A A A A G A A G G G R R R G R R A G A G A G R R A A G R A R A A A A R R A A G G A A - R A G G - A R R R G R R R A R R G A A R G - A R G G G G A G R R R R A G G A R G G G A G A R G A A R G R G G A A A R R A A A R R R G G - A R G - A - G A G G R G A G G
M17465	T11764_84	CGAGCAATTTTGGATTTTGTTACTAAGATTTTTTTTTTCATTTTAAGTAGCTAGGCATATTCTAGTACATTTCCATAATAGCTTTAATTGAGCA	T->C	T C Y T Y C Y Y Y C Y C Y Y T Y C - T C C - T C C C T T Y T Y - T C Y C T C C - C Y T - C Y C C C C C T - Y Y Y Y T C C C T Y T C T Y Y Y C T Y Y Y C C C C C T - Y C T C C - Y C T - T - T Y Y T Y C C C C Y T C C Y T Y C Y T T T T C T Y Y Y Y C T T T C T Y T C C C Y T C C Y T Y T T C C C Y Y Y C C Y Y Y C T C Y C T T C - C C T T Y T C C T
M31454	T20129_61	CGATTAAATCATAAAAAAAAAGACTTAATACAAATCCTTCAAGTTTAAACCTCACAACAATTAACTATTACATTCTTATTCAAAGGAATGTTTT	T->C	T C Y T Y C T Y T C Y C Y C Y C C Y T C - - T Y C C T T Y T Y T T - Y C T C C - C C T - C C C T T C C T C Y Y C Y T C Y C C Y T C T T Y Y C T Y T Y C C C C C Y C Y - T C C - T C T T - C C Y Y T Y C Y C Y Y T C C Y T T C C T T T T C T C Y Y Y C T T - Y T Y T C Y C Y T C T Y T C T T C C C Y Y Y C C Y Y Y T T C C - T - C C C C T T C T C C T
M3613	T2409_88	CGAAGGCCACTTTTTTAAGCATAATATTAATGCTTTTAGTATATTGTTGCCACTGATTTTAATATATTGATACCACTGCAACTGCCACTAATTT	C->T	C T T C T T C Y Y T Y C Y Y T Y T T C - C - C C T T C C Y C C C C - Y T C - T - T Y C - T - T C T T T C - Y Y Y Y C Y Y T C Y C T C Y Y Y T C Y C Y T T T T Y Y T C C C T T C Y T C C C T Y Y Y C C C Y T C Y C T T Y C Y T Y C C C C T C Y Y Y Y T C - C Y C Y C T Y T Y C T C Y C T C C T T T Y T T T T Y Y Y C C T Y Y C C T T Y T C C Y C T T C
M2639	T1781_45	TGTATAAATCTTGATTTTTTGTTTTTTCGTTTCACTTCATTTTTCTTCATCTTCAATTTTAACTTATTATTTAGCTTCTTGGAAATGGCCATCG	C->A	C A M C C A M M M A C C M C A M A C A A - - C M A A C C A C A C C - M - C A A - M C C - A M A A C A A C A A M C M C C M A M M C A C M M M A C M M M A - A A M A A M C C A A - M A C C C A C C M C C M M A C M C A A M C M A M C C C C A M C M M M A C C M A C M C A C A M C A C C C M C C A A A M M A A A C A M M C A A A C A A A M M C C M C A A C
M2640	T1781_74	TGTATAAATCTTGATTTTTTGTTTTTTCGTTTCACTTCATTTTTCTTCATCTTCAATTTTAACTTATTATTTAGCTTCTTGGAAATGGCCATCG	G->A	G A R G G A R R R A G G R G A R A G A A - - G R A A G G A G A G G - R - G A A - R G G - A R A A G A A G A A R G R G G R A R R G A G R R R A G R R R A - A A R A A R G G A A - R A G G G A G G R G G R R A G R G A A R G R A R G G G G A R G R R R A G G R A G R G A G A R G A G G G R G G A A A R R A A A G A R R G A A A G A A A R R G G R G A A G
M17318	T11663_79	CGAAAAAGTTTTAAACAACCAATTCAACCCCCCTTCTTGGCTTAAATCACCATTTCAATCTAATAATTGGTATCTAGAACAAGGTTCTTGAAAG	A->G	A G A A G G A A A G R A R A G R G G - A A G G R G G A A G A G A A - R G A G G - A G A - - R G G A G G A - G R G R A R R G G R A G A R A G G A R A R G - G G R R - A A A G G A R G A A - G A A R A A G R G A R A G G R A R G R A A A A G A R R R R G A A A R A R A G G G R A G - G A R A A G G G R R R G G R R R R A G R G A A G A G G A A R A G G A
M11983	T8053_33	CGAGTCTAAGACCCAGCAACTCCAGTGTCTATTAACTTGTTTTCCAGCAACTGTTTTCCAGCAACTACTTCAAATACAAAAAAGATAAATGAAC	T->C	T C Y T C C - Y C C C T T - - C C C C - - - - T C C T T C T - T T - Y C T - C - T - T - C T C T - C C T - C Y - T T C C C Y Y T C T Y Y C C T C T T C C C C T - C Y C T C C T - - T T T C Y C T T T C C C - C T C C Y - Y - C T T T T C T T C T Y C T - C C T C T C - C T - C C T T T T T C C C C Y T C C T Y - T T C Y C T C C C - C T T T T C C T
M5529	T3711_87	CGATAATATTTTTCATTAAGGTTCATGTAAAGACTTAGTCAAATACAGTTTGGAGGAACACAAAGAATTTTAAGATATCTCCAAGAGACAAGAG	G->C	G C S G C C C S C C S G C G G S C - G - G - - S C C - G G G G G G - S C G C C - G C - - C G C - - C C - C - S - - G C - C S S G C G S C S C - G C C C C C C G G C S G G C C - - - G G - C G S G G G G S - C - G A - S G G - S G G G G C - G C S S C G - C C G S - C - C - - C C G - - G G C C C C S C C - - S G S G C C - G C C C - C G G G - C C G
M1572	T1072_5	TCTTCTGGAACCAAGGTTCTTTTGGAACCAAGGTTCTTTTAGAACCCAATTATTAATTATGTCAAATGAATCTTTTGCGATTTACACCTTCTCG	C->T	C T Y C T T - Y T T Y - T Y T Y T T T - T - T Y T T C C T C Y C Y - Y T C T T - Y T - - T Y T - - T T - - T Y C C C T Y T Y Y C T C Y T Y T - C C T T T T T T T T Y - C T T - T T C C C T Y T - C T T T T Y T C T T Y C Y T Y C C T C T C T T Y T T C C Y T C Y - T - T T T T T T - T C C T T T Y Y Y T T Y Y T T C T Y - C Y T - T T C C T - T T C
M1573	T1072_62	TCTTCTGGAACCAAGGTTCTTTTGGAACCAAGGTTCTTTTAGAACCCAATTATTAATTATGTCAAATGAATCTTTTGCGATTTACACCTTCTCG	T->A	T A W T A A - W A A W - A W A W A A A - A - A W A A T T A T W T W - W A T A A - W A - - A W A - - A A - - A W T T T A W A W W T A T W A W A - T A A A A A A A A A W - T A A - A A T T T A W A - T A A A A W A T A A W T W A W T T A T A T A A W A A T T W A T W - A - A A A A A A - A T T A A A W W W A A W W A A T A W - T W A - A A T T A - A A T
M19411	T13088_23	TATCTTGTAAAATGTTTTGAAAGTACTTATAATAGTTTAGAATCAACAGTCAGGTCATAATTCTTGTATTTTTGTAAAAACCAATTGATAATCG	G->C	G C G G S C - C G C C - C G C G C G G C G - - C C C G G - G - G G - S - - - C - G - - - C C C - - C C G - C S - - G C C C C S G C G C C C C - - - S C - C C G - C G - G C C - - - G G - C S G - G S C S - G - G C - C G C C C G G G G C G - G G S C G - G G G S - C - C C G - C C G C G G - C C - S G C C C S - S G C G G G S C - C - - - C G C C -
M19412	T13088_53	TATCTTGTAAAATGTTTTGAAAGTACTTATAATAGTTTAGAATCAACAGTCAGGTCATAATTCTTGTATTTTTGTAAAAACCAATTGATAATCG	G->A	G A G G R A - A G A A - A G A G A G G A G - - A A A G G - G - G G - R - - - A - G - - - A A A - - A A G - A R - - G A A A A R G A G A A A A - - - R A - A A G - A G - G A A - - - G G - A R G - G R A R - G - G A - A G A A A G G G G A G - G G R A G - G G G R - A - A A G - A A G A G G - A A - R G A A A R - R G A G G G R A - A - - - A G A A -
M1508	T1035_67	TGTTTTCTTTTAGATAATCCCTTACATGTGCCAATCATTACCAAGAATTTGTTAAGTGTATCTCGGTTTACAAAAGATTATAATGTCCTCTTCG	T->A	T A W T A A A W W A W W A A A W A A T W T - A W A A T T W T A T W - W A T A A - W A T - A W A A A A A T A A W W A T A W A W W T A T W W W A T W A W A A A A W A A W A T A A T A A T T T A W A T T W A W A A A T A A W T W A W T T T T A T A W W W A T T W W T W T A A A A T A W W T W T T A A A W W W A A W W A W T A W W T T A W A A T T W T A A T
M13453	T9046_80	CGACAAGGATATACCTTGCTCCTACGTAGGGATCGCATGGTTCTTAATGAACATTGTAAGGAATCGTTCATTTTCTTTTATTTATAATTTTGAA	A->G	A G A A A G A R A G A - G G G G G A R A - - G A G G A A - A R A A - R G - G G - G A A - G G G - A G G A - A R R A A G G G G R A G A R G G G A R G A G G G G R R G R G A G G - R G A A - G A R A A R G R G R R A G G R A R G R A A A A G A R R R R G A A A G A R A G A G A A G A A A R A A G G G G R R G G G R R R A G R G A A G G A G A A R A G G A
M19169	T12916_6	CACCCCGCCCCGTCCTTGGCTTGCACAAGCTACGGGCTTATGCGAGCTAGCAAGCCTAAAATCGTAGCCCACCATGCATATTTTGTGCATGTCG	C->T	C T Y C C T - T T T Y - T Y C Y T - T C - - - C T T C C T C T C Y - Y T C - T - C C - - T - T - - T T - - T T T T C Y Y T Y Y C T C T Y T Y C C T Y T T T T T T T Y T C T T - T T C C - T Y C C - Y T Y - - - C T T Y - Y - Y C C C C T C - C Y Y T C - Y Y C C C T C T - - T Y T C Y C C T T T T Y Y T T Y T - T C T Y C C C T - C T C C Y - T - C
M15590	T10485_64	CCACATTGGTACAGTTACCTGAAACCCTTGTTAGGAAGACTTTCGGTACATGGACATTGTACTTGTTTGACCCGGTCACCAAGACTAACCATCG	T->C	T C C T Y C C C C C Y - C Y C Y C C C - C - C Y C C T T C T C T Y - Y C T - C - C C T - C C C C C C C T - C C C C T T C C Y Y T C T C Y Y Y T C C Y C C C C T C C Y C T C C T C C T T T - C Y C T Y C Y C C C T C C Y T C C Y T T T T C C C C Y Y C T - Y Y T T - C C C C T C C Y T C T T C C C Y Y Y C C Y C C Y T C - C T - C T C C T T Y - C C -
M15589	T10485_12	CCACATTGGTACAGTTACCTGAAACCCTTGTTAGGAAGACTTTCGGTACATGGACATTGTACTTGTTTGACCCGGTCACCAAGACTAACCATCG	C->T	C T T C Y T T T T T Y - T Y T Y T T T - T - T Y T T C C C C T C Y - Y T C - T - T T C - T T T T T T T C - T T T T C C T T Y Y C T C T Y Y Y C T T Y T T T T C T T Y T C T T C T T C C C - C Y T C Y C Y T T T C T T Y C T T Y C C C C T T T T Y Y T C - Y Y C C - T T T T C T T Y C T C C T T T Y Y Y T T Y T T Y C T - C C - T C T T C C Y - T T -
M3308	T2212_9	CGAATCCTACTTGGGGAGATTGAATTGATTCTGAAATCTGTAATTCGGAATGAAAGGGTTTGCTTTGACCTAGCCCATTCCCATTTTGGGCGGA	A->T	A T W A T T - T A T W A T A - W T - T - T - - W T T A A W A T A A - W T A T T - T - - - T T T - - T T A - A A - A A W A T T W A T A T T W A A A T W T T T T W T T W A A T T A T T A - A T A W T A A A A - W A A T T W A W T A A A A A T W T A W W T A - A W A W A A - T T A T A A A T A A T T T T W W T T T T - - A T W A A A T - A - A A T A T A A
M3309	T2212_32	CGAATCCTACTTGGGGAGATTGAATTGATTCTGAAATCTGTAATTCGGAATGAAAGGGTTTGCTTTGACCTAGCCCATTCCCATTTTGGGCGGA	T->C	T C Y T C C - C T C Y C C T - Y C - C - C - - Y C C T T Y T C T T - Y C T C C - C - - - C C C - - C C T - T T - C T Y C C C Y T C T C C Y T T T C Y C C C C Y C C Y C T C C T C C T - T C T Y C T T C T - Y C T C C Y T Y C T T T T T C Y C T Y Y C T - T Y T Y T T - C C T C T T T C T T C C C C Y Y C C C C - - T C Y T T T C - T - T T C T C C T
M19182	T12926_64	CTCTAATTCGTCCCAGATAATTCTCATCTTTGTAAAATATTCACTAACCGTTTGTTCTCCCTGTTTCAATTGCGCAACATCCATCTGAAGATCG	T->A	T A W T A A - W C A T - T T - W A - T A - - - T A A T T W T A T T - W A T - A - T - - - A - A - T A A T - A W A - T A W A T W T A T A T T A - T A W A A A A W - A W A T A A - - A T T T A T W - T A - T A A A T A A W T W - T T T T T A T - T T W A T - A A T W T A - A T T - - T T A T T A A A A W W A - T W T A T A W T T T A A A A T - - - A T T
M2058	T1404_88	CGACGAGGACTTTCTTGACGGCATAGTTTTCTATCTCAACGGTGATGACCATAGGGTGATCTTACTGGTGATCAAGGTCATGAAAATTGTCGTC	T->C	T C C T C C T T Y C Y - Y T C C C Y C - - - C Y C A T T Y T Y T C - Y C T C - - Y Y T - C - C C Y C C T T T Y Y C T C Y C T Y T C T Y Y Y C T Y C Y C C C C Y Y C Y - T C C - C C T T T C C C Y T C - C C Y Y T C C C T Y C Y T T T T C T Y Y Y Y C T T T C T C T C T C C T C C Y T C T T C C C Y Y T C C Y Y Y C T C C - T T C - T C T T Y T C - T
M2057	T1404_64	CGACGAGGACTTTCTTGACGGCATAGTTTTCTATCTCAACGGTGATGACCATAGGGTGATCTTACTGGTGATCAAGGTCATGAAAATTGTCGTC	A->G	A G R A G G A A R G R - R A G G G R A - - - G R G G A A R A R A A - R G A G - - R R A - G - G G R G G A A A R R G A R R G A R A G A R R R G A R G R G G G G R R G R - A G G - A G A A A G A G R A G - G G R R A G G R A R G R A A A A G A R R R R G A A A G A R A G A G G A G G R A G A A G G G R R A G G R R R G A G G - A A G - A G A A R A G - A
M17292	T11647_47	AACATCCAACTGATGAATAAACCAATCACTAGCAGTGGCCAAGGCAAAAAGGATGTGAAAAGTAATAAGTTTAACAATTAGAGAGAAAGTTTCG	A->G	A G R A R G R R R G A A G R A R G R G G - - G A G G A A R A R A A - R G A G G - A R A - G A G A R G G A R A G R A A R R G G R A G A R R R G A R A R G G G G R A G R A A G G A G G A A A G A R R A R G G G G R A G G R A R G R A A A A G A R R R R G R A A A A R A G G G R A G G R A R A A G G G R R G G G R R R G A G G - A R G A G G A A R A G - A
M995	T673_22	CGATTGAAAAATAATTCAACTAACTGAATGCATTCATACCAGAAACTATATACAACAAGTCTTTCATTCCGTTAAAACCCTTTTTAACAGATTA	A->G	A G R A R G A R R G R A R A - R G A G G - - R G G G A A R A R A A - R G A - G - R R A - G G G A R G G A A G R R R A G R G R R A G A R R R G A R R R G G G G R G G A A A G G - R G A A A G A R A A R G R G A R A G G R A R G R A A A A G A A R R R G A A G R A R A G G G R A G R R A R A A G G G R R R G G R R R A A G R A A R G A R G A A R A G G A
M20179	T13625_49	GATTCAAGAGTCTTTTGTGTGTGTTTTTGCATATTTTGAAAGTGAAAGGGTGTAAACTTTGTAAATCTTTTGAAATAGTGCAAAGTCAGGCTCG	G->A	G A G G R A G R R A R A R G A A A R R A G A A G A A G G R G R G G - R A G A A - R R G - A G A - R A A G - R R R R G A R A R R G A G R R R A G R A R A - A A R G A G A G A A G R A G G - A G R G G R A G - A R G A A R G R A R G G G G A G R R R R A G G R R G R G A A A R G A G R G R G G A A A R R R A A R R R A G A G G G G A G R A G G R G A A G
M610	T412_87	TAACAACCACCTCCCGTTTCAACGCAAGGACATGCTGATAATAAATAAATCATCAACCAACCCATGTAAGCTTCAAAAAATGATCTATGACTCG	A->T	A T W A W T W W W T W T W W T W T T - - T - A W T T A A W A W A W - W T - T T - W W A - T A T T W T T A T T W A W A T W T W W A T A W A W T A W W W T - T T T W T W - A T T - W T A A A T T T A A T T T T W W A T T W A W T W A A A A T A W W W W T A - A W A W A T A T T A T A W A W A A T T T W W T T T T W W W A T W T A W T - A T A A W A T T A
M609	T412_1	TAACAACCACCTCCCGTTTCAACGCAAGGACATGCTGATAATAAATAAATCATCAACCAACCCATGTAAGCTTCAAAAAATGATCTATGACTCG	T->C	T C C T Y C Y Y Y C Y C Y Y C Y C C - - C - T Y C C T T Y T Y T Y - Y C - C C - Y Y T - C T C C Y C C T C C Y Y Y T C Y C Y Y T C T Y T Y C T Y Y Y C - C C C Y C Y - T C C - Y C T T T C C C T T C C C C Y Y T C C Y T Y C Y T T T T C T Y Y Y Y C T - T Y T Y T C C C C T C T Y T Y T T C C C Y Y C C C C Y Y Y T C Y C T Y C - T C T T Y T C - T
M16939	T11410_68	TAAATAAAACAAAGGGTTTCTTCTATATTCAACAGATCCACAATTTACTCCCAAAAGTTCCCCACCAATTACAATAAGTAAGCAGCCTGGGTCG	A->C	A C M A M C A M M C A - M M C M C A A - A - A M C C A A M A M A A - M C A C - - M A A - C - C C M C C A A C M M A A C M C M M A C A M M M C A M M M C C C C M A C A A A C C A M C A A - C C M A A M M A C M M A C C M A M C M A A A A C A M M A M C A - M C A M A C C C A A C A M A M A A C C C M M A C C M M M M A C M C A M C A A C A A M A C M A
M14928	T10035_33	AGCATTTAAAATCTCCAGAGGTAGTAGGAGGACGACTATATGGCTTTTTGTTCTGCTTGGCCTCGGTGACATTCCTCTGATGTAGGACAACTCG	C->T	C T T C Y T T Y Y T T T Y T - Y T Y Y - T - T C T T C C Y C Y C C - Y T C T - - T Y C - T T T - T T T C T Y Y Y Y C C Y T Y Y C T C C Y Y T C Y T Y T T T T Y Y T Y - C T T - C T C C C T T Y Y C Y T Y T T Y C T T Y C Y T Y C C C C T C Y Y Y Y T C - T Y C Y C T C T T C T T C C Y C C T T T Y Y Y T T Y Y Y Y C T T T C Y T - Y T C C Y C T C C
M14929	T10035_51	AGCATTTAAAATCTCCAGAGGTAGTAGGAGGACGACTATATGGCTTTTTGTTCTGCTTGGCCTCGGTGACATTCCTCTGATGTAGGACAACTCG	T->A	T A A T W A A W W A A A W A - W A W W - A - A A A A T T W T W T T - W A T A - - A W T - A A A - A A A T A W W W W T T W A W W T A T T W W A T W A W A A A A W W A W - T A A - T A T T T A A W W T W A W A A W T A A W T W A W T T T T A T W W W W A T - A W T W T A T A A T A A T T W T T A A A W W W A A W W W W T A A A T W A - W A T T W T A T T
M204	T132_41	CGATACCACGGTCCACGCCCTTCGCAATAACGGGCGTACAATTCAGCCACGAGTTGAGCCGACGAGACCACCGGAACAATGACGACTGGTTTCG	A->G	A G A A R G R R R G R - R R R R G R R A A - A R G G A A R A R A A - A G A G G - G R A - G G G A R G G A A R R R A A G R G R R A G A R R R G A R G R G G G G R R G R G A G G - R G A A - - R R R A A A R G A R A G G R A R G R A A A A G A R R R G G A A R R A R A G G G R A G A A A R A A G G G R R R G G R R R R A G A R A R G - R G A A R A G R A
M205	T132_60	CGATACCACGGTCCACGCCCTTCGCAATAACGGGCGTACAATTCAGCCACGAGTTGAGCCGACGAGACCACCGGAACAATGACGACTGGTTTCG	C->A	C A C C M A M M M A M - M M M M A M M C C - C M A A C C M C M C C - C A C A A - A M C - A A A A M A A C C M M M C C A M A M M C A C M M M A C M A M A A A A M M A M A C A A - M A C C - - M M M C C C M A C M C A A M C M A M C C C C A C M M M A A C C M M C M C A A A M C A A C C M C C A A A M M M A A M M M M C A C M C M A - M A C C M C A M C
M19912	T13450_42	TTGTGAATGACAAAAAAACACAAGTGGTCCCACTAGGCGTGGCAATTTGTGTTCTTAAGGATTTTGGTTCTATACTTTTTGACTATATTATTCG	G->C	G C S G S C S S C C C S S S C S C G S C C - S S C C G G S G S G G - C C S C C - C G G - C S C C S C C G G S G G G G C S C S S G C G G S S C G S S S C C C C S S C S C G C C G S C G G G C - S G G C - S C S S G C C G G S C S G G G G C G S S S S C G G S S G S G C C C S G C S S G S G G C C C S S S C C S S S C G C G S G S C G S C G G S G C - G
M12071	T8110_83	CGAAAATCTTCAAATAAAAGACGAGGTAGGCCCTTCGTAAAAATATCGGTGATCTGATGACGGGAAGGAACATGTAGAACGCATATGTCGCCTT	A->G	A G R A R G A R R G A A R A G R G A A G A - R R G G A A R A R A A - A G A G G - A R A - G R G A R G G A A R R A A A G R G R R A G A A R R G A R R R G G G G R R - A A A G G A R G A A A G R R A A A A R G R R A G G R A R G R A A R A G A A R R R G A A R R A R A G R G R R G R R A R A A G G G R R R G G R R R R A G A A A A G A A G A A R A G A A
M12070	T8110_64	CGAAAATCTTCAAATAAAAGACGAGGTAGGCCCTTCGTAAAAATATCGGTGATCTGATGACGGGAAGGAACATGTAGAACGCATATGTCGCCTT	G->C	G C S G S C G S S C G G S G C S C G G C C - S S C C G G S G S G G - G C G C C - G S G - C S C G S C C G C S S G G G C S C S S G C G G S S C G S S S C C C C S S - G G G C C G S C G G G C S S G G G G S C S S G C C S G S C S G G S G C G G S S S C G G S S G S G C S C S S C S S G S G G C C C S S S C C S S S S G C G G G G C G G C G G S G C G G
M33105	T21182_24	CGAAAAAATAGCCGTTGTAACGGCTAGATTTGCTTTGATTTTCGCATTTTAGCCGTTGGGAGCCTATTCTTTATAAATTACGAGTCCAAATTAC	C->T	C T C C Y T Y Y Y T Y C Y Y - C T C C T T - Y Y T T C C Y C Y C C T Y - C T T - C Y C - T C T C Y T T C - Y Y Y Y C T C T Y C C T C C Y C T C Y C C T T T T C T T C - C T T - Y T C C C T C Y C C C Y Y T - Y C T T Y C C T Y C C Y C T C C Y Y Y T C C Y Y C Y C T C T C Y T C Y C Y C C T T T Y Y - T T Y Y Y T C T T C C - T T C T C C Y C T C C
M33106	T21182_93	CGAAAAAATAGCCGTTGTAACGGCTAGATTTGCTTTGATTTTCGCATTTTAGCCGTTGGGAGCCTATTCTTTATAAATTACGAGTCCAAATTAC	A->T	A T A A W T W W W T W A W W - A T A A T T - W W T T A A W A W A A T W - A T T - A W A - T A T A W T T A - W W W W A T A T W W A T A A W A T A W A A T T T T A T T A - A T T - W T A A A T A W A A A W W T - W A T T W A A T W A A W A T A A W W W T A A W W A W A T A T A W T W W A W A A T T T W W - T T W W W T A T T A A - T T A T A A W A T A A
M25547	T17171_62	TATTACCTTAGGTTTTTGCTTGTATGGGGGGATCATCTAGGGCGATGAAGCTTCCTTTCCCATTGGTATAGGTGTGGGGGGATCATCTAGTTCG	A->T	A W W A W W W W W T W A W W T A T A A A A - W A T T A A W A W A A - W T A W T - A W A - T A T T W T W A - W W W W A T T W A W A T A W W W T A W W W T T W T W W T T A A T T - W T A A A T A W A A W W W T T W A T T W A W T W A A W A W A W W W W W A A W A A W A T A W W W T W W A W A A T W W W W W W T W W W T A T W A A - W A W T A A W A T W A
M32422	T20748_49	CGAATCCAGCGAGGATCAAATTCAGTATAGGACAATGTGTGAAAGAAGAATTATGTGATATTGCACCCACGAACTCTTGTCATCTTGTTTTGAG	A->T	A T A A W T W W W T A A W A W W T A W A A - A W T T A A W A W A A - W T A T T - A W A - T W T A A T T A A W W A W A W W T A W A T A W W W T A W W W T T W T W W T A A A W T A W T A A A T W A W A W W W T T W A T T W A W T W A A A A W A W W W W W A A W A A W A T A T A A T W W A W A A T T T W W A T T W W W A A T W A A - T A W T A A W A T A A
M15152	T10194_57	CCATTGATGCAAACAATGTAATCATCCACTTGAGTTTATTCAGAGCTATTTTAACCCTAATCTCTTAGTAGGTAAAATTTATTCATTAAATTCG	C->T	C T Y C Y T Y T Y T T C Y T T Y T Y C T C - Y Y T T C C Y C Y C Y - Y T C T T C Y Y C - T Y T C Y T T C C T Y Y Y C Y Y T Y Y C T C Y Y Y T C Y Y Y T T T T Y Y T Y T C T T C C T C C - T Y Y C C Y Y Y T T Y C T T Y C Y T Y C C C C T C Y Y Y Y T C C Y C C Y C T T T T C T C Y C Y C C T T T Y Y Y T T Y Y Y C C T Y - C Y T - Y T C C Y C T Y C
M15151	T10194_39	CCATTGATGCAAACAATGTAATCATCCACTTGAGTTTATTCAGAGCTATTTTAACCCTAATCTCTTAGTAGGTAAAATTTATTCATTAAATTCG	T->C	T C Y T Y C Y C Y C C T Y C C Y C Y T C C - Y Y C C T T Y T Y T Y - Y C T C C T Y Y T - C Y C T Y C C T T C Y Y Y T Y Y C Y Y T C T Y Y Y C T Y Y Y C C C C Y Y C Y C T C C T T C T T - C Y Y T T Y Y Y C C Y T C C Y T Y C Y T T T T C T Y Y Y Y C T T Y T T Y T C C C C T C C Y T Y T T C C C Y Y Y C C Y Y Y T T C Y - T Y C - Y C T T Y T C Y T
M15150	T10193_12	CGAAGGGCGAATGGTGGTGAAAGACACAACTACTCCAGTGAAAGGAAGAAAGGCACATACTAAGGTGGAGTAGTCTTTGCTCGCTGATAAACGT	T->G	T G K T K G K G K G G T K G G K G K T G G - K K G G T T K T K T K - K G T G G T K K T - G K G T K G G T T G K K K T T K G K K T G T K K K G T K K K G G G G K K G K G T G G T T G T T - G K K T T K K K G G K T G G K T K G K T T T T G T K K K K G T T K T T K T G G G G T G G K T K T T G G G K K K G G K K K T T G K - T K G - K G T T K T G K T
M31105	T19911_21	CGATTAAAAACCTTGTTTCTATACTAAATTTTCCATAATCATTTTCTTTACTTCCTTTTCTTTTTCATAAATTTCCCTTCCTTCTGCAGTTTAT	A->G	A G R A A G R R A G G G R R G R G A A A R - R R G G A A A A R A R G R G A G G - A A A - G R G A R G G A A R R R R A R R G R R A G A R R R G A R G R - G G G R R - A A A G G - R G A A - G G R G A G A R G G R A G G R A R G R A A A A G A R R R R G A A G G A R A G A G A A G A A A G A A G G G A R R G G R R R G A G R A A - G - R G A A R A G A A
M19865	T13413_84	CGAACCAGTTGGAGAATTTAATGTCCTTCAAGGCCCTGCTCCTGAATCTCACGCGGGGATTTGCGATAACTGCAACCGTTGATCTCACCGTAAC	C->A	C A M C M A M M M A C A M M C M A M A C A - M M A A C C M C A C M - M A C A A - C M C - A A A A A A A C - M M M M C M M A A M C A C M M M A C M A M A A A A M A A A A C A A C M A C C - A A M M C A C M A A A C A A M C M A M C C C C A M M M M M A C C M M C M C A M A M C A C M C M C C A A A M C M A A M M M A C A M A C C A C M A C C M C A A C
M19864	T13413_66	CGAACCAGTTGGAGAATTTAATGTCCTTCAAGGCCCTGCTCCTGAATCTCACGCGGGGATTTGCGATAACTGCAACCGTTGATCTCACCGTAAC	A->G	A G R A R G R R R G A G R R A R G R G A A - R R G G A A R A G A R - R G A G G - A R A - G G G G G G G A - R R R R A R R G G R A G A R R R G A R G R G G G G R G G G G A G G A R G A A - G A R R A G A R G G G A G G R A R G R A A A A G R R R R R G A A R R A R A G R G R A G A R A R A A G G G R A R G G R R R G A G R G A A G A R G A A R A G G A
M19352	T13046_10	CGAACACTTATTTTTTCAGTTAAATCGTTTAAGTTCTTCACCCTTACCACAAGTAAGCGGCTTGGGTCAAACACTTGTTGTGTAAGTTAAATCA	A->G	A G R A G G G G R G R G R R G G G R G - A - R R G G A A R A R A R - R G A G G G G R A - G G G G G G G A R R R R R A R G G G R A G A R G R G A R G R G G G G G R G G A A G G A R G A A - G G R R A R R R G R R A G G G A R G R A A A A G A R R R G G A A R G A R A G G G R A G R R A R A A G G G R G R G G R R R G A G R R A A G G G G A A R A G G A
M19353	T13046_13	CGAACACTTATTTTTTCAGTTAAATCGTTTAAGTTCTTCACCCTTACCACAAGTAAGCGGCTTGGGTCAAACACTTGTTGTGTAAGTTAAATCA	T->G	T G K T G G G G K G K G K K G G G K G - T - Y K G G T T K T K T K - K G T G G G G K T - G G G G S G G T K K K K K T K G G G K T G T K G K G T K G K G G S G G K G G G T G G T K G T T - G G K K T K K K G K K T G G G T K G K T T T T G T K K K K G T T K G T K T G G G K T G K K T K T T G G G K G K G G K K K G T G K K T T G G G G T T K T G G T
M29873	T19151_55	CGAGTCTTTACATTGATTGATTTGTAAATCAACAACAATAATTAATTTAACAATGATCTCTAGATAACCAATGAAGAATCTTATTTAGGAAAAG	G->A	G A R G G A R G R A A - R A A R A R G A G - A R A A G G R G R G R - R A G A A - A R G - A R A A R A A G R R A R R G A A A R R G A G A R A A G R A R A A A A G R A A G G A A G R A G G - A G R R G A G R A A R G A A R G R A R G G G G A G R R R R A G - R R G G G A G A R G A G G G R G G A A A G R R A A R R R R G A R A G - A A A A G G R G A A G
M32226	T20629_68	CGATTCTGTTGTACTGATATCGTTGTCGTTAGGCGATCAAATTACCATTACTTAACTTTAGCAACTTCAGTATTGCCAAATTAGTAGTGAACAA	C->T	C T Y C C T Y C Y T T - Y T - Y T Y C T C - C Y T T C C Y C Y C Y - Y T C T T - T Y C - T Y T T Y T T C Y Y T Y Y C T T T Y Y C T C T Y C T C Y T Y T T T T C Y T T C C T T C Y T C C - T C Y Y C T C Y T T Y C T T Y C Y T Y C C C C T C Y Y Y Y T C C Y Y C C C T C T Y C T C C C Y C C T T T C Y Y T T Y Y Y Y C T Y C C - T T T T C C Y C T T C
M529	T360_76	GTTTGTGTGTGTGTTGTTCATCAAATCCACTTGGTTCTTCCACGTTAAATTGTGCTAAGTGTGACTTGGGAACGTGCACATCACATGATTTTCG	G->T	G T K G G T - K G T - - - - T K T - - - - - T G T T G G - G G G G T K - G - T - T - - - T K T - - T T G - - K G - G T T T T G G T G K - T T - T - T - - T T T - T G - G T T G G T - - - - K G - G - - T - G T G T - T - T - K G G G G T - - G G G T G - T G G K - T - - T - - - - G T G G T T T T K T T T G - - - G T G G G - T - - T - G G - T - -
M279	T183_31	AAAAGTTGAAAAATACTCTAATTACATATAATTTTTGTAATATTTTTCATCAAGACACTTTTTTTGAATTTGTTCTCTTTACTCTTTAATTTCG	A->T	A T T A - T - T - T T - A W T W T T W T - - T T T T A A - A A A A - W - A T T - T - - - T A T - A T T A - A W - - A T - T A T A T A W - A T - - A - T - T T T A T A T A T T - A T A A - T T T - A A A A T A T A T - W - T - T A A A A T - - - W W T A - W - A W A T - T - - T - T - T - A T T T - W A T T T W - A A T T A A - T T T T - A A - - T -
M280	T183_51	AAAAGTTGAAAAATACTCTAATTACATATAATTTTTGTAATATTTTTCATCAAGACACTTTTTTTGAATTTGTTCTCTTTACTCTTTAATTTCG	C->T	C T T C - T - T - T T - C Y T Y T T Y T - - T T T T C C - C C C C - Y - C T T - T - - - T C T - C T T C - C Y - - C T - T C T C T C Y - C T - - C - T - T T T C T C T C T T - C T C C - T T T - C C C C T C T C T - Y - T - T C C C C T - - - Y Y T C - Y - C Y C T - T - - T - T - T - C T T T - Y C T T T Y - C C T T C C - T T T T - C C - - T -
M5031	T3385_34	ACAAAGTTTCGTGCACAAAAACTCAGAAACTCAGATTCGCACCTCTGCTCGCGAAAACACAGTTTATATAGTCTCGTTTAAGTGAAAACAATCG	G->T	G T K G K T - K G T K - T G - G T G K G G - - K T T G G T G T G K - K T G - T - G - G - T T T G - T T - - G K G - G T G T K T G T G G K K T - G G K T T T T G G T G T G T T G G T G G G T G K G G K T K T T T G T T K G T T K G G T G T G - T K K T G - G G G K - T - T - - T G G - - - G T T T T K T T T G K G K G T K G G G T T T T G G G - T - G
M32480	T20784_63	CGATTAACCAACCGCTCTACTACCTTTTCCATAATCATTTTCTTTACTTCCTTTTCTTTTTCATCAATTTCCCTTCCTTCTGCAGTTTATATTT	A->T	A T A A T T T T T T T - W W - T T W A A C - - T T T A A W A W A A - A T A - - - W W A - T A T - W T T A T T W W W A T A T T W A T A A T W T A W W W T T T T A W T A A A T T - A T A A - T T A W A W A T T T W A T T W A A T W A A A A T A W W W W T A A T A A W A T T T W A T A T A - A A T T T W T T T T W W W A A T T A A - T - - T A A W A T T A
M26279	T17540_38	CGATTAAACACCCTATTTCTCTACTACCTTTTCCATATTCATTTTTGTTTACTTCCTTTTCTTTTTCTTCAATTTCCCTTCCTTCTGCAGTTTA	T->A	T A W T W A A W W A W T W A A W A A A A - - W W A A W W W T W T T - W A T A A - W A W - A A A T A A A T W A A W W T W W A W W T A T W A A A W W A W A A A A A W A W A T A A T W A T T - A A A W T W A W A A W T A A W T A A W T T W T A T A W W W A T A W T T W W A W A T T A W W T W W T A A A W W W A A W W W A T A A T T - A A A A W T W W A A T
M7171	T4840_39	CGATGGTCAAGCTAAGTTAAGTTAGACTCAAAGATAGAGTTAATTTCGCCATAAAATAGAAATTAAATTGCTTTATCTAAACAAGAAAATTGAA	G->C	G C S G S C C G S C S G S G C S C C C - - - C S C C G G G G S G G - G C - - C - - S G - C C C S C C C G C G G S S G G G C G S G C G C - S C G S G S C C C C C S C S - G C C - G C G G G C - G S G C - S C G S G C C S G C C S G G G G C G S S S S C G G G G G S G C G C G G C G C G C G G C C C S S S C C S S S G G C G G G G C C C C G G G G C C G
M7172	T4840_72	CGATGGTCAAGCTAAGTTAAGTTAGACTCAAAGATAGAGTTAATTTCGCCATAAAATAGAAATTAAATTGCTTTATCTAAACAAGAAAATTGAA	T->A	T A W T W A W T W A W T W T A W A A A - - - A W A A T T T T W T T - T A - - A - - W T - A A A W A A A T A T T W W T T T A T W T A T A - W A T W T W A A A A A W A W - T A A - T A T T T A - T W T A - W A T W T A A W T A A W T T T T A T W W W W A T T T T T W T A T A T T A T A T A T T A A A W W W A A W W W T T A T T T T A A A A T T T T A A T
M6398	T4307_91	CGATTACACATATTTCGCGTTCTGGCTTTAATACCTGTAACAATTGGTATACCTATGATAAGATTGTGAGTTTATGTAGAAGAGCTTTTAACTC	A->G	A G G A R G A A R G R A R G G A - R A A - - G R G G A A A A R A A - A G R G - - R R A - G A G A A G G A - A R A R A R R G R R A G A A R R G A R A R G G G - R G - A A A G G A R G A A A - A A R A A A A G A R A G G R R A G R A A A A G A A R R R G R A R A A A A G A G A A G A R A A A A G G G R R R G G A R R G A G A - A A G A A G A A R A G - A
M15604	T10495_26	AAGTTTCCCACTTTATGCTCGTCTGCAAATTCAGGCAAGTGCACACGAATTTTACGAAAGAGAAAGTCTAGTGTATAATCATCTTAAACATTCG	C->T	C T Y C Y T Y Y Y T Y T Y Y C T T T T T C - Y Y T T C C Y C Y C Y - Y T C T T - T T C - T T T C T T T C Y Y Y T Y C Y T T Y Y C T C Y Y C T C Y Y Y T T T T T Y T Y C C T T C T T C C C T Y T Y C T T Y T Y Y C T T Y C Y T Y C C C C T C Y Y Y Y T C C Y Y C Y C T T T Y C T T Y C Y C C T T T T Y Y T T C Y T Y C T Y T C Y T - C T C C Y C T T C
M33211	T21252_85	CGAACCTCCTCCTGTTCCTCCTTGGACTCCTCCTGGATCTCCCTGCCGTCTGCACTCCGGGGGTGGGGGTACCTACAGGCACTCCGACGCTTAA	C->T	C Y Y C C Y - C - T C - C C - Y T - C C C - - C C T C C - C - C C - C T C - T - C C - - C C Y - - T T C - C C - C C T - C Y C C T C C - C T - C - C T - T Y Y C C C C C T T - - - C C C T C C C C Y - C - C C C T C C - Y T - C C C C T C - C Y C T C - C C C C - T - T T C - C - C - C C - - T T Y C T - C C - C C - C C C - T - C - C C - - T - C
M34466	T22012_54	GATTAAACACCCTATTTCTCCAATACCTTTTCCGTAATCATTTTCTTTACTTCCGTTTCTTTTTCTTCAATTTTCCTTCCTTCTGCAGTTTATA	C->T	T C - T Y C C C T - Y C Y T - Y - T T T T - T T C - T T C T Y T T - T C T - C - T - T - C T C T Y C C T T T T T T T C T C T T T - T T T T C T T C T - C C C C T - T T T C C - T C T T C C - T T T T - Y - C T T C - T T Y C Y T Y T T C Y T T T Y C T T T T T T T - - C T T - C T T Y T T C C - C Y C C C T T Y C T C T - T - C - - - T T Y T - - T
M6610	T4452_41	AGTAGAGGTCACCACAAGTGCAAGTATCCAGTGAATCTGACTGATTATATGTATCAGGATAACCGTGTCTTGAGTCTTAGTGTATTGCTTATCG	C->T	C T C - C - - T T T - - - - T Y T - - - C - - C T T C C C C T C C - C T C - T - C - C - T - T - - T T C - - C - - C T - T T C - - C C - C T C - - - T - - - T - - Y C - T T - - - C C C - C - C C C - Y T - - C T - Y - T - C C C C - T - C - C T T - - T C C C - - - T - - - T - C C C C - - T - - T - - - - - C - - C - C T T - T T - - - C - T C
M6611	T4452_56	AGTAGAGGTCACCACAAGTGCAAGTATCCAGTGAATCTGACTGATTATATGTATCAGGATAACCGTGTCTTGAGTCTTAGTGTATTGCTTATCG	A->C	A C A - A - - C C C - - - - C M C - - - A - - A C C A A A A C A A - A C A - C - A - A - C - C - - C C A - - A - - A C - C C A - - A A - A C A - - - C - - - C - - M A - C C - - - A A A - A - A A A - M C - - A C - M - C - A A A A - C - A - A C C - - C A A A - - - C - - - C - A A A A - - C - - C - - - - - A - - A - A C C - C C - - - A - C A
M6930	T4681_27	CGATATTTTAGTAGCAGTCAAGGCTTCCTCCATGCTAGCTCCGGATGCAATCACAGCACAGACACAATTCCAGCTCTAGGTGTAGAGTATGAGT	C->T	C T - C - T C T Y T C T Y C - - - C - - - - T C T - C C T C T - - - C T - T - - - C C - - T T Y Y T T C C C C Y Y C - C T - T C T C - C Y - C Y T Y - - T - T Y - - - C T T - C T C - - - - Y C - T C - T - C C T T Y C T - C - C C - T C Y Y C C T C C T C C - C T C T T C T T C C C C C T T T T Y - T T Y Y Y T C T - - C Y T T - T C C Y C T - C
M23217	T15677_19	AGAAAAAAATCATTTACTGCACCGATTTTTAGGGGACCCGAGGCAAAAAAGTTAGACAAATTTGCAAAAATGCCACCACCTCCTTATAGCTTCG	G->A	G A - G A A A G A A A A A - A A - G - A - - A A A A G G A G A G - - A A - - A - - A G - A - - G R - A G - G G R R G - A A - G G A G A A G G G R R R A A G A - A - G - G A A - R R G G - A - A R G R - G - - R G G A R G G A G G G G G A R R A R G R G - G R G G G R A A A G A A G G R G G A A A R R R A A R A R G G A G - - G A - G R G G A G A - G
M4643	T3105_59	AGATAGAGTCTTCCCAATATTTAGGTACAATTACAAGTAATCACAAAGAGGACCAGAGCAAAATAGAAATCTACCCTAAATAAATTATTACTCG	C->A	M C C A A C M M C C A A C A A C C C - C A - - A C C A A M A C A - - C - - C C - A A A - C C C A A C C A - A A A M A C C C C C A C A C C C M A M M M C C C C A C - - - A C C - C M A A - C A M M A M C C C - M A C C M A M C C A A A A C C M M C A M A - M A A M A M A C C A C M M A A A A C C C M A M C C A C M M A C A A A A C A M C A A A A C A A
M14713	T9890_83	GACCTCCCTGGCACGTGGGAGGTTCTCGTCGCCGACGCCGGCATAGCCTCCATGCACACGGCGGTCACGCGCTTCAACACCGCCGTCCTCCTCG	C->T	C T C C C T C C Y T Y T Y C - T T Y T - - - Y T T T C C Y C T C C - T - - T - C C C C - - T T - Y T T C - Y Y C Y C C Y T C Y C T C T Y Y T C Y T Y T T T - T T T - - C T T - Y T C - - - - C Y C C - - - C Y C T T Y C Y T C C C C C T C Y Y T Y T C - Y T C Y C Y C T Y C T Y C C C C C T T T Y T Y T T Y T C C C T C - C C T T Y T C C Y C T C C
M3746	T2505_4	AGTGCGTTATTCATGAAAAAATATTGTTTTTTGGTATTTTCACGTAATAGCGGCCATTGGGCGCCGATGTCCTACTGAAGGGCGCCATGTCTCG	G->A	G A A G G A A R R A R A R A - R A R G - G - R R A A G G R G R G R - R A G A A - A R G - A A A G R A A G - A R R R G G R A R G G A G R A A A G R A R A A A A R R A G G G A A - R A G G G - A A R G A A R A G R G A A R G R A R G G G G A G R R R R A G G R A G R G A R A R G A R R G G G G A A A R R R A A R R R G G A R A G R A G R A G G R G A A G
M16785	T11294_49	TGGAAAAACGTAGATACCATCTTTAATTCTTCCTTAAAGAAGTATCTTTCAAGTTCCCTATCGTTTGACATTGCTGAAATTAGGGTAGAATTCG	T->C	T C Y T C C T T Y C Y C Y Y C Y C Y Y T C - Y C C C T T Y T Y T Y C C C T C C - T Y T - C Y C Y Y C C T - Y Y Y Y T C Y C Y Y T C T Y Y T C T Y C Y C C C C Y Y C Y T T C C T Y C T T - C C C T T C C Y C T Y T C C Y T Y - Y T T T T C T Y Y Y Y C T T T Y T Y T C Y C Y T C Y Y T C T T C C C Y Y Y C C Y Y Y T T C T T T C C T T C T T Y T - Y T
M16786	T11294_50	TGGAAAAACGTAGATACCATCTTTAATTCTTCCTTAAAGAAGTATCTTTCAAGTTCCCTATCGTTTGACATTGCTGAAATTAGGGTAGAATTCG	C->T	C T Y C T T C C Y T Y T Y Y T Y T Y Y C T - Y C T T C C Y C Y C Y T T T C T T - C Y C - T Y T Y Y T T C - Y Y Y Y C T Y T Y Y C T C Y Y C T C Y T Y T T T T Y Y T Y C C T T C Y T C C - T T T C C T C Y T C Y C T T Y C Y - Y C C C C T C Y Y Y Y T C C C Y C Y C T Y T Y C T Y Y C T C C T T T Y Y Y T T Y Y Y C C T C C C T T C C T C C Y C - Y C
M16784	T11293_47	CGAGTAATCTTTAAGTAGGGGAACATAAATACAGGGGAAATTCTTGATTCAACACAAGTTACGGTATGGACTTGGATGAAATATAAAATCCCTA	A->G	A G R A G G A A R G R G R R G R G R R A G - R A G G A A R A R A R G G G A G G - A R A - G R G R R G G A - R R R R A G R G R R A G A R R A G A R G R G G G G G R G R A A G G A R G A A - G G G A A G A R G A R A G G R A R - R A A A A G A R R R R G A A A R A R A G R G R A G R R A G A A G G G R R R G G R R R A A G A A A G G A A G A A R A - R A
M16712	T11247_1	TGCAACAACCAACAAATGACATGGACTGCCAAATAAATTACATAACGGAAACCAGCCAAGTGCTTACCTCCACCAGCAAAAGAGCTGCAATTCG	T->A	T A T T W A T W W A W T W T A W A T T - T - T T A A T T T T W T T - T A T A A - A W T - A T A A T A A T T W W W W T T W A T W T A T A W T A T W A W A A A A W W A T - T A A T W A T T - - A W W T T T T A T W T A A W T T A W T T T T A T W W T T A T T W T T T T A W A W T A T W T W T T A A A W W T A A W W W T T A W W T T A T T A T T W T A A T
M16713	T11247_26	TGCAACAACCAACAAATGACATGGACTGCCAAATAAATTACATAACGGAAACCAGCCAAGTGCTTACCTCCACCAGCAAAAGAGCTGCAATTCG	C->A	C A C C M A C M M A M C M C A M A C C - C - C C A A C C C C M C C - C A C A A - A M C - A C A A C A A C C M M M M C C M A C M C A C A M C A C M A M A A A A M M A C - C A A C M A C C - - A M M C M C C A C M C A A M C C A M C C C C A C M M C C A C C M C C C C A M A M C A C M C M C C A A A M M C A A M M M C C A M M C C A C C A C C M C A A C
M30645	T19595_64	CGAAGTCCTCTGCTAACCCCTTTTCCAGGTAAGGGAAGTTAGGGTTTCACGTTATTTTTATTTGATGCGATTAATGTTTTGTGAAATATGAGAA	G->T	G T G G K T G G K T K G K G T K T G G G K - T G T T G G G G K G G - T - G T T - G K G - T T T - G - T G G - K K K G T K T G G G T G T K G T G K K K T T T T K K - K - G T T - K T G G G - T T G G K T K T G K G T T K G K T G G G G G T G K K T K T G - T K G K G T K T K G T G K G G G G T T T K K K T T K K K G G T G - G - T T G T G G K G T T G
M5502	T3689_40	TGGTCTATTTTCCCTTTTGACAAGCTTTACACACTCTATCCTTCTAAAAGTTGAGCTTTGGTAAACCTTCAACCAACTGTTTTCTATTTAGTCG	C->T	C T Y C Y T Y Y Y T T C Y T T Y T C C C C C Y C T T C C Y C C C C - Y T C T T - C C C - T C T C Y T T C C C Y Y Y C T Y T T T C T C T Y Y T C Y Y Y T - T T Y Y T Y C C T T - Y T C C C T T Y C C T T Y T T Y C T T Y C Y T Y C C C C T C C Y Y Y T C C T Y C Y C T - T Y C T Y Y C Y C C T T T Y Y Y T T Y Y Y Y C T Y Y C C T T Y T C C Y C T T C
M1370	T936_35	CATTTGGATTGGGTCTTCAACTTTTCATTATGAAATCCTTTTCTTTTTCTTACTAAAGATTTGTTTTGACAATGGCAATGCCGTGCAAACTTCG	A->T	A T W A W T W W W T W W W A T W T A T - A - T W T T A A W A W A A T W T A T T - T W A T T W T W W T T A A W W W W A W W T W W A T A W W A T A W T W T T T T W W T W A A T T A W T A A A T W W W A W A W T T W A T T W A W T W A A A A T A T W W W T A A W W A W A T A T W A T W W A W A A T T T W W W T T W W W A A T W W A W T T W T A A W A T T A
M4314	T2880_78	CGAATTTGACTTCTAGTTGATGCAAAAGGGTGTAGCGTTTAAGGTTTGAAGAAGTGGAATGCAGCTGCTATTTCACTGCAAATGACAAAGGTTG	G->A	G A R G R A R G R A R R R R A R A R A A G - A R A A G G R G R G G A R A G A A - R R G - A R A R R A A G A R R R R G A R A R R G A G A R R A G R A R A A A A R R A R G G A A G R A G G G A R R G G R G R A A R G A A R G R A R G G R G A G R R R R A G G R R G R G A G A R R A R R G R G G A A A R R R A A R R R G G A R A G R A G R A G G R G A G G
M4315	T2880_93	CGAATTTGACTTCTAGTTGATGCAAAAGGGTGTAGCGTTTAAGGTTTGAAGAAGTGGAATGCAGCTGCTATTTCACTGCAAATGACAAAGGTTG	T->C	T C Y T Y C Y T Y C Y Y Y Y C Y C Y C C T - C Y C C T T Y T Y T T C Y C T C C - Y Y T - C Y C Y Y C C T C Y Y Y Y T C Y C Y Y T C T C Y Y C T Y C Y C C C C Y Y C Y T T C C T Y C T T T C Y Y T T Y T Y C C Y T C C Y T Y C Y T T Y T C T Y Y Y Y C T T Y Y T Y T C T C Y Y C Y Y T Y T T C C C Y Y Y C C Y Y Y T T C Y C T Y C T Y C T T Y T C T T
M1369	T935_59	CGATATTGCTGACCCACCAACCTATGCTGTTCACATGACAGTGGATCTTCATGGTTTACAAATCTTTGCACCAAAAGCGTGTTGCTTGTGGATG	C->G	C G S C S G S S S G S S S C G S G C G - C - G S G G C C S C S C C G S G C G G - G S C G G S G S S G G C C S S S S C S S G S S C G C S S C G C S G S G G G G S S G S C C G G C S G C C C G S S S C S C S G G S C G G S C S G S C C C C G C G S S S G C C S S C S C G C G S C G S S C S C C G G G S S S G G S S S C C G S S C S G G S G C C S C G C C
M9290	T6227_16	AAAAAAATCCATCCCTGTTTCATGAATCTCCTTGTTTTTATTATGTAATTCTCTTCTTTGTTCTGTTCACTTTTCTCTGCACCTTCCAATCTCG	T->C	T C Y T Y C Y Y Y C Y C Y Y T Y C Y C C C T Y Y C C T T Y T C T T - Y C T C C - Y Y T - C Y C T Y C C T - Y Y Y Y T Y Y C Y Y T C T Y Y Y C T Y Y T C C C C Y Y C Y T T C C T Y C T T T C Y Y Y T Y Y Y C T Y T C C Y T T C Y T T T T C T Y Y Y Y C Y T Y Y T Y T C Y C C T C Y Y T Y T T C C C Y Y Y C C Y Y Y Y T C Y T T T C - Y C T T Y T C T T
M397	T265_14	AAGTTTCTCAACAGAGGTCGGATACAAGTGCAAACCATATTGTAAGGTACCCTGAACATACCGCAAAATGTGTTTCAATACTAGGATGTGCTCG	G->A	G A R G R A R R R A R R R R R R A R R A G - R R A A G G R G R G R - R A G A A - R R G - A R A - R A A G R R R R R G R R A R R G A G R R R A G R R R A A A A R R A R A G A A G R A G G G A G R R G R R R A R R G A A R G R A R G G G G A G R R R R A G G R R G R G A R A R G A R R G R G G A A A R R R A A R R R R G A A R G R A R R A G G R G A R G
M12263	T8231_77	AAGCCATGCTCATGACAATAGTTCATGGGAGCAATATCACATAATACTTCTTTCACACATTGTCCTGTACTGAATTTGATCCTCGCTTTATTCG	T->G	T G K T K G G K K G T G K K G K G K G G K - K K G G T T K T K T T G K G K G G T K K T - G K G T G G G T K K K K K T K K G K K T G T T K K G T K K K G G G G K G G K G T G G T K G T T T G K K K T K T K G K K T G G K T K G K T T T T G T K K K K G T T K T T K T G T G K T G K K T K T T G G G K K K G G K K K K T G K T T K G G G G T T K T G K T
M12264	T8231_89	AAGCCATGCTCATGACAATAGTTCATGGGAGCAATATCACATAATACTTCTTTCACACATTGTCCTGTACTGAATTTGATCCTCGCTTTATTCG	T->G	T G K T K G G K K G T G K K G K G K G G K - K K G G T T K T K T T G K G K G G T K K T - G K G T G G G T K K K K K T K K G K K T G T T K K G T K K K G G G G K G G K G T G G T K G T T T G K K K T K T K G K K T G G K T K G K T T T T G T K K K K G T T K T T K T G T G K T G K K T K T T G G G K K K G G K K K K T G K T T K G G G G T T K T G K T
M30449	T19448_8	CGATGAACGTTCCCTTTGTTGGATGCATGAGGGACATGAAATGAAGTTGAAATTTAGGACACCAAGACAAGCCAAGAAGGATCAACATACGTTG	C->T	C T Y C Y T Y Y Y T T T Y Y C Y T Y C - Y - Y Y T T C C Y C Y C Y T Y T C T T - Y C C - T Y T C Y T T C Y Y Y Y T C Y Y T Y Y C T C Y Y Y T C Y Y Y T T T T C T T Y T C T T C Y T C C C T T Y Y C Y C Y T C Y C T T Y C Y T Y C C C C T C Y Y Y Y T C - Y Y C Y C T C T Y C T Y Y C Y C C T T T Y Y Y T T Y Y Y Y C T T C C - T T Y T C C Y C T C C
M15164	T10202_11	CCGACACTACATTACTGAATTTATTATTGTAGTCTAACCCACTCTAACATGGACTCTAATAGTGTCCCATTCATCAACGAACACAGTATTTTCG	A->C	A C M A M C C A A C A - A M C M C A A - - - C C C C A A C A A A M - M C A C C - A A A - C A C - A C C A - A M A A A C C C M M A C A M A M C A M A M C - C C M A C A A A C C - M - A A A C A M A A M A M - C M A C C M - M C M A A A A C A C A A M C A A C M A M A C A C M A C A A A C A A C C C C M M C C M M M M A C M M A M C A A C A A A A C A A
M15162	T10201_12	CGATTAACTTACTATTTTTTCATTTTCAATTTTATTTTTTCCATTTGTGTCGGTCAATGGAAGCCTTCCTTTTAAATATTTAAACAAGAGTTAA	C->T	C T Y C Y T T C C T C - C Y T Y T C C - - - T T T T C C T C C C Y - Y T C T T - C C C - T C T - C T T C - C Y C C C T T T Y Y C T C Y C Y T C Y C Y T - T T Y C T C C C T T - Y - C C C T C Y C C Y C T - T Y C T T Y - Y T Y C C C C T C T C C Y T C C T Y C Y C T C T Y C T C C C T C C T T T T Y Y T T Y Y Y Y C T Y Y C Y T C C T C C C C T C C
M11025	T7413_75	ACAACCTTGGCCATGTGCAAAACCCAACCAACTCAAAACTTTCGTGCACCAAGACTTTCATGGTGTTCATTTGGCGGCATTTGTAGGCCATTCG	C->G	S G C C S G - C G G G - - C G G G - G - G - - C G C C C C C - C G - S G C - G - C - C - G G S - G G G - - C C G - C C G G G C C G C G C C S C - - C G - S G G - G S C C S G C - - C C - G G S C C G - C - C - C C G G - C G G C C C G G G - C C C G C - G C C S C G G S - - G C - - - C C G G G - S G G G - G C G C G C C C C - C - C - C G - G C C
M20386	T13770_80	GATAATTCATTTACAATATTAGTCAATCCATTACCAAATGTTCTTATTGACAGAAAGGATAATCAAATCATATATACCAGCTGCTAATGCTTCG	G->A	G - A G R A - A A A G - A R A R A - A A - - - R A A - G - G - G G - R A G - A - A A G - A A A G - A A - - - R - - G R - A R G G A G A - A R - - - A A - A A A - A R A G A A - - A G G - A A G A G A - R A G A G G A A - G A G G G G G A A A A - R R G - R G G R - G - A G - - A A - G G G A A A A R G A A - A G R G A G - G - A - G A - - A G A G -
M31098	T19906_5	CGAGAATCATTAGTCCTTGTAGCTATGGCTTCCACCCATTTGGAGACACAGTCTACAACAAGCAAAATATAAGAAAACCCAAAAGAAGGAGGAA	A->C	A C M - M C C C C C A - C C - M C C C - C - C C C M A A C A M A C - M C A - C - C C A - C C C C C C M - C C M C M - M C C C M A C A C C C M A C C C C C C C C C C C C - M C - C C - A - C - C C A M A C C A C A M C C A C C M A - A A C A C C C M C A A M C - C - C - C C A C - C C M A A C C C C M C M C C M C C A C M C - - C C A C - - C - C - -
M31099	T19906_38	CGAGAATCATTAGTCCTTGTAGCTATGGCTTCCACCCATTTGGAGACACAGTCTACAACAAGCAAAATATAAGAAAACCCAAAAGAAGGAGGAA	A->G	A G R - R G G G G G A - G G - R G G G - G - G G G R A A G A R A G - R G A - G - G G A - G G G G G G R - G G R G R - R G G G R A G A G G G R A G G G G G G G G G G G G - R G - G G - A - G - G G A R A G G A G A R G G A G G R A - A A G A G G G R G A A R G - G - G - G G A G - G G R A A G G G G R G R G G R G G A G R G - - G G A G - - G - G - -
M27412	T18106_25	CGAATCAAGCGAAGAACAAATTCAGTACATGACAATGTGTGAAAGAAGTACTTTGTGATATTGCTCCCACGAACTCGTGTCATCTTGTTTTGAG	G->T	G T T A T T G T T T T T K T G T T T K G G - T T T T G G T G T - T - T T G T T - T T G - T T T T T T T G T T - T T G T T K T T - T G T T T T - T G T T T T T G T T T T T G T - T T G G - T T K T G K G K K - K G T K T G T T K G G G G T - G T T T T G G T T G K G T T T T G T K T G T G G T T T T K T K T G K T T - T T T G - T T K T G G K G T - -
M27411	T18106_24	CGAATCAAGCGAAGAACAAATTCAGTACATGACAATGTGTGAAAGAAGTACTTTGTGATATTGCTCCCACGAACTCGTGTCATCTTGTTTTGAG	A->T	A T T A T T A T T T T T W T A T T T W A A - T T T T A A T A T - T - T T A T T - T T A - T T T T T T T A T T - T T A T T W A T - T A T T T T - T A T T T T T A T T T T T A T - T T A A - T T W T A W A W W - W A T W T A T T W A A A A T - G T T T T T A T T A W A T T T T A T W T A T A A T T T T W T W T A W T T - T T T A - T T W T A A W A T - -
M12635	T8487_53	CGAAATGGAGTTTTGAACACTGTACACCCAATAGGAACTACACAGTTTAATTCAAATCAATGAGCTAACCAAAACCGAAATACATTCCAAAATT	C->G	C G S C C G - G G G G - C S C G G G S C - - - G G G C C G C G C G - S G C G G - C - C - G - G G C G G - - G S - - C S S G S G C G C G G G G - G G S G - G G S G G G - C G G C G G C C C G C S G C S C S - G C C G G S C S G S C C - C G C C G S S G C - G G C S - G G G - - G G - - - C C G G G G S S G G G S - S C G S C C - G C G G C C G - G - C
M6675	T4507_40	AATTTTGAGGTATATTGTGATGCATGTGGACAAGGATTATGATCTGTGTTGATGCAAGAAAGAAAAGTTGCAACTTATGCTTTAAGACAACTCG	T->G	T G K T T G - K T G G - T - G K G T G T T - T K G G T T - T T T G - K G T G G - G - - - G T G - - G G T - T K T G T K T G K K T G T G G K G T - G G G G G G K - G K G T G G T - G T T T G G K K T K T K G K - T G G K - K G G T T T T G T T - K K G T - K K T K T G - G G T G G T - T - T G G G T K T G G G K T K T G G T T G G T G G - T T - G G T
M18821	T12681_31	CGAAGAAATAAGCTTGTGTGGCTTTGTCAACTACAAAAGCTGAATACATAGCAGCTGGAAACTATTGTGCTTAAATTCTTTGGATGAAACAACA	C->G	C G - C - G C C S G C C S - C C - G - C - - C - G - C C C C G - - - - G - G - - - - C - - C - G S - G C - C C C G C C C G - S C G C - S G - C S G S G - G - C G - - - C G G - C G C C C - - S C C S - - - C S C G G S C G G C C C C C G S S S - C G C C G C C C C G C G S C G S S C S C S G G G S C C G G S G S S C - C - - C - - S G C C S C G C C
M8415	T5653_15	CAAAAGATGAAGAGTCAGCTGCTTGTGGTTAAAGTTGTGCTTGCTGATGCTGAGAAGAGACAGATCTCAAACTCCGATGTCAAAGACTGGCTCG	T->C	T C T T T C T T Y C Y - Y Y C T - T Y - T - Y T C - T T Y T Y T - - T - T C - - - T T - - T - C Y C C T - C Y Y T T C T C T T T C T T Y Y - T Y - Y C C C - T Y - T - T C C T T C T T T - T T T T Y T T C C Y T C C Y T T - T T T T T C T Y Y T T C T T T T T Y T C C C Y T C Y Y T Y T T C - C Y T Y C C Y Y Y C T C T T T T C - Y C T T Y T C - T
M12677	T8515_73	CGACCATGATGATTAAGGAGTTGGAGCTGATTGAGAAGCTACAAGATATGAATATGGGATTGGATATGGAGGCAGGTCATATACGGTGCAGCAT	C->G	C G C C C G C C C G S - S S C C - C C - - - - C G - C C S C S C C - C G C G G - C S C - - C G - C - G C G S S S S C C S G C S C G C C S S - C S G S G - G - C S - C C C G G - C G C C C - - C S C S C C G G S C G G S C C G C C C C C G C C S C C G C C C C C S C G C G S C G S C C S C C G - G S C G G G S C S G C G C - C C G - C G C C S C G C C
M7164	T4836_60	TACACGAGTAAGTACATCCTCAAGCAAACTTGCAGGGTTAACTGTACTATAGTTGGTCAATTGAATGACCACAACTGTAGTCTTAAGAGGTTCG	A->G	A G - - G G A R A G R - R G - - G A G - G - A G G G A A A A R A A - A G - - G - G A A - - - G - R G G A - R R R A A G A G - R A G A - R A G A R G R G G G - R R G - - A G G - A G A - - - - A A A A - A G G R A G G R A A G G A A A A G A A R R - G A - A A A A A G A G G A G R A A R A A G - G R G G G G R R R G A G A G A A G - R G A A R A G A A
M7161	T4835_53	CGAAAAAGAAAAATTCAAAGAAGAAGAAAAACTACAAAAAACGTCTAAAAAAGCATAAGAATTTTTTTTTACTACATCACTTAGTATATCAATA	G->C	G C - - C C C S G C S - S C C - C G C - C - C C C C G G G G S G G - G C - - C - C C G - - - C - S C C G - S S S G G C G C - S G C G - S G C G S C G C C C - S S C - - G C C - G C G - - - - G G G G - G C C S G C C S G G C S G G G G C G G S S - C G - G G G G G C C C C G C S C G S G G C C C S C C C C S S S C G C G C G G C - S C G G S G C G G
M7162	T4835_62	CGAAAAAGAAAAATTCAAAGAAGAAGAAAAACTACAAAAAACGTCTAAAAAAGCATAAGAATTTTTTTTTACTACATCACTTAGTATATCAATA	T->A	T A - - A A A W T A W - W A A - A T A - A - A A A A T T T T W T T - T A - - A - A A T - - - A - W A A T - W W W T T A T A - W T A T - W T A T W A T A A A - W W A - - T A A - T A T - - - - T T T T - T A A W T A A W T T A W T T T T A T T W W - A T - T T T T T A A A A T A W A T W T T A A A W A A A A W W W A T A T A T T A - W A T T W T A T T
M7163	T4836_44	TACACGAGTAAGTACATCCTCAAGCAAACTTGCAGGGTTAACTGTACTATAGTTGGTCAATTGAATGACCACAACTGTAGTCTTAAGAGGTTCG	G->A	G A - - A A A R G A R - R A - - A G A - A - A A A A G G G G R G G - G A - - A - A A G - - - A - R A A G - R R R G G A G A - R G A G - R G A G R A R A A A - R R A - - G A A - G A G - - - - G G G G - G A A R G A A R G G A A G G G G A G G R R - A G - G G G G G A A A A G A R A G R G G A - A R A A A A R R R A G A G A G G A - R A G G R G A G G
M16823	T11326_51	CGTAAGGCCAATTAGGTTTTAAAAACCCAAATCCGCAGCACTATAGATGCTTCTTCTACCTCCTCGCCATTCCGCCACACTGTTTTGTGCCTCG	T->A	T A T T W A W A T A A A W A - W A W T A - - W A A A T T A T W T A - W A T A A - A W T - A A A - W A A T T W W W T T T A A W W T A T A W T A T W A W A A A A W W T A A T A A - W A T T - - A A T T A T A A A W T A A T T T A T T T T - A T A W W T A T - A A T T T A - A W T A A W T W T T A A A W T W A A T W W T T A A - T T A A A A T T W T A - T
M16825	T11326_88	CGTAAGGCCAATTAGGTTTTAAAAACCCAAATCCGCAGCACTATAGATGCTTCTTCTACCTCCTCGCCATTCCGCCACACTGTTTTGTGCCTCG	T->C	T C T T Y C Y C T C C C Y C - Y C Y T C - - Y C C C T T C T Y T C - Y C T C C - C Y T - C C C - Y C C T T Y Y Y T T T C C Y Y T C T C Y T C T Y C Y C C C C Y Y T C C T C C - Y C T T - - C C T T C T C C C Y T C C T T T C T T T T - C T C Y Y T C T - C C T T T C - C Y T C C Y T Y T T C C C Y T Y C C T Y Y T T C C - T T C C C C T T Y T C - T
M16824	T11326_72	CGTAAGGCCAATTAGGTTTTAAAAACCCAAATCCGCAGCACTATAGATGCTTCTTCTACCTCCTCGCCATTCCGCCACACTGTTTTGTGCCTCG	C->T	C T C C Y T Y T C T T T Y T - Y T Y C T - - Y T T T C C C C Y C T - Y T C T T - T Y C - T C T - Y T T C C Y Y Y C C C T T Y Y C T C T Y C T C Y T Y T T T T Y Y C C T C T T - Y T C C - - C T C C T C T T T Y C T T C C C T C C C C - T C T Y Y C T C - T T C C C T - T Y C T T Y C Y C C T T T Y C Y T T C Y Y C C T T - C C T T T T C C Y C T - C
M15082	T10148_19	CCTATGATCTAGTGTGTCTAAAAGACCACAACATATCACAGTTTCAGTATAAACGTGATCAATTGGAAGAAAAATTGTGAAGAATAAAAAATCG	T->C	T - Y - Y C - Y - C T - - T - C C - T - - - - C C - T - - T - T T C Y C T - C - C - T - - T C - - C C - - - Y T C T C - C Y C T - T T - T C - T - T C - - C T - C T C T C C - - - T T - - C C C T C - C - - C T C - C - C C T T T T T C - - C T C C T - C - T T T C - C - - C - - - - - - C C C - T - - - - C - - T - C - - - C - - - - T - T C - -
M13220	T8880_57	CGACAACTTTATGGTCATCAGGTTTTCCAACTAAAGAAAACCATTTTTTCTTGTCAGCAAGGATCAATGATTTTAAGCCAATATTTTTCTATAA	G->A	G A R G G A G R R A R G G G A R A G R G G - A R A A G G G G A G G - R A G - A - R A G - A G A - A A A - A G R A G G A A A R R G A G R G A A G A A R A - A A G G A G R G A A G G - G G - A A A G G R R R A A G G A A R - R A R G G R G A G A A R R A G G R R G R G A A A A G A G G G A G G A A A R R R A A A R G R G A R G G R A A A A G G A G - R G
M13221	T8880_93	CGACAACTTTATGGTCATCAGGTTTTCCAACTAAAGAAAACCATTTTTTCTTGTCAGCAAGGATCAATGATTTTAAGCCAATATTTTTCTATAA	A->G	A G R A A G A R R G R A A A G R G A R A A - G R G G A A A A G A A - R G A - G - R G A - G A G - G G G - G A R G A A G G G R R A G A R A G G A A G R G - G G A A G A R A G G A A - A A - G A G A A R R R G G A A G G R - R G R A A R A G A G G R R G A A R R A R A G G G A A G A A A A A A G G G R R R G G G R A R A G R A A R G G A G A A G A - R A
M15344	T10316_4	CTTAACATTAATGACGAAGCGGGTGTGCCTGTTCACAAGAGCTTTCGTTCGTTGGTGTCTGATGCAGGGGGGTTTGAGAACTTGGATTTTGTCG	A->G	A G R A R G R R R G A A R R A R G R R G A - R R G G A A R A R A R - R G A G G - R R A - G R G - R G G A A R R R R A R R G R R A G A R G R G A R G R G G G G R R G G R A G G A R G A A - G R R A A R R R G A R A G G R A R G R A A A A G A R R R R G A A R R A R A G A G R A G R R A R A A G G G R R R G G R R R R A G R G A R G G R G A A A A G R A
M15345	T10316_65	CTTAACATTAATGACGAAGCGGGTGTGCCTGTTCACAAGAGCTTTCGTTCGTTGGTGTCTGATGCAGGGGGGTTTGAGAACTTGGATTTTGTCG	C->T	C T Y C Y T Y Y Y T C C Y Y C Y T Y Y T C - Y Y T T C C Y C Y C Y - Y T C T T - Y Y C - T Y T - Y T T C C Y Y Y Y C Y Y T Y Y C T C Y T Y T C Y T Y T T T T Y Y T T Y C T T C Y T C C - T Y Y C C Y Y Y T C Y C T T Y C Y T Y C C C C T C Y Y Y Y T C C Y Y C Y C T C T Y C T Y Y C Y C C T T T Y Y Y T T Y Y Y Y C T Y T C Y T T Y T C C C C T Y C
M4893	T3288_74	TATATAGTACGAAAGTTTATGTTATCATCTATGGTGGTGTAAAGTTGATTTGATCAAGGATTAATATTTTATTATATATTGCAATACAATGTCG	A->G	A G R A R G R R R G R R R R G R G R R G A - R R G G A A R A R A R G R G R G G - R R A - G R G R R G G A - R R R R A R R G R R A G A R R R G A R G A G G G G G R G R R A G G A R G A A - G R R A A R G R G R R A G G R A R G R A A A A G A R R R R G A A R R A R A G A G R A G R R A R A A G G G R R R G G R R R R A G A G A R G R G G A A R A G G A
M4892	T3288_11	TATATAGTACGAAAGTTTATGTTATCATCTATGGTGGTGTAAAGTTGATTTGATCAAGGATTAATATTTTATTATATATTGCAATACAATGTCG	G->C	G C S G S C S S S C S S S S C S C S S C G - S S C C G G S G S G S C S C S C C - S S G - C S C S S C C G - S S S S G S S C S S G C G S S S C G S C G C C C C C S C S S G C C G S C G G - C S S G G C C S C S S G C C S G S C S G G G G C G S S S S C G G S S G S G C C C S G C S S G S G G C C C S S S C C S S S S G C G C G S C S C C G G S G C C G
M8836	T5923_26	CGATCCTTCGCTGCAATTTGCAATGCATCAAATCGTGCCCTTTGATTCCACTCACTATTCCCAATATACTATGCGTCACACTTAGAACAGATCT	C->A	C A M C M A A M M A M A M M A M A M A A A C A M A A C C M C A C M A M A M A A - M M C - A M A A A A A C - M M A M C M A A M M C A C M M M A C M A M A A A A A M A M M C A A C M A C C C A M M A C M A C A M A C A A M C M A M C C C C A M M M M M A C C M M C M C A A A M C A M M C M C C A A A M M M A A M M M M C A M M C C A M M A C C M C A A C
M8837	T5923_61	CGATCCTTCGCTGCAATTTGCAATGCATCAAATCGTGCCCTTTGATTCCACTCACTATTCCCAATATACTATGCGTCACACTTAGAACAGATCT	C->G	C G S C S G G S S G S C S S G S G S G C C C C S G G C C S C G C S G S G S G G - S S C - G S G G G G G C - S S G S C S G G S S C G C S S S G C S G S G G G G G S G S G C G G C S G C C C G S S G C S G C G S G C G G S C S G S C C C C G S S S S S G C C S S C S C G G G S C G S S C S C C G G G S S S G G S S S S C G S S C C G S S G C C S C G G C
M955	T646_91	CGAGTTGATGTGCGATGCATCCAATTATGCATTGGGGGTTGTTCTGGCTCAAAGGATTGAGAAGCAGCCTAGCGTAATCTACTACGCCTCTAGG	T->C	T C Y T Y C T Y Y C Y - Y Y C Y C C Y T Y - - T C C T T C T Y T Y - Y C T C C - T C T - C C C - Y C C T - C Y T T T C Y C Y Y T C T Y Y Y C T C Y Y C C C C Y T C Y C T C C T C C T T T C Y Y T T Y C Y C Y T T C C Y T Y C Y T T T T C T Y Y Y Y C T - Y Y T Y T C T C C T C Y Y - Y T T C C C Y Y Y C C Y Y C C T C Y T T Y C C C C T T Y T C C T
M954	T646_68	CGAGTTGATGTGCGATGCATCCAATTATGCATTGGGGGTTGTTCTGGCTCAAAGGATTGAGAAGCAGCCTAGCGTAATCTACTACGCCTCTAGG	C->T	C T Y C Y T C Y Y T Y - Y Y T Y T T Y C Y - - C T T C C T C Y C Y - Y T C T T - C T C - T C T - Y T T C - T Y C C C T Y T Y Y C T C Y Y Y T C T Y Y T T T T Y C T Y T C T T C T T C C C T Y Y C C Y T Y T Y C C T T Y C Y T Y C C C C T C Y Y Y Y T C - Y Y C Y C T C T C C T Y Y - Y C C T T T Y Y Y T T Y Y T T C T Y C C Y T T T T C C Y C T T C
M956	T647_15	AGTTTAAATCTTATTTGCTTGGTTCTCCTGTTGTTGTGTTTACTGACCATGCACCTCTTAAGTACCTATTGAAAAAGGTAGAATCCAAGCCTCG	T->C	T C Y T Y C T Y Y C Y - T Y C Y C C Y T T - - T C C T T C T Y T Y - Y C T C C - T C T - C T C - Y C C T - C Y T T T C Y C Y Y T C T Y Y Y C T C T Y C C C C Y T C Y C T C C T C C T T T C Y Y T T Y C Y C Y T T C C Y T Y C Y T T T T C T Y Y Y Y C T - Y Y T Y T C T C C T C Y Y - Y T T C C C Y Y Y C C Y Y C C T C Y T T Y C C C C T T Y T C C T
M957	T647_33	AGTTTAAATCTTATTTGCTTGGTTCTCCTGTTGTTGTGTTTACTGACCATGCACCTCTTAAGTACCTATTGAAAAAGGTAGAATCCAAGCCTCG	G->A	G A R G R A G R R A R - G R A R A A R G G - - G A A G G A G R G R - R A G A A - G A G - A G A - R A A G - A R G G G A R A R R G A G R R R A G A G R A A A A R G A R A G A A G A A G G G A R R G G R A R A R G G A A R G R A R G G G G A G R R R R A G - R R G R G A G A A G A R R - R G G A A A R R R A A R R A A G A R G G R A A A A G G R G A A G
M8385	T5630_77	CGATGGACCCCTGATCTTCATCTTCGCTTTGTTCATGCTGTTCAACGACTTGGAGGACAAGAGAGTGAGTTTCTTCATTATTTTGCTTTCAATT	A->G	A G G A A G A A A G A A A R G A G A A G A - R A G G A A A A R A A - A G A G G - A R A - - G G G R G G A G R R R R A G R G R G A G A R A R G A R R R G G G G R R G R - A G G A R G A A - G - R A A A A A G A R A G G R A R G R A A A A G A R R R R G A A R A A R A G A G R A - G A A G A A G G G G R R G G R R G A A G G A A R G - A G A A G A G G A
M23216	T15676_74	TAAAGCAAAATGTGTCAAACAATCCTGAAATGTGTACGAAACATCAAATAAAGCTAACAAAATTTGATTAAAAAGACTAAATCTACGTATTTCG	A->G	- G G A G G G G G G A A R G G G - G - G G - G - G - A A A A A A - - G G A G G - A R A - - G G G R G G A - G R R R A - A G G A A G A - R G G A R A R G G G G A R - - A A G G - R G A A - G A R A - A A A G A G A G G R A R G A A A A A G A R R G R G A A R A A R
M23214	T15675_73	CGAAACACCCACAATTTGGTCTCAACAACCCATGACAAAACCAATAGATTTAAATAACTAAAACATTCAACCTACCCTTATTCAAACAAACAGG	T->C	- C C T C C C C C C C C Y C C C - C - C C - C - C - T T T T T T - - C C T C C - C Y T - - C C C Y C C T - C Y Y Y T - T C C C T C T - Y C C T Y C Y C C C C T Y - - T T C C - Y C T T - C T Y T - T T T C T C T C C Y T Y C T T T T T C T Y Y C Y C T T Y T T Y
M23215	T15676_33	TAAAGCAAAATGTGTCAAACAATCCTGAAATGTGTACGAAACATCAAATAAAGCTAACAAAATTTGATTAAAAAGACTAAATCTACGTATTTCG	T->C	- C C T C C C C C C C C Y C C C - C - C C - C - C - T T T T T T - - C C T C C - C Y T - - C C C Y C C T - C Y Y Y T - T C C C T C T - Y C C T Y C Y C C C C T Y - - T T C C - Y C T T - C T Y T - T T T C T C T C C Y T Y C T T T T T C T Y Y C Y C T T Y T T Y
M12607	T8465_23	CGATCCAACGGTTAACAAAGTATGAACCTTCATTTTACAAAAAGTGTGCAGTGTTGTCAACAATCAAACTACAGTGACCTTGCGATAAAACCTA	T->G	T G K T T G - K K G K T T K K K G T K G K - - K G G T T T T K T K - K G T G G - G T T - G G G - G G G T T K K G T T K K G K K T G T T K K G T K G K G G G G K G G K T T G G - K G T T T G G K G T K T K G K K T G G K T K G K T T T T G T T G K K G T - K K T K - G T G G T G G K T K T T G G G K K K G G K K G K T G K T T K G K G G T T K - G K T
M12609	T8466_37	TAAAAAAATGAAGGACCAGTAGGAACCTTCATTTTATGAAAAGTGTGCAGTGTAGAAAAAAAATAGCGTCACATCAATCAAACATACTCATTCG	T->C	T C Y T T C - Y Y C Y T T Y Y Y C T Y C Y - - Y C C T T T T Y T Y - Y C T C C - C T T - C C C - C C C T T Y Y C T T Y Y C C Y T C T T Y Y C T Y C Y C C C C Y C C Y T T C C - Y C T T T C C Y C T Y T Y C Y Y T C C Y T Y C Y T T T T C T T C Y Y C T - Y Y T Y - C T C C T C C Y T Y T T C C C Y Y Y C C Y Y C Y T C Y Y T Y C Y C C T T Y - C Y T
M12608	T8466_13	TAAAAAAATGAAGGACCAGTAGGAACCTTCATTTTATGAAAAGTGTGCAGTGTAGAAAAAAAATAGCGTCACATCAATCAAACATACTCATTCG	G->T	G T K G G T - K K T K G G K K K T G K G K - - K T T G G G G K G K - K T G T T - T G G - T T T - G T T G G K K G G G K K T T K G T G G K K T G K T K T T T T K G T K G G T T - K T G G G T T K T G K G K T K K G T T K G K T K G G G G T G G T K K T G - K K G K - T G T T G T T K G K G G T T T K K K T T K K T K G T K K G K T K T T G G K - T K G
M12606	T8465_17	CGATCCAACGGTTAACAAAGTATGAACCTTCATTTTACAAAAAGTGTGCAGTGTTGTCAACAATCAAACTACAGTGACCTTGCGATAAAACCTA	A->G	A G R A A G - R R G R A A R R R G A R A R - - R G G A A A A R A R - R G A G G - G A A - G G G - A G G A A R R A A A R R G R R A G A A R R G A R G R G G G G R A G R A A G G - R G A A A G G R G A R A R G R R A G G R A R G R A A A A G A A A R R G A - R R A R - G A G G A G G R A R A A G G G R R R G G R R G R A G R A A R G R G G A A R - G R A
M9052	T6062_87	ATCAACGGAGCTGCCTTGATCAATGAGGATTTTCTTAACAGCGTAATTTTCTATTTCAACCGTGATAACCATGGGGTCATCTTGTTGATGGTCG	G->A	G A R G G A A R R A R G R R A R A R A G - - G A A A G G R G R G G - R A G A - - R G G - A - A - G A A G A R R R R G A R A R R G A G G R G A G R R R A A A A R R A R A G A A - R A G G - A A R G G R A R A G R G A A R G R A R G G G G A G R R R R A G - R R G R G A A A G G A R R G A G G A A A R G R A A R R R R G A R A G R A G R A G G R G A A G
M9050	T6061_80	CGACGATAAGGAAGCGGATTGGAATGGTTTTAGTTTGGGTCCCCTCCCGAAAGACGGTGTGGAGGTCAATGTAGCCCCGGGTGGATACCTGTTC	G->A	G A R G - A A R R A R G R R A R A R A G - - G R A A G G R G R G G - R A G A - - R G G - A - A - G A A G A R R G R G A R A R R G A G G R G A G R R R A A A R R R A R A G A A - R A G G - A A R G G R A R A G R G A A R G R A R G G G G A G R R R R A G - R R G R G A A A G G A R R G A G G A A A R G R A A R R R R G A R A G R A G R A G G R G A A G
M30595	T19558_61	CGATAAAACACCCTATTTCTCTACTACCTTTTCCATAATCATTTTCTTTACTTCCTTTTCTTTTTCTTCAATATCCCTTCCTTCTGCAGTTATA	T->C	T C Y T C C C Y Y C Y T Y Y T Y C Y Y T - - Y T C C T T Y T Y T T C Y C T C C - Y C T - C Y C C Y C C T C Y Y Y Y T T Y C Y Y T C T C Y Y C T Y Y Y C C C C Y Y C Y T T C C T Y C T T - C C Y Y T T C Y C C Y T C C Y T Y - Y T T T T C T Y Y Y Y C T T Y Y T Y T C C C Y T C Y Y T T T T C C C Y Y Y C C Y Y Y C T C Y T T - C - Y C T T Y T C C T
M15871	T10675_40	CGAGGAAACATATATGGTGAAAATGATTTGGACTTTTATAGTATTGTTGAGGAGATATTAGAATTATCATATAAATGGTAGCGAATCTAACTAC	A->G	A G R A R G G R G G R G R R A R G R G A A - R R G G A A R A R A A - R G A G G G R R A - G G G G R G G A - R R R R A R R G R R A G A R R A G A R R R G G G G R R G R A A G G A R G A A A G G R R A R G R G A A A G G R A R G R A A A A G A G R R R G A A R R A R A G A G G A G G R A A A A G G G R R R G G R R R G A G R R A A G A G G A A R A G A A
M15870	T10675_35	CGAGGAAACATATATGGTGAAAATGATTTGGACTTTTATAGTATTGTTGAGGAGATATTAGAATTATCATATAAATGGTAGCGAATCTAACTAC	T->A	T A W T W A A W A A W A W W A W A W A T T - W W A A T T W T W T T - W A T A A A W W T - A A A A W A A T - W W W W T W W A W W T A T W W T A T W W W A A A A W W A W A T A A T W A T T T A A W W T W A W A T T T A A W T W A W T T T T A T A W W W A T T W W T W T A T A A T A A W T T T T A A A W W W A A W W W A T A W W T T A T A A T T W T A A T
M13502	T9083_44	CGAGCCAAGTAGCTACCAGTTCAGTCTGTGTTGGGTGTTCAATGGTGGTGGCAGGTCACAAATACAAGGTGAACTTGGTGTGCTTGCCCTTGAA	G->A	G A G G R A G R R A A - R R G R A R G - A - R R A A G G R G R G G - R A G A A - G R G - A - A A R A A G A R R R R G R R A R R G A G R G R A G R R R A A A A R R - G A G A A - A A G G - A A R R G R A R A G G G A A R G R A R G G G G A G R R R R A G - G R G R G A - A G G A A R G R G G A A A R A G A A R R R A G A R A G R A A R A G G R G A A G
M10763	T7245_76	TTTTGGTCTAGACGGCCTCGTCCGACTCGTCAAGTCCATTCGGGTCATTTGGCTCGTCTATGGTCGGGTGCGTTCATTTCGTTGTGTCTGTTCG	A->G	A G R A A G A R R G R A R R R R G R R R G - A R G G A A R A R A A - R G A G G - R A A - G A G - R G G A G R R R R A R R G R R A G A R R R G A R G R G G G G R A G R A A G G A A G A A A G R R A A R G R G R R A G G R A R G R A A A A G A R R R R G A A R A A R A G A G G A G R R A R A A G G G R R R G G R R R A A G R - A A G G R G A A A A G R A
M20663	T13958_39	CACCTTTGTGTTGGCAGCAGGATGGAAAGTCTGTGGTAATTGGTCTAGAATTCTTACAACAGACTACTAAGAAAGTAAGGGTAATACAGGATCG	A->G	A G R A R G A R A G R G R G G R G R R G G - G R G G A A R A R A A - R G A G G - R R A - G R G G R G G A A A R R R A G R G R R A G A R R R G A R R R G G G G R R G R G A G G A R G A A - G G R R A R R R G R R A G G R A R G R A A A A G A R R R R G A A R R A R A G G G R A G R R A R A R G G G R R R G G R R R R A G R G A A G G R G A A R A G G A
M20664	T13958_89	CACCTTTGTGTTGGCAGCAGGATGGAAAGTCTGTGGTAATTGGTCTAGAATTCTTACAACAGACTACTAAGAAAGTAAGGGTAATACAGGATCG	G->T	G T K G K T G K G T K T K T T K T K K T T - T K T T G G K G K G G - K T G T T - K K G - T K T T K T T G G G K K K G T K T K K G T G K K K T G K K K T T T T K K T K T G T T G K T G G - T T K K G K K K T K K G T T K G K T K G G G G T G K K K K T G G K K G K G T T T K G T K K G K G K T T T K K K T T K K K K G T K T G G T T K T G G K G T T G
M24694	T16638_6	GTGGCTGATAGGTATGGCAGCAAGTCACCTTGAGGTAATCATTAAAAGAGGTAGAACACAAATGACCTGGTTGTGGCCAGGGAAGATGAAATCG	T->C	T C Y T Y C Y Y Y C Y C Y Y C Y C Y Y C Y - T Y C C T T Y T Y T T - Y C T C C C Y Y T - C C C T Y C C T T Y Y Y Y T Y Y C Y Y T C T Y Y Y C T Y Y Y C C C C Y Y C T - T C C T Y C T T - C Y Y Y T Y Y Y C Y Y T C C Y T Y C Y T T T T C T Y Y T Y C T T Y Y T Y T C Y C Y T C Y Y T Y T T C C C Y Y Y C C Y Y Y Y T C Y C T C C C Y C T T Y T C C T
M24695	T16638_69	GTGGCTGATAGGTATGGCAGCAAGTCACCTTGAGGTAATCATTAAAAGAGGTAGAACACAAATGACCTGGTTGTGGCCAGGGAAGATGAAATCG	G->A	G A R G R A R R R A R A R R A R A R R A R - G R A A G G R G R G G - R A G A A A R R G - A A A G R A A G G R R R R G R R A R R G A G R R R A G R R R A A A A R R A G - G A A G R A G G - A R R R G R R R A R R G A A R G R A R G G G G A G R R G R A G G R R G R G A R A R G A R R G R G G A A A R R R A A R R R R G A R A G A A A R A G G R G A A G
M680	T465_73	CGAAAAGTGGAACAATGGTGCTGTTGCGTTCCCTCGCTTAGGTGAGACCTCATCGCCTGAGCGAGATGACCTCTTGCTTAAGACTGGACCTCGT	C->T	C T Y C Y T Y Y Y T Y Y Y Y Y Y T Y C T Y - C Y T T C C Y C Y C C - Y T C T T - Y Y C - T Y T T Y T T C C Y Y Y Y C Y Y T Y Y C T C Y Y Y T C Y Y Y T T T T Y Y T Y T C T T C Y T C C C T Y Y Y C Y Y Y T Y Y C T T Y C Y T Y C C C C T C Y Y Y Y T C C Y Y C Y C T Y T Y C T Y Y C Y C C T T T Y Y Y T T Y Y Y Y C T Y C C Y T T Y T C C Y C T Y C
M679	T465_55	CGAAAAGTGGAACAATGGTGCTGTTGCGTTCCCTCGCTTAGGTGAGACCTCATCGCCTGAGCGAGATGACCTCTTGCTTAAGACTGGACCTCGT	G->A	G A R G R A R R R A R R R R R R A R G A R - G R A A G G R G R G G - R A G A A - R R G - A R A A R A A G A R R R R G R R A R R G A G R R R A G R R R A A A A R R A R A G A A G R A G G G A R R R G R R R A R R G A A R G R A R G G G G A G R R R R A G G R R G R G A R A R G A R R G R G G A A A R R R A A R R R R G A R G G R A A R A G G R G A R G
M8668	T5813_39	AGTGAAGGAAGAATAAGAGGTGAATATGAAAGGTGAAAGGAAAGAATCACTCTTTCCAAGGGATGAAACACACAAAGGATGGGAAAGTCCTTCG	G->A	G A R G R A R R R A R R R R R R A R R A G G R R A A G G R G R G R A R A G A A - R R G G A R A - R A A G G R R R R G R R A R R G A G R R R A G R R R A A A A R R A R G G A A G A A G G G A R R R G R R R A R R G A A R G R A R G G G G A G R R R R A G G R R G R G A A A R G A R R G R G G A A A R R R A A R R R R G A R R G R A A R A G G R G A R G
M15497	T10419_33	CGAAAGGAAGGCTATTGTGCTAAAGTTTGGCACAAACCTCCTATAGAAGCTAGTCAACCCATGAAAAGATCTAAGCTCACTCACACTCTTGGGT	C->A	C A M C M A A M C A M A C M M M A M M M A - A M A A C C M C M C M - M A C A A - M M C - A M A - M A A C C M M M M C M M A M M C A C M M M A C M M M A A A A M M A M M C A A C A A C C A A M M A C M M M A M M C A A M C M A M C C C C A C M M M M A C - M M C M C A C A M C A M M C M C C A A A M M M A A M M M M C A M A C M A A M A C C M C A A C
M15498	T10420_80	TTTTATGTAGTCAACCTTTTATGTCAGGCGATTCAAGGGGTTGACTAGTTTTGTTGTTATCATGAATACTACGCATCTTTTAGTAAAGTAGTCG	T->G	T G K T K G G K K G K G T K K K G K K K G - G K G G T T K T K T K - K G T G G - K K T - G K G - K G G T T K K K K T K K G K K T G T K K K G T K K K G G G G K K G K K T G G T T G T T G G K K G T K K K G K K T G G K T K G K T T T T G T K K K K G T - K K T K T G T G K T G K K T K T T G G G K K K G G K K K K T G K G T K G G K G T T K T G G T
[truncated: 2,471 more rows]

## Sheet: LG2
Marker_name	Tags_name	Tags	SNP_	A111 A147 1-1 1-2 1-3 2-1 2-2 2-3 3-2 3-3 3-4 4-1 4-2 4-3 4-4 5-2 6-1 6-4 7-1 7-2 7-3 8-1 8-2 9-1 9-3 10-2 10-3 10-4 11-3 12-1 12-2 12-3 12-4 13-2 13-3 14-1 15-2 16-3 17-2 17-3 18-1 18-2 18-3 19-1 19-3 20-1 22-1 22-3 23-2 23-3 24-2 24-3 25-1 25-3 26-1 26-2 27-1 27-3 28-1 28-2 28-3 29-2 29-3 29-4 31-1 31-2 31-3 31-4 32-2 33-1 33-2 34-1 34-2 34-3 35-1 35-2 35-4 36-2 36-3 36-4 37-1 37-2 37-3 38-1 38…
[truncated: 3,264 more rows]

[truncated: 9 more sheets: LG3, LG4, LG5, LG6, LG7, LG8, LG9, LG10, LG11]
