# Supplementary material for: A High Density Genetic Map Derived from RAD Sequencing and Its Application in QTL Analysis of Yield-Related Traits in Vigna unguiculata
Source: Front Plant Sci. 2017 Sep 7;8:1544. doi: 10.3389/fpls.2017.01544 (PMC5594218; doi:10.3389/fpls.2017.01544)
Supplement: Supplementary File 3 — Genome view of synteny between two cowpea linkage groups and common bean genome. [file DataSheet3.XLS]

## Sheet: PvChr1
Code of SNP markers	Different linkage groups	Genetic distance (cM)	Chromosome of Phaseolus vulgaris	Physical position on Phaseolus vulgaris genome
2_34703	cp04	0.19	pv_chr01	4087			pl: Code of our linkage maps of cowpea
M18072	pl03	115.695	pv_chr01	4087			cp: Code of the consensus cowpea linkage maps (Muñoz-Amatriaín et al., 2017)
2_20179	cp05	0	pv_chr01	130026			pv_chr: Code of the Chromosomes of Phaseolus vulgaris
2_10647	cp05	0	pv_chr01	140084
2_21123	cp05	0	pv_chr01	144092
2_23080	cp05	0	pv_chr01	155164
2_23079	cp05	0	pv_chr01	156461
2_28486	cp05	0.25	pv_chr01	169639
2_02595	cp05	0.25	pv_chr01	182489
2_02594	cp05	0.25	pv_chr01	183532
M1362	pl05	83.895	pv_chr01	183566
M7359	pl05	82.049	pv_chr01	187388
2_16037	cp05	0.25	pv_chr01	189758
2_16038	cp05	0.25	pv_chr01	192217
2_00165	cp05	0.25	pv_chr01	197296
2_00164	cp05	0.25	pv_chr01	197711
2_00807	cp05	0.25	pv_chr01	205735
2_21662	cp05	0.25	pv_chr01	209485
2_21661	cp05	0.25	pv_chr01	209770
2_19098	cp05	0.25	pv_chr01	234536
2_14063	cp05	0.25	pv_chr01	242378
2_11012	cp05	0.25	pv_chr01	246102
2_16556	cp05	0.25	pv_chr01	260960
2_16455	cp05	0.25	pv_chr01	265555
1_0684	cp05	1.07	pv_chr01	269921
2_33221	cp05	0.47	pv_chr01	273588
2_14214	cp03	65.04	pv_chr01	285642
2_20928	cp05	1.07	pv_chr01	297434
2_20929	cp05	1.07	pv_chr01	298065
2_27304	cp05	1.07	pv_chr01	299269
2_23087	cp05	1.07	pv_chr01	303808
2_32306	cp05	1.07	pv_chr01	303941
2_27303	cp05	1.07	pv_chr01	310296
2_12976	cp02	41.23	pv_chr01	312478
2_09985	cp01	57.52	pv_chr01	313159
M2245	pl09	51.587	pv_chr01	313751
M2246	pl09	51.587	pv_chr01	313751
2_54903	cp05	0.25	pv_chr01	320747
2_33975	cp05	1.07	pv_chr01	325416
2_17035	cp05	1.07	pv_chr01	333529
2_17036	cp05	1.07	pv_chr01	334151
2_13894	cp05	1.07	pv_chr01	336283
2_13895	cp05	1.07	pv_chr01	338998
1_1003	cp05	1.07	pv_chr01	342497
2_16208	cp05	1.07	pv_chr01	342660
2_16209	cp05	1.07	pv_chr01	343017
2_19968	cp05	1.07	pv_chr01	346878
2_19969	cp05	1.07	pv_chr01	347290
2_18919	cp05	1.07	pv_chr01	349701
2_39994	cp03	40.12	pv_chr01	350364
2_31347	cp05	1.07	pv_chr01	356656
2_02867	cp05	1.07	pv_chr01	378315
2_13223	cp05	1.07	pv_chr01	392159
2_01893	cp05	1.07	pv_chr01	400475
2_47304	cp05	1.58	pv_chr01	419400
2_15262	cp05	1.58	pv_chr01	421593
2_33384	cp05	1.58	pv_chr01	425467
2_04504	cp05	1.58	pv_chr01	430441
2_09210	cp05	1.84	pv_chr01	522349
M1374	pl02	43.6	pv_chr01	560088
2_16655	cp05	2.09	pv_chr01	586273
M24554	pl01	135.183	pv_chr01	614248
2_50906	cp05	3.12	pv_chr01	631855
2_09143	cp05	3.12	pv_chr01	632656
2_09144	cp05	3.12	pv_chr01	634326
2_40078	cp05	3.12	pv_chr01	639281
2_22320	cp05	3.12	pv_chr01	642745
2_22321	cp05	3.12	pv_chr01	643432
2_44145	cp05	3.12	pv_chr01	655620
2_33264	cp05	3.12	pv_chr01	671314
2_28043	cp05	2.73	pv_chr01	727788
2_28823	cp01	59.68	pv_chr01	733538
2_32918	cp05	2.94	pv_chr01	758930
2_11960	cp05	2.94	pv_chr01	765629
2_41194	cp05	2.94	pv_chr01	773936
2_21068	cp05	2.94	pv_chr01	788221
M28889	pl05	83.597	pv_chr01	788221
M28890	pl05	83.597	pv_chr01	788221
M28891	pl05	83.597	pv_chr01	788221
2_32680	cp05	2.94	pv_chr01	806397
M5510	pl05	82.049	pv_chr01	809047
M20935	pl05	83.597	pv_chr01	833092
2_27221	cp05	3.96	pv_chr01	850919
1_0049	cp05	3.96	pv_chr01	859439
1_1132	cp05	4.39	pv_chr01	911765
2_06867	cp05	4.39	pv_chr01	911765
2_33981	cp05	4.39	pv_chr01	912880
2_26922	cp05	3.68	pv_chr01	932698
2_19670	cp05	3.68	pv_chr01	939235
2_51237	cp05	3.87	pv_chr01	991815
2_23642	cp05	3.87	pv_chr01	994591
2_23643	cp05	3.87	pv_chr01	995956
2_31889	cp05	3.87	pv_chr01	999047
2_13521	cp01	40.58	pv_chr01	1004108
2_30311	cp05	4.09	pv_chr01	1193391
2_28967	cp10	3.53	pv_chr01	1195435
2_06647	cp05	6.07	pv_chr01	1214688
2_10532	cp05	6.07	pv_chr01	1248706
2_10531	cp05	6.07	pv_chr01	1252063
2_28535	cp05	6.07	pv_chr01	1252698
2_10530	cp05	6.07	pv_chr01	1252943
M157	pl05	81.751	pv_chr01	1257364
M158	pl05	81.751	pv_chr01	1257364
2_30344	cp05	6.07	pv_chr01	1257365
M15752	pl05	81.156	pv_chr01	1260650
1_1232	cp05	6.07	pv_chr01	1265406
2_18690	cp05	6.07	pv_chr01	1266566
2_30163	cp05	6.75	pv_chr01	1315201
2_29748	cp05	6.75	pv_chr01	1322961
2_06961	cp05	6.07	pv_chr01	1331730
2_06960	cp05	6.07	pv_chr01	1332085
2_21578	cp05	6.07	pv_chr01	1341206
2_20861	cp05	6.75	pv_chr01	1353227
2_18818	cp05	7.04	pv_chr01	1388850
2_17887	cp05	7.04	pv_chr01	1402201
2_30172	cp05	7.55	pv_chr01	1443597
2_23798	cp05	7.72	pv_chr01	1447697
2_23799	cp05	7.72	pv_chr01	1448927
2_09719	cp05	7.9	pv_chr01	1458393
2_09718	cp05	8.15	pv_chr01	1461902
2_14384	cp05	8.15	pv_chr01	1465956
2_14387	cp05	8.15	pv_chr01	1469531
2_14386	cp05	8.15	pv_chr01	1470678
2_45205	cp05	8.15	pv_chr01	1483823
2_16123	cp05	8.15	pv_chr01	1498305
2_16122	cp05	8.15	pv_chr01	1499498
2_46774	cp05	8.45	pv_chr01	1524588
2_14579	cp05	8.45	pv_chr01	1532186
M13887	pl05	78.775	pv_chr01	1537842
2_21756	cp05	8.45	pv_chr01	1538475
2_21755	cp05	8.45	pv_chr01	1539761
2_07370	cp05	8.45	pv_chr01	1550322
2_07371	cp05	8.45	pv_chr01	1551145
M5001	pl05	39.16	pv_chr01	1560503
M5002	pl05	39.16	pv_chr01	1560503
2_05700	cp05	8.45	pv_chr01	1563557
2_05701	cp05	8.8	pv_chr01	1564014
2_18017	cp05	8.8	pv_chr01	1580278
2_18018	cp05	8.8	pv_chr01	1581351
2_09287	cp05	8.8	pv_chr01	1587940
2_01121	cp05	8.8	pv_chr01	1594335
2_01122	cp05	8.8	pv_chr01	1595513
2_01119	cp05	8.8	pv_chr01	1605416
2_02933	cp05	8.8	pv_chr01	1615391
2_02934	cp05	8.8	pv_chr01	1616085
2_02931	cp05	8.8	pv_chr01	1620191
2_02932	cp05	9.34	pv_chr01	1620985
2_03204	cp05	8.8	pv_chr01	1630952
2_03203	cp05	8.8	pv_chr01	1631504
2_21982	cp05	8.8	pv_chr01	1636907
2_21981	cp05	9.34	pv_chr01	1638033
2_33271	cp05	8.8	pv_chr01	1642192
2_19741	cp05	8.97	pv_chr01	1645765
2_18047	cp05	8.97	pv_chr01	1657009
2_18046	cp05	8.97	pv_chr01	1657601
M16099	pl05	78.775	pv_chr01	1667652
1_0095	cp05	9.34	pv_chr01	1679620
2_23099	cp05	9.34	pv_chr01	1681043
2_16485	cp05	9.57	pv_chr01	1700504
2_25275	cp05	9.15	pv_chr01	1742322
2_10862	cp05	9.92	pv_chr01	1749413
2_10861	cp05	9.92	pv_chr01	1749620
M13457	pl05	77.882	pv_chr01	1753219
1_0806	cp05	9.92	pv_chr01	1766068
2_21676	cp05	10.15	pv_chr01	1783658
2_21675	cp05	9.34	pv_chr01	1784149
M16616	pl05	83.597	pv_chr01	1792329
2_21804	cp05	10.15	pv_chr01	1792535
M5720	pl05	77.584	pv_chr01	1792607
2_23871	cp05	10.15	pv_chr01	1802812
2_23870	cp05	10.15	pv_chr01	1803407
2_10528	cp05	10.15	pv_chr01	1814024
2_14975	cp05	9.92	pv_chr01	1826932
2_14976	cp05	9.34	pv_chr01	1828602
M1863	pl05	77.584	pv_chr01	1828602
M1864	pl05	77.584	pv_chr01	1828602
2_43998	cp01	40.58	pv_chr01	1828747
2_14977	cp05	9.92	pv_chr01	1832365
M416	pl05	77.882	pv_chr01	1882876
2_03924	cp05	11.07	pv_chr01	1884951
2_36573	cp05	9.92	pv_chr01	1892972
2_34983	cp05	9.92	pv_chr01	1894837
M1217	pl01	89.339	pv_chr01	1912243
M1218	pl01	89.339	pv_chr01	1912243
2_37910	cp05	11.07	pv_chr01	1920065
2_47605	cp05	11.33	pv_chr01	1996698
2_08039	cp05	12	pv_chr01	2046520
2_08038	cp05	12	pv_chr01	2047792
M14445	pl10	56.125	pv_chr01	2050440
M14446	pl10	56.125	pv_chr01	2050440
2_51697	cp05	12	pv_chr01	2062678
2_02834	cp05	12	pv_chr01	2063998
2_02835	cp05	12	pv_chr01	2065338
1_0292	cp05	12	pv_chr01	2070161
2_02837	cp05	12	pv_chr01	2070518
2_21773	cp05	12.69	pv_chr01	2078914
2_21772	cp05	12	pv_chr01	2079868
2_02206	cp05	12.69	pv_chr01	2101807
2_02205	cp05	13.03	pv_chr01	2102349
2_14158	cp05	13.26	pv_chr01	2113877
2_14157	cp05	12.86	pv_chr01	2114398
2_05195	cp05	12.86	pv_chr01	2120509
2_26682	cp10	19.97	pv_chr01	2123952
2_16733	cp05	13.03	pv_chr01	2125353
2_16734	cp05	13.03	pv_chr01	2127094
2_30347	cp05	13.03	pv_chr01	2130715
2_16735	cp05	13.48	pv_chr01	2130837
2_16736	cp05	13.03	pv_chr01	2131405
2_46369	cp05	13.03	pv_chr01	2143783
2_02520	cp05	13.03	pv_chr01	2157772
2_51993	cp05	13.73	pv_chr01	2160200
2_17162	cp05	13.03	pv_chr01	2165930
2_33275	cp05	13.03	pv_chr01	2171141
1_0271	cp05	13.03	pv_chr01	2190661
2_14640	cp05	13.03	pv_chr01	2190661
2_29804	cp05	13.03	pv_chr01	2191786
2_12009	cp05	13.73	pv_chr01	2199052
2_12011	cp05	13.73	pv_chr01	2204522
2_12010	cp05	14.54	pv_chr01	2204881
2_12862	cp05	13.73	pv_chr01	2213093
2_12861	cp05	13.73	pv_chr01	2213502
2_07922	cp05	13.73	pv_chr01	2226820
2_07923	cp05	13.73	pv_chr01	2227540
M24158	pl05	59.519	pv_chr01	2234230
M24159	pl05	59.519	pv_chr01	2234230
2_48633	cp06	58.9	pv_chr01	2234234
2_08910	cp05	14.02	pv_chr01	2253955
2_27729	cp05	14.02	pv_chr01	2264314
2_18723	cp05	14.02	pv_chr01	2278521
2_28804	cp05	14.02	pv_chr01	2288836
2_28805	cp05	14.54	pv_chr01	2289543
2_38452	cp03	117.36	pv_chr01	2296385
2_13547	cp05	14.54	pv_chr01	2318045
2_01417	cp05	14.54	pv_chr01	2349598
2_01418	cp05	14.54	pv_chr01	2350489
2_30802	cp05	14.54	pv_chr01	2356465
2_19033	cp05	14.54	pv_chr01	2356846
1_0507	cp05	14.54	pv_chr01	2357853
2_06294	cp05	14.8	pv_chr01	2372251
2_06295	cp05	14.8	pv_chr01	2374402
2_22837	cp05	14.8	pv_chr01	2381585
1_0979	cp05	14.54	pv_chr01	2381825
2_22838	cp05	14.8	pv_chr01	2382366
2_06297	cp05	14.8	pv_chr01	2383961
2_06296	cp05	14.8	pv_chr01	2384184
2_49855	cp05	14.8	pv_chr01	2386274
2_17787	cp05	14.8	pv_chr01	2401581
2_17786	cp05	14.8	pv_chr01	2402083
2_17785	cp05	14.8	pv_chr01	2404357
2_17784	cp05	14.8	pv_chr01	2404758
2_38368	cp05	14.54	pv_chr01	2406530
2_47856	cp05	14.54	pv_chr01	2421694
2_29803	cp05	14.54	pv_chr01	2424760
2_14639	cp05	14.54	pv_chr01	2425528
2_20679	cp05	14.54	pv_chr01	2438430
2_27970	cp05	14.54	pv_chr01	2449830
2_08836	cp05	15.05	pv_chr01	2450520
2_08834	cp05	14.54	pv_chr01	2457808
2_02631	cp05	14.54	pv_chr01	2489402
2_02632	cp05	14.54	pv_chr01	2491910
2_24560	cp05	14.54	pv_chr01	2496290
2_00304	cp05	15.26	pv_chr01	2518576
2_00303	cp05	15.26	pv_chr01	2519992
2_00306	cp05	15.26	pv_chr01	2529761
2_00305	cp05	15.26	pv_chr01	2530100
2_23219	cp05	15.26	pv_chr01	2570920
2_06539	cp05	15.26	pv_chr01	2576204
2_06540	cp05	15.26	pv_chr01	2577875
M19767	pl05	71.511	pv_chr01	2580276
2_16711	cp05	15.26	pv_chr01	2586456
2_16712	cp05	15.26	pv_chr01	2586711
2_16708	cp05	15.26	pv_chr01	2589384
2_16709	cp05	15.26	pv_chr01	2589651
2_16710	cp05	15.26	pv_chr01	2590085
2_20543	cp05	15.5	pv_chr01	2597795
2_50032	cp05	15.26	pv_chr01	2604365
2_20488	cp05	15.26	pv_chr01	2610384
2_14170	cp05	15.26	pv_chr01	2617633
2_29670	cp05	15.26	pv_chr01	2617997
2_29671	cp05	15.26	pv_chr01	2618247
2_14171	cp05	15.5	pv_chr01	2618814
M5727	pl05	72.404	pv_chr01	2621304
M11895	pl09	43.194	pv_chr01	2622197
2_05071	cp05	15.26	pv_chr01	2624445
2_05072	cp05	15.26	pv_chr01	2624974
2_32179	cp05	15.26	pv_chr01	2633364
2_16156	cp05	15.26	pv_chr01	2646967
2_16155	cp05	15.26	pv_chr01	2649071
2_05250	cp05	15.26	pv_chr01	2663994
2_05249	cp05	15.26	pv_chr01	2665424
2_05252	cp05	15.26	pv_chr01	2668083
2_22196	cp05	15.26	pv_chr01	2678750
2_33377	cp05	15.26	pv_chr01	2687820
2_19621	cp05	15.26	pv_chr01	2687870
2_30718	cp05	15.71	pv_chr01	2700219
1_1001	cp05	15.71	pv_chr01	2700221
2_04255	cp05	15.71	pv_chr01	2711917
2_27897	cp05	15.71	pv_chr01	2722101
2_16568	cp05	15.71	pv_chr01	2740975
2_31866	cp05	15.71	pv_chr01	2748713
2_54349	cp05	15.71	pv_chr01	2759818
2_01920	cp05	15.71	pv_chr01	2762361
2_43060	cp03	58.52	pv_chr01	2763979
2_20571	cp05	20.86	pv_chr01	2768005
2_20570	cp05	20.86	pv_chr01	2768343
2_10912	cp01	30.03	pv_chr01	2775040
2_10913	cp01	30.58	pv_chr01	2777794
1_0514	cp06	47.29	pv_chr01	2821457
2_21280	cp05	15.71	pv_chr01	2835345
2_21279	cp05	15.71	pv_chr01	2835819
2_31425	cp05	15.71	pv_chr01	2836351
M10356	pl05	70.916	pv_chr01	2837357
2_18580	cp05	15.71	pv_chr01	2848483
2_18579	cp05	15.71	pv_chr01	2848789
M14485	pl07	16.618	pv_chr01	2857437
2_12384	cp05	15.93	pv_chr01	2879944
2_55347	cp05	15.93	pv_chr01	2889083
2_14528	cp05	16.28	pv_chr01	2911450
2_14527	cp05	16.28	pv_chr01	2911683
2_16840	cp05	16.68	pv_chr01	2945586
2_21995	cp05	16.68	pv_chr01	2958027
2_21996	cp05	16.68	pv_chr01	2958968
M20214	pl06	30.265	pv_chr01	2980139
2_08309	cp05	16.68	pv_chr01	2987258
2_08308	cp05	16.68	pv_chr01	2988564
2_21489	cp05	16.89	pv_chr01	2998119
2_14745	cp05	16.89	pv_chr01	3003049
2_14746	cp05	16.89	pv_chr01	3004361
1_0624	cp05	16.89	pv_chr01	3005293
2_09791	cp05	16.89	pv_chr01	3011641
2_09790	cp05	16.89	pv_chr01	3012386
2_30268	cp05	16.89	pv_chr01	3017454
2_30267	cp05	16.89	pv_chr01	3017934
1_0478	cp05	16.89	pv_chr01	3021077
2_07825	cp05	16.89	pv_chr01	3021768
2_10278	cp05	16.89	pv_chr01	3031328
2_10279	cp05	16.89	pv_chr01	3031897
2_54768	cp06	2.96	pv_chr01	3143147
2_19291	cp05	17.32	pv_chr01	3159767
2_36187	cp05	17.32	pv_chr01	3194773
2_36186	cp05	17.32	pv_chr01	3195670
2_17117	cp05	17.32	pv_chr01	3199509
M1704	pl01	57.774	pv_chr01	3205195
M1705	pl01	57.774	pv_chr01	3205195
2_13836	cp05	17.32	pv_chr01	3216259
2_22666	cp05	17.32	pv_chr01	3232012
2_03992	cp05	17.32	pv_chr01	3256304
2_39619	cp07	11.22	pv_chr01	3262243
2_07589	cp05	18.45	pv_chr01	3340334
2_15440	cp05	18.45	pv_chr01	3364498
2_26870	cp05	18.45	pv_chr01	3365895
2_15441	cp05	18.45	pv_chr01	3366902
2_26871	cp05	18.45	pv_chr01	3372888
2_09552	cp05	18.45	pv_chr01	3377143
2_09551	cp05	18.45	pv_chr01	3377928
2_05153	cp05	18.45	pv_chr01	3386709
2_20752	cp05	18.45	pv_chr01	3395277
2_20753	cp05	18.45	pv_chr01	3396252
2_00255	cp05	18.45	pv_chr01	3405259
2_00256	cp05	18.45	pv_chr01	3405488
2_00254	cp05	18.45	pv_chr01	3409204
2_07497	cp05	18.45	pv_chr01	3418266
2_27489	cp05	18.45	pv_chr01	3419591
2_12626	cp05	18.45	pv_chr01	3425860
2_28330	cp05	17.18	pv_chr01	3441406
2_09961	cp05	18.63	pv_chr01	3447597
M11815	pl05	55.888	pv_chr01	3495649
2_01058	cp05	18.63	pv_chr01	3498755
2_24881	cp05	18.63	pv_chr01	3500389
2_01059	cp05	18.63	pv_chr01	3510343
2_39394	cp11	18.87	pv_chr01	3521935
2_35467	cp05	18.45	pv_chr01	3524256
2_12793	cp05	18.45	pv_chr01	3524476
2_03391	cp05	19.05	pv_chr01	3547167
2_25907	cp05	19.24	pv_chr01	3561448
2_03390	cp05	19.24	pv_chr01	3563761
2_02400	cp05	19.24	pv_chr01	3588714
2_02750	cp05	19.24	pv_chr01	3595662
2_11580	cp05	19.24	pv_chr01	3602896
2_11581	cp05	19.24	pv_chr01	3603450
2_13165	cp05	19.75	pv_chr01	3641223
2_13164	cp05	19.75	pv_chr01	3644026
2_30607	cp05	19.75	pv_chr01	3654489
2_17919	cp05	19.75	pv_chr01	3655204
2_17920	cp05	19.75	pv_chr01	3657638
2_17921	cp05	19.75	pv_chr01	3657995
2_26328	cp05	76.7	pv_chr01	3662535
2_53478	cp05	38.75	pv_chr01	3771480
2_06317	cp05	19.75	pv_chr01	3790025
2_06316	cp05	19.75	pv_chr01	3790788
2_54803	cp05	19.75	pv_chr01	3793926
2_50383	cp05	19.75	pv_chr01	3800657
2_42547	cp05	19.75	pv_chr01	3807453
2_29567	cp05	19.75	pv_chr01	3810152
2_13879	cp05	19.75	pv_chr01	3810595
2_29568	cp05	19.75	pv_chr01	3811866
2_13880	cp05	19.75	pv_chr01	3814676
2_00974	cp05	19.75	pv_chr01	3831880
2_00975	cp05	19.75	pv_chr01	3832922
2_14163	cp05	19.97	pv_chr01	3860868
2_14164	cp05	19.75	pv_chr01	3863416
2_23140	cp05	19.75	pv_chr01	3929761
2_23141	cp05	19.75	pv_chr01	3930318
2_34731	cp05	41.61	pv_chr01	3957442
2_03584	cp05	19.75	pv_chr01	3973027
2_52109	cp05	19.75	pv_chr01	3974343
2_26002	cp05	20.29	pv_chr01	3975544
2_03586	cp05	20.29	pv_chr01	3976424
2_03587	cp05	20.29	pv_chr01	3976656
2_26003	cp05	20.29	pv_chr01	3980672
2_08043	cp05	19.92	pv_chr01	3993938
2_20674	cp05	20.65	pv_chr01	4043787
2_20675	cp05	20.29	pv_chr01	4044177
2_52780	cp05	20.65	pv_chr01	4057771
2_21076	cp05	20.65	pv_chr01	4058671
2_14270	cp05	20.65	pv_chr01	4074567
2_14269	cp05	20.65	pv_chr01	4074871
2_12334	cp05	20.29	pv_chr01	4085770
2_24109	cp05	20.29	pv_chr01	4094135
2_03000	cp05	20.65	pv_chr01	4106324
2_13838	cp05	20.65	pv_chr01	4114304
2_32940	cp05	20.65	pv_chr01	4125569
2_01590	cp05	20.65	pv_chr01	4146219
2_32504	cp05	20.65	pv_chr01	4147016
2_09785	cp05	20.65	pv_chr01	4149905
2_22900	cp05	21.41	pv_chr01	4162641
2_45777	cp11	21.52	pv_chr01	4164729
1_0819	cp05	20.65	pv_chr01	4179468
2_20343	cp05	20.86	pv_chr01	4183241
2_20344	cp05	20.86	pv_chr01	4183908
2_17585	cp05	20.86	pv_chr01	4191619
2_17584	cp05	20.86	pv_chr01	4192196
2_22540	cp05	20.86	pv_chr01	4207607
2_22541	cp05	20.86	pv_chr01	4209028
2_22191	cp05	20.86	pv_chr01	4211913
2_22192	cp05	20.86	pv_chr01	4212320
2_33499	cp05	20.86	pv_chr01	4215683
2_32953	cp05	20.86	pv_chr01	4218877
2_12532	cp05	20.86	pv_chr01	4219276
2_20547	cp05	21.04	pv_chr01	4245408
2_20548	cp05	21.04	pv_chr01	4246003
2_06442	cp05	21.04	pv_chr01	4248750
2_06441	cp05	21.04	pv_chr01	4251091
2_00806	cp05	21.04	pv_chr01	4262551
2_48222	cp05	21.04	pv_chr01	4264463
2_41811	cp05	21.04	pv_chr01	4289806
2_10676	cp05	21.04	pv_chr01	4297868
M16613	pl05	44.815	pv_chr01	4297869
2_32851	cp05	21.04	pv_chr01	4312584
2_10007	cp05	21.23	pv_chr01	4327396
2_10008	cp05	21.23	pv_chr01	4327823
2_17777	cp05	21.41	pv_chr01	4357476
2_53305	cp05	21.41	pv_chr01	4366841
M27079	pl07	24.238	pv_chr01	4388249
M27080	pl07	24.238	pv_chr01	4388249
2_28031	cp02	19.12	pv_chr01	4397554
2_13785	cp05	21.23	pv_chr01	4402714
2_22651	cp05	21.41	pv_chr01	4408667
2_22650	cp05	21.41	pv_chr01	4410854
2_09514	cp05	21.23	pv_chr01	4419030
M5956	pl05	55.888	pv_chr01	4419780
M5957	pl05	55.888	pv_chr01	4420044
2_09515	cp05	21.23	pv_chr01	4425136
2_26601	cp05	21.41	pv_chr01	4435205
2_01737	cp05	21.41	pv_chr01	4435404
2_03730	cp05	21.41	pv_chr01	4448203
2_01212	cp05	21.41	pv_chr01	4449140
2_32636	cp05	21.41	pv_chr01	4454633
2_00105	cp05	21.41	pv_chr01	4480326
2_24480	cp05	21.41	pv_chr01	4480718
2_38985	cp05	21.62	pv_chr01	4492851
2_20891	cp05	21.62	pv_chr01	4498556
2_20890	cp05	21.81	pv_chr01	4499924
2_32734	cp05	21.81	pv_chr01	4509052
2_07784	cp05	21.41	pv_chr01	4509270
2_39727	cp05	21.81	pv_chr01	4515811
2_04066	cp05	21.81	pv_chr01	4537277
2_04067	cp05	21.81	pv_chr01	4538170
2_01018	cp05	21.81	pv_chr01	4558163
2_47203	cp05	21.62	pv_chr01	4559169
M4731	pl05	55.292	pv_chr01	4561833
2_19690	cp05	21.81	pv_chr01	4565444
2_19691	cp05	21.62	pv_chr01	4565787
2_13404	cp05	21.81	pv_chr01	4574347
2_13403	cp05	21.81	pv_chr01	4574605
2_23331	cp05	21.81	pv_chr01	4577864
2_23332	cp05	21.81	pv_chr01	4578128
2_31156	cp05	21.81	pv_chr01	4587203
2_20221	cp05	21.81	pv_chr01	4587468
2_51565	cp05	21.81	pv_chr01	4623410
2_06654	cp05	22.31	pv_chr01	4680873
M2093	pl07	44.427	pv_chr01	4685642
2_09438	cp05	22.57	pv_chr01	4691525
2_28158	cp05	22.57	pv_chr01	4692162
2_28159	cp05	22.57	pv_chr01	4692469
2_09439	cp05	22.57	pv_chr01	4693033
2_05271	cp05	21.81	pv_chr01	4721169
2_05270	cp05	21.81	pv_chr01	4721416
2_03835	cp05	22.82	pv_chr01	4737366
2_21196	cp05	22.82	pv_chr01	4751263
2_21502	cp05	23.02	pv_chr01	4763822
2_33521	cp05	23.02	pv_chr01	4763942
2_13976	cp05	23.02	pv_chr01	4773536
2_48039	cp05	23.02	pv_chr01	4776477
2_44924	cp05	23.02	pv_chr01	4779836
M14850	pl05	55.292	pv_chr01	4788584
2_23022	cp05	21.81	pv_chr01	4801981
2_23023	cp05	23.2	pv_chr01	4802508
M16484	pl05	55.292	pv_chr01	4803775
2_06609	cp05	23.2	pv_chr01	4807863
2_07179	cp05	23.37	pv_chr01	4843590
2_07180	cp05	23.37	pv_chr01	4844421
2_34474	cp05	21.81	pv_chr01	4865907
2_20279	cp05	21.81	pv_chr01	4948587
2_20280	cp05	23.62	pv_chr01	4949405
2_14860	cp05	23.62	pv_chr01	4960478
2_17608	cp05	23.99	pv_chr01	5003250
2_17607	cp05	24.42	pv_chr01	5005000
2_03406	cp05	23.99	pv_chr01	5018931
2_03407	cp05	23.99	pv_chr01	5019557
2_16030	cp05	23.99	pv_chr01	5029418
2_16029	cp05	23.99	pv_chr01	5030641
2_20291	cp05	23.99	pv_chr01	5038594
2_11912	cp05	24.42	pv_chr01	5091935
2_11913	cp05	24.42	pv_chr01	5092243
2_06288	cp05	24.42	pv_chr01	5119897
2_06287	cp05	24.42	pv_chr01	5120749
2_03522	cp05	24.42	pv_chr01	5126912
M12580	pl05	55.292	pv_chr01	5126967
M12578	pl05	55.292	pv_chr01	5127182
M12579	pl05	55.292	pv_chr01	5127182
2_03523	cp05	24.42	pv_chr01	5127600
M1700	pl05	55.292	pv_chr01	5128714
M13053	pl05	55.292	pv_chr01	5130587
2_21433	cp05	24.42	pv_chr01	5134290
2_21432	cp05	24.42	pv_chr01	5134570
2_43369	cp05	24.42	pv_chr01	5136495
M20367	pl05	55.292	pv_chr01	5139484
2_27515	cp05	24.42	pv_chr01	5145575
2_07534	cp05	24.42	pv_chr01	5147170
2_24169	cp05	24.42	pv_chr01	5165901
M9129	pl05	55.292	pv_chr01	5169425
2_00236	cp05	24.42	pv_chr01	5172707
2_00235	cp05	24.42	pv_chr01	5174648
2_29264	cp05	24.42	pv_chr01	5192684
M12033	pl05	53.804	pv_chr01	5209166
2_12921	cp05	24.42	pv_chr01	5209639
M6359	pl05	55.292	pv_chr01	5212196
M6360	pl05	55.292	pv_chr01	5212196
2_13439	cp05	24.42	pv_chr01	5285387
M14779	pl05	78.775	pv_chr01	5316153
M14780	pl05	78.775	pv_chr01	5316153
M4762	pl05	55.292	pv_chr01	5322756
M4763	pl05	55.292	pv_chr01	5322756
M7994	pl05	55.292	pv_chr01	5323044
M12032	pl05	53.209	pv_chr01	5382540
M26510	pl05	55.292	pv_chr01	5415141
M26511	pl05	55.292	pv_chr01	5415141
2_34027	cp05	24.42	pv_chr01	5474876
2_27629	cp05	24.42	pv_chr01	5474926
2_12098	cp05	24.42	pv_chr01	5485462
2_02342	cp05	24.42	pv_chr01	5491774
2_02343	cp05	24.42	pv_chr01	5492372
2_23863	cp05	24.42	pv_chr01	5498311
2_23862	cp05	24.42	pv_chr01	5499859
2_17252	cp05	24.42	pv_chr01	5503065
2_17251	cp05	24.42	pv_chr01	5504574
2_17254	cp05	24.42	pv_chr01	5510433
2_04546	cp05	24.42	pv_chr01	5530333
2_04547	cp05	24.42	pv_chr01	5533025
2_15414	cp05	24.42	pv_chr01	5540071
2_15415	cp05	24.42	pv_chr01	5541242
2_39797	cp03	78.86	pv_chr01	5557369
2_45615	cp05	25	pv_chr01	5575689
2_49728	cp04	59.5	pv_chr01	5600928
2_20919	cp05	25	pv_chr01	5620943
2_32233	cp05	25	pv_chr01	5633230
2_19396	cp05	25	pv_chr01	5633353
2_15534	cp05	25	pv_chr01	5644092
2_23584	cp05	25	pv_chr01	5659358
2_23585	cp05	25	pv_chr01	5660448
2_33049	cp05	25	pv_chr01	5673122
2_01387	cp05	25	pv_chr01	5677162
2_01386	cp05	24.42	pv_chr01	5678792
2_05260	cp05	25	pv_chr01	5690018
2_05261	cp05	25	pv_chr01	5690568
2_10401	cp05	25.2	pv_chr01	5726252
2_10400	cp05	25	pv_chr01	5727241
2_10732	cp11	27.16	pv_chr01	5736126
M998	pl05	60.114	pv_chr01	5827500
2_11683	cp05	25.2	pv_chr01	5833167
2_11684	cp05	25.2	pv_chr01	5834167
2_09907	cp05	25.41	pv_chr01	5854167
2_32100	cp05	25.41	pv_chr01	5854334
2_26620	cp07	1	pv_chr01	5861575
2_11783	cp05	25.41	pv_chr01	5864298
2_21262	cp05	25.41	pv_chr01	5875546
2_53138	cp10	43.32	pv_chr01	5877946
2_43912	cp10	42.64	pv_chr01	5877967
M19268	pl05	52.614	pv_chr01	5881070
2_11293	cp05	25.66	pv_chr01	5900134
2_11294	cp05	25.66	pv_chr01	5901415
2_39202	cp04	14.88	pv_chr01	5920949
M2785	pl05	52.614	pv_chr01	5941109
2_19552	cp05	25.89	pv_chr01	5941111
2_17078	cp05	26.09	pv_chr01	5979487
2_17077	cp05	26.09	pv_chr01	5981399
2_23124	cp05	26.09	pv_chr01	5990863
2_23123	cp05	26.09	pv_chr01	5992990
2_51204	cp05	26.09	pv_chr01	5996012
M5894	pl08	37.668	pv_chr01	6012200
M18521	pl10	28.429	pv_chr01	6012264
M18522	pl10	28.429	pv_chr01	6012264
2_27022	cp10	5.97	pv_chr01	6012449
2_54937	cp04	10.67	pv_chr01	6016598
2_43905	cp05	26.09	pv_chr01	6033436
2_07390	cp05	26.09	pv_chr01	6036106
2_11207	cp05	26.09	pv_chr01	6050643
2_11208	cp05	26.09	pv_chr01	6052445
2_10893	cp05	26.09	pv_chr01	6053488
2_10894	cp05	26.09	pv_chr01	6053924
2_37926	cp05	26.09	pv_chr01	6106919
2_53179	cp05	26.46	pv_chr01	6111803
2_36960	cp02	19.12	pv_chr01	6140453
2_47965	cp05	26.72	pv_chr01	6140993
2_11047	cp05	26.72	pv_chr01	6141697
2_11048	cp05	26.72	pv_chr01	6142448
2_05365	cp04	17.82	pv_chr01	6158876
2_25772	cp06	57.97	pv_chr01	6174558
2_03088	cp05	26.72	pv_chr01	6174798
2_02656	cp02	56.92	pv_chr01	6199442
2_32041	cp05	26.72	pv_chr01	6209501
2_03745	cp05	26.72	pv_chr01	6209676
2_10987	cp05	26.72	pv_chr01	6212130
2_10988	cp05	26.72	pv_chr01	6212626
2_44409	cp08	32.57	pv_chr01	6218232
2_00857	cp05	26.72	pv_chr01	6232094
2_09972	cp05	26.72	pv_chr01	6239477
2_29223	cp05	26.72	pv_chr01	6242221
2_51987	cp05	26.72	pv_chr01	6243259
2_32253	cp05	26.72	pv_chr01	6302318
2_19918	cp05	27.15	pv_chr01	6302507
2_45687	cp06	58.9	pv_chr01	6364170
2_15072	cp05	27.15	pv_chr01	6379624
2_16795	cp05	27.36	pv_chr01	6464115
2_16796	cp05	27.36	pv_chr01	6465866
2_32539	cp05	27.36	pv_chr01	6489616
M5489	pl05	50.828	pv_chr01	6490060
2_02716	cp05	27.78	pv_chr01	6490471
2_15593	cp09	40.55	pv_chr01	6518352
M7349	pl08	74.514	pv_chr01	6518695
2_39916	cp03	45.44	pv_chr01	6521672
2_20339	cp05	27.36	pv_chr01	6572337
2_10666	cp05	27.58	pv_chr01	6591695
M9611	pl02	48.957	pv_chr01	6677166
2_32277	cp05	27.78	pv_chr01	6691370
2_20633	cp05	27.78	pv_chr01	6691597
2_11198	cp05	27.78	pv_chr01	6705344
2_32633	cp05	27.78	pv_chr01	6723381
2_00743	cp05	27.78	pv_chr01	6730376
2_32472	cp05	27.78	pv_chr01	6730474
2_48627	cp05	28.4	pv_chr01	6738150
2_03081	cp05	28.4	pv_chr01	6751591
2_03080	cp05	28.4	pv_chr01	6753499
2_41297	cp03	56.78	pv_chr01	6758313
2_27369	cp05	28.4	pv_chr01	6772853
2_07169	cp05	28.4	pv_chr01	6773533
M14652	pl05	49.34	pv_chr01	6774451
2_16313	cp05	28.4	pv_chr01	6783261
2_30256	cp05	28	pv_chr01	6783957
2_47532	cp05	26.72	pv_chr01	6809582
2_15967	cp05	28.4	pv_chr01	6902141
2_15968	cp05	28.4	pv_chr01	6904069
2_08307	cp05	28.4	pv_chr01	6919531
2_08306	cp05	28.4	pv_chr01	6921613
2_24193	cp05	28.85	pv_chr01	6949274
2_24194	cp05	28.85	pv_chr01	6949670
2_09602	cp05	28.85	pv_chr01	6954146
2_09601	cp05	28.85	pv_chr01	6956057
2_39601	cp08	44.54	pv_chr01	6962761
2_14556	cp05	29.05	pv_chr01	7037065
2_33035	cp05	29.05	pv_chr01	7038121
2_09055	cp05	29.05	pv_chr01	7044908
2_30463	cp05	29.65	pv_chr01	7048152
2_17336	cp05	29.65	pv_chr01	7050334
2_08525	cp05	29.05	pv_chr01	7065124
2_08524	cp05	29.05	pv_chr01	7065377
2_11462	cp05	29.05	pv_chr01	7071850
2_28848	cp05	29.05	pv_chr01	7073851
2_04951	cp05	29.27	pv_chr01	7112306
2_04952	cp05	29.27	pv_chr01	7112592
2_02355	cp05	29.65	pv_chr01	7214186
M18430	pl05	49.637	pv_chr01	7215460
M18431	pl05	49.637	pv_chr01	7215460
2_54589	cp01	81.82	pv_chr01	7244727
2_32589	cp05	30.41	pv_chr01	7309401
2_03790	cp05	30.41	pv_chr01	7309581
2_17988	cp05	30.41	pv_chr01	7342625
2_53483	cp10	46.34	pv_chr01	7349845
2_11982	cp05	30.61	pv_chr01	7360568
2_49045	cp05	30.81	pv_chr01	7384722
2_08133	cp05	30.61	pv_chr01	7388201
2_43334	cp01	41.9	pv_chr01	7389264
2_44413	cp06	58.9	pv_chr01	7412368
2_27510	cp05	31.05	pv_chr01	7479692
2_29193	cp05	31.05	pv_chr01	7497321
2_07528	cp05	31.05	pv_chr01	7514523
M19284	pl02	89.913	pv_chr01	7599448
2_11165	cp05	31.05	pv_chr01	7631366
2_47497	cp09	44.66	pv_chr01	7666251
2_43868	cp04	22.59	pv_chr01	7722118
2_30912	cp05	31.43	pv_chr01	7738331
2_12486	cp05	31.05	pv_chr01	7798799
2_32949	cp05	31.05	pv_chr01	7801165
2_18622	cp05	31.05	pv_chr01	7815037
2_53008	cp05	31.05	pv_chr01	7822577
2_08883	cp05	31.43	pv_chr01	7834487
2_26392	cp01	33.35	pv_chr01	7891681
2_47447	cp09	51.74	pv_chr01	7894365
2_06214	cp05	31.05	pv_chr01	7960945
2_54699	cp05	31.61	pv_chr01	7974138
2_09753	cp05	33.04	pv_chr01	7978632
2_09752	cp05	33.04	pv_chr01	7979213
2_33330	cp05	33.04	pv_chr01	8000304
2_11470	cp05	33.04	pv_chr01	8016442
2_11471	cp05	33.04	pv_chr01	8021269
2_01021	cp05	33.04	pv_chr01	8041760
2_01020	cp05	33.04	pv_chr01	8042695
2_00011	cp05	33.04	pv_chr01	8068626
2_00010	cp05	33.04	pv_chr01	8069011
2_40937	cp05	33.04	pv_chr01	8076440
2_05590	cp05	33.04	pv_chr01	8085435
2_37519	cp05	33.04	pv_chr01	8090910
2_31003	cp05	31.78	pv_chr01	8116310
2_24049	cp05	33.04	pv_chr01	8164307
2_32956	cp05	31.96	pv_chr01	8168099
2_12561	cp05	31.96	pv_chr01	8168143
M20653	pl02	60.089	pv_chr01	8181336
2_12260	cp05	32.14	pv_chr01	8198012
2_12259	cp05	32.14	pv_chr01	8198722
M11749	pl02	84.854	pv_chr01	8229456
2_11130	cp05	33.04	pv_chr01	8260862
2_11129	cp05	33.04	pv_chr01	8261495
2_54856	cp05	33.04	pv_chr01	8296617
2_20492	cp05	33.04	pv_chr01	8300237
2_20491	cp05	33.04	pv_chr01	8300690
2_00476	cp05	33.04	pv_chr01	8308804
M13878	pl03	63.568	pv_chr01	8328964
2_15032	cp05	33.04	pv_chr01	8333226
2_01741	cp05	33.04	pv_chr01	8384171
2_01742	cp05	33.04	pv_chr01	8385456
M26550	pl04	56.064	pv_chr01	8400802
M26551	pl04	57.314	pv_chr01	8400802
2_48119	cp03	47.95	pv_chr01	8441426
2_08376	cp05	32.14	pv_chr01	8490749
2_03507	cp05	32.14	pv_chr01	8515054
2_03508	cp05	32.14	pv_chr01	8515434
2_42673	cp05	32.14	pv_chr01	8515626
2_17101	cp05	32.71	pv_chr01	8557752
2_17102	cp05	32.71	pv_chr01	8558335
2_14132	cp04	17.29	pv_chr01	8564268
2_04139	cp05	32.71	pv_chr01	8595707
2_04140	cp05	32.71	pv_chr01	8597781
2_54740	cp05	32.71	pv_chr01	8600570
2_28539	cp11	34.74	pv_chr01	8602111
2_21062	cp05	32.71	pv_chr01	8607871
2_21063	cp05	32.71	pv_chr01	8608341
2_15129	cp05	32.71	pv_chr01	8621093
2_46956	cp08	22.15	pv_chr01	8624463
2_52529	cp01	45.2	pv_chr01	8639237
2_18811	cp05	33.04	pv_chr01	8643726
2_14202	cp05	33.04	pv_chr01	8661403
2_29683	cp05	33.04	pv_chr01	8661739
2_20750	cp05	33.04	pv_chr01	8720937
2_20751	cp05	33.04	pv_chr01	8722008
2_14379	cp05	33.04	pv_chr01	8734075
2_14380	cp05	33.04	pv_chr01	8734469
M9968	pl02	48.064	pv_chr01	8741138
M9969	pl02	48.064	pv_chr01	8741138
2_03698	cp05	33.04	pv_chr01	8749740
2_42787	cp05	33.04	pv_chr01	8799060
2_00895	cp05	33.04	pv_chr01	8875076
2_00896	cp05	33.04	pv_chr01	8876289
2_09168	cp05	33.04	pv_chr01	8890561
2_09169	cp05	33.04	pv_chr01	8891703
2_30231	cp05	70.43	pv_chr01	8903813
2_25568	cp07	0.43	pv_chr01	8906909
2_25569	cp07	0.43	pv_chr01	8907432
2_25570	cp07	0.43	pv_chr01	8909605
2_02894	cp07	0.43	pv_chr01	8911703
2_02895	cp07	0.43	pv_chr01	8912251
M9763	pl01	8.917	pv_chr01	9135348
M2793	pl06	99.231	pv_chr01	9135631
M4481	pl01	80.281	pv_chr01	9136610
2_50693	cp05	33.04	pv_chr01	9265130
2_33932	cp05	33.04	pv_chr01	9273576
2_40113	cp05	33.04	pv_chr01	9315645
2_03863	cp05	33.04	pv_chr01	9321606
2_03864	cp05	33.04	pv_chr01	9326977
2_21951	cp05	33.04	pv_chr01	9363791
2_21950	cp05	33.04	pv_chr01	9364168
2_51544	cp05	33.04	pv_chr01	9366017
2_08677	cp05	33.04	pv_chr01	9376387
2_08678	cp05	33.04	pv_chr01	9376714
2_16304	cp05	33.04	pv_chr01	9387511
2_16305	cp05	33.04	pv_chr01	9391824
2_19229	cp05	33.04	pv_chr01	9406311
2_19228	cp05	33.04	pv_chr01	9406966
2_32322	cp05	33.04	pv_chr01	9426838
2_00908	cp05	33.04	pv_chr01	9427089
2_39600	cp03	39.26	pv_chr01	9447330
2_12622	cp05	33.04	pv_chr01	9454759
2_12623	cp05	33.04	pv_chr01	9455152
2_18733	cp05	33.04	pv_chr01	9470612
2_33282	cp05	33.3	pv_chr01	9470661
2_08843	cp05	33.3	pv_chr01	9480282
2_03090	cp05	33.04	pv_chr01	9493048
2_03091	cp05	33.3	pv_chr01	9493633
2_04041	cp05	33.04	pv_chr01	9533436
2_04040	cp05	33.04	pv_chr01	9533722
2_54695	cp05	33.04	pv_chr01	9565812
2_16317	cp05	33.04	pv_chr01	9568276
2_16316	cp05	33.04	pv_chr01	9568630
2_06790	cp05	33.04	pv_chr01	9583574
2_06789	cp05	33.04	pv_chr01	9585580
2_03576	cp05	33.04	pv_chr01	9600330
2_26001	cp05	33.04	pv_chr01	9601123
2_20301	cp05	33.04	pv_chr01	9647207
2_29138	cp03	22.41	pv_chr01	9693909
2_01300	cp05	33.3	pv_chr01	9866723
2_53468	cp05	33.3	pv_chr01	9910782
2_44376	cp10	47.25	pv_chr01	10040371
2_35976	cp05	33.3	pv_chr01	10050319
2_05578	cp05	33.04	pv_chr01	10116948
2_39938	cp09	39.48	pv_chr01	10162560
2_37771	cp05	41.61	pv_chr01	10210222
M15856	pl09	66.84	pv_chr01	10277649
2_39778	cp11	25.67	pv_chr01	10286504
2_44185	cp08	34.75	pv_chr01	10291738
2_10675	cp05	21.41	pv_chr01	10297080
2_48946	cp09	40.55	pv_chr01	10310095
2_35084	cp05	33.3	pv_chr01	10399392
2_44710	cp05	33.3	pv_chr01	10434243
2_42965	cp03	65.04	pv_chr01	10439134
2_10845	cp05	33.3	pv_chr01	10461957
2_32926	cp05	33.97	pv_chr01	10507338
2_51580	cp07	7.12	pv_chr01	10556163
2_40234	cp09	44.18	pv_chr01	10571674
2_09446	cp04	17.82	pv_chr01	10800192
2_11390	cp07	1	pv_chr01	10810512
2_44199	cp04	8.08	pv_chr01	10836176
M4047	pl02	60.089	pv_chr01	10895040
M26119	pl02	113.496	pv_chr01	11074023
M28668	pl02	113.794	pv_chr01	11074191
M28669	pl02	113.794	pv_chr01	11074191
M28670	pl02	113.794	pv_chr01	11074191
2_24796	cp10	43.32	pv_chr01	11099262
2_17612	cp10	43.32	pv_chr01	11102295
2_03846	cp05	34.37	pv_chr01	11149717
2_32044	cp05	34.37	pv_chr01	11149857
2_47624	cp03	55.84	pv_chr01	11331453
2_46755	cp05	34.15	pv_chr01	11405132
M11653	pl02	46.576	pv_chr01	11475290
M12894	pl02	49.254	pv_chr01	11475290
M27016	pl07	24.536	pv_chr01	11475290
2_06275	cp05	33.97	pv_chr01	11628030
2_40328	cp10	48.66	pv_chr01	11725080
2_29486	cp07	42.34	pv_chr01	11761207
M15953	pl09	15.205	pv_chr01	11812881
2_10679	cp04	13.27	pv_chr01	11897558
M4727	pl02	48.362	pv_chr01	11928700
2_40201	cp04	4.85	pv_chr01	11930257
2_14748	cp04	13.27	pv_chr01	11933743
2_14749	cp04	13.27	pv_chr01	11934236
2_01659	cp04	13.27	pv_chr01	11966344
2_01660	cp04	13.27	pv_chr01	11966995
2_23490	cp04	13.27	pv_chr01	11998576
2_23491	cp04	13.27	pv_chr01	11999391
2_23493	cp04	13.27	pv_chr01	12028520
2_00542	cp02	49.3	pv_chr01	12800435
2_00541	cp02	49.3	pv_chr01	12801079
2_46441	cp05	26.72	pv_chr01	13071101
2_10241	cp02	49.3	pv_chr01	13083565
2_12962	cp02	50.76	pv_chr01	13094844
2_20157	cp02	49.3	pv_chr01	13102366
2_20158	cp02	50.76	pv_chr01	13102929
2_23593	cp02	50.76	pv_chr01	13172883
2_23594	cp02	49.3	pv_chr01	13173544
2_23595	cp02	50.76	pv_chr01	13175948
2_23596	cp02	49.3	pv_chr01	13176358
2_16886	cp02	50.76	pv_chr01	13180011
2_30369	cp02	50.76	pv_chr01	13180551
2_00723	cp02	49.3	pv_chr01	13191885
2_00722	cp02	49.3	pv_chr01	13195727
2_09684	cp02	50.76	pv_chr01	13243235
2_22205	cp02	49.05	pv_chr01	13276042
2_22206	cp02	49.05	pv_chr01	13276651
2_15607	cp02	50.76	pv_chr01	13372580
2_15606	cp02	50.76	pv_chr01	13372865
2_31305	cp02	49.05	pv_chr01	13376178
M24873	pl03	115.695	pv_chr01	13376288
2_06451	cp02	50.76	pv_chr01	13387046
2_06452	cp02	49.05	pv_chr01	13388450
M16740	pl07	44.427	pv_chr01	13391323
2_50471	cp02	48.88	pv_chr01	13419629
2_18060	cp02	48.88	pv_chr01	13423088
2_18059	cp02	48.88	pv_chr01	13424533
2_45031	cp02	48.88	pv_chr01	13428522
2_22366	cp02	48.88	pv_chr01	13433573
2_28386	cp02	48.55	pv_chr01	13603421
2_10136	cp02	48.55	pv_chr01	13603894
2_19032	cp02	48.31	pv_chr01	13667687
2_48216	cp02	48.55	pv_chr01	13669950
2_19834	cp02	48.17	pv_chr01	13674107
2_39365	cp03	119.34	pv_chr01	13702929
2_04180	cp02	48.17	pv_chr01	13704969
2_04179	cp02	48.17	pv_chr01	13706102
2_42719	cp06	58.9	pv_chr01	13811024
2_08864	cp02	47.4	pv_chr01	13850292
2_29659	cp02	47.4	pv_chr01	13956521
2_23492	cp04	13.27	pv_chr01	14462477
2_53178	cp04	13.27	pv_chr01	14466885
2_01450	cp04	13.27	pv_chr01	14468189
2_54338	cp04	12.29	pv_chr01	14468568
2_01449	cp04	13.27	pv_chr01	14468618
2_36143	cp01	49.81	pv_chr01	14519512
2_36144	cp01	49.81	pv_chr01	14520570
2_17043	cp04	12.83	pv_chr01	14605036
2_07064	cp04	13.27	pv_chr01	14755354
M11516	pl03	35.705	pv_chr01	14755606
M11515	pl03	35.705	pv_chr01	14755807
2_07065	cp04	13.27	pv_chr01	14755845
M24193	pl03	64.758	pv_chr01	14825514
2_15511	cp04	12.58	pv_chr01	14826032
2_15510	cp04	12.58	pv_chr01	14827711
2_13374	cp04	13.27	pv_chr01	14836468
2_44536	cp04	12.58	pv_chr01	14843531
2_33890	cp08	29.29	pv_chr01	14850279
2_04923	cp08	29.29	pv_chr01	14850293
2_29199	cp08	28.67	pv_chr01	14853198
2_32042	cp04	12.29	pv_chr01	14932871
M1790	pl02	47.766	pv_chr01	14943212
2_40175	cp04	12.29	pv_chr01	15078421
2_18321	cp04	12.29	pv_chr01	15086728
2_11076	cp04	12.29	pv_chr01	15096655
2_44474	cp02	15.4	pv_chr01	15109178
2_08621	cp04	12.29	pv_chr01	15118011
2_08622	cp04	12.29	pv_chr01	15118579
M18328	pl03	35.705	pv_chr01	15157811
M18329	pl03	35.705	pv_chr01	15157811
2_11496	cp04	12.29	pv_chr01	15160833
2_11497	cp04	12.29	pv_chr01	15161213
2_02603	cp04	12.29	pv_chr01	15177095
2_33087	cp04	12.29	pv_chr01	15212428
2_15810	cp04	12.29	pv_chr01	15212975
2_15809	cp04	12.29	pv_chr01	15214154
1_0502	cp04	11.98	pv_chr01	15214656
2_39150	cp04	11.98	pv_chr01	15220870
2_20381	cp03	70.8	pv_chr01	15240266
2_20380	cp03	73.53	pv_chr01	15241134
2_07207	cp04	12.29	pv_chr01	15277641
M18124	pl03	114.147	pv_chr01	15284944
M20000	pl03	45.828	pv_chr01	15362947
2_22179	cp04	11.98	pv_chr01	15366873
2_22180	cp04	11.98	pv_chr01	15367194
1_0382	cp04	11.98	pv_chr01	15489976
2_39344	cp04	11.98	pv_chr01	15492235
2_17100	cp04	11.98	pv_chr01	15505666
2_17099	cp04	11.98	pv_chr01	15510802
2_33982	cp04	11.98	pv_chr01	15530598
2_30525	cp04	11.98	pv_chr01	15553553
2_27037	cp04	11.98	pv_chr01	15571382
2_33952	cp04	11.98	pv_chr01	15571488
M24390	pl03	45.828	pv_chr01	15571511
M5547	pl03	45.828	pv_chr01	15582665
2_12434	cp04	11.98	pv_chr01	15584179
2_51691	cp04	11.98	pv_chr01	15588617
2_02518	cp04	11.98	pv_chr01	15596976
2_04564	cp04	11.05	pv_chr01	15628774
2_22097	cp04	11.05	pv_chr01	15668366
2_22098	cp04	11.05	pv_chr01	15669416
2_44048	cp07	3.28	pv_chr01	15715634
M22141	pl03	45.828	pv_chr01	15735959
M2378	pl03	49.4	pv_chr01	15741515
M17225	pl03	45.828	pv_chr01	15742422
M17226	pl03	45.828	pv_chr01	15742422
2_32487	cp04	11.05	pv_chr01	15748018
2_16821	cp04	11.98	pv_chr01	15862562
2_16820	cp04	11.05	pv_chr01	15863970
2_06418	cp04	11.05	pv_chr01	15905658
2_06419	cp04	11.05	pv_chr01	15906498
2_45799	cp05	36.98	pv_chr01	15959731
2_33395	cp04	8.83	pv_chr01	16155635
M17748	pl02	45.683	pv_chr01	16179106
M18849	pl03	36.955	pv_chr01	16329825
M23636	pl03	63.27	pv_chr01	16519431
2_34060	cp09	40.55	pv_chr01	16635923
2_55035	cp10	49.93	pv_chr01	16637698
M10622	pl03	62.675	pv_chr01	16833535
M5992	pl03	59.104	pv_chr01	16843010
2_33830	cp03	49.44	pv_chr01	16945711
2_38260	cp04	8.83	pv_chr01	16973321
2_54127	cp07	0.43	pv_chr01	16996304
M9580	pl03	47.614	pv_chr01	17043699
2_31609	cp04	8.83	pv_chr01	17405028
2_31608	cp04	8.83	pv_chr01	17405987
M2622	pl02	57.41	pv_chr01	17647039
M22001	pl11	75.889	pv_chr01	17722237
M9530	pl08	75.704	pv_chr01	17974648
M13275	pl01	38.357	pv_chr01	18920717
2_41472	cp05	49	pv_chr01	19047311
2_15451	cp05	19.5	pv_chr01	19178883
2_16293	cp05	19.75	pv_chr01	19187397
2_16294	cp05	19.75	pv_chr01	19192503
M3799	pl04	40.496	pv_chr01	19304803
M3800	pl04	41.984	pv_chr01	19304803
2_26137	cp04	11.05	pv_chr01	19478880
2_02001	cp11	30.56	pv_chr01	19531003
2_41160	cp11	30.56	pv_chr01	19532258
2_30217	cp03	70.8	pv_chr01	19542803
2_01096	cp04	8.83	pv_chr01	19558506
2_02657	cp04	8.83	pv_chr01	19630505
2_25617	cp04	8.83	pv_chr01	19631404
2_40430	cp04	8.83	pv_chr01	19713110
2_36286	cp04	8.83	pv_chr01	20162404
2_40079	cp05	33.3	pv_chr01	20298731
2_18543	cp04	11.05	pv_chr01	20322643
2_37189	cp04	8.83	pv_chr01	20327166
2_46261	cp07	9.03	pv_chr01	20351693
2_53675	cp04	11.98	pv_chr01	20483033
2_47743	cp08	42.91	pv_chr01	20761298
M11594	pl01	57.774	pv_chr01	20837290
M11595	pl01	57.774	pv_chr01	20837290
2_47557	cp06	58.9	pv_chr01	20837412
2_05601	cp04	10.67	pv_chr01	20908033
2_38382	cp09	43.51	pv_chr01	20950005
2_47581	cp09	33.85	pv_chr01	20964403
M2616	pl05	39.755	pv_chr01	21041090
2_04569	cp04	54.24	pv_chr01	21089192
2_04568	cp04	54.24	pv_chr01	21091639
2_21452	cp04	12.29	pv_chr01	21167245
2_21453	cp04	12.29	pv_chr01	21168264
2_24055	cp04	10.67	pv_chr01	21237379
2_38185	cp10	49.93	pv_chr01	21254705
2_31876	cp04	14.88	pv_chr01	21322063
2_20479	cp04	14.88	pv_chr01	21347074
2_31190	cp04	14.88	pv_chr01	21350543
2_47388	cp04	14.88	pv_chr01	21352420
2_14629	cp04	14.88	pv_chr01	21374303
1_1360	cp04	14.88	pv_chr01	21374775
2_14628	cp04	14.88	pv_chr01	21375093
2_21633	cp04	14.88	pv_chr01	21420050
2_21632	cp04	14.88	pv_chr01	21420766
2_13396	cp04	14.88	pv_chr01	21455640
2_13395	cp04	14.88	pv_chr01	21456315
2_50809	cp10	28.2	pv_chr01	21463369
2_41868	cp04	14.88	pv_chr01	21473644
M15913	pl01	86.354	pv_chr01	21509128
M15914	pl01	86.354	pv_chr01	21509128
M32521	pl03	64.758	pv_chr01	21522480
M13121	pl03	64.758	pv_chr01	21522814
2_38933	cp04	14.5	pv_chr01	21543739
2_25529	cp03	49.61	pv_chr01	21548887
2_17666	cp04	14.88	pv_chr01	21557285
2_17665	cp04	14.88	pv_chr01	21557570
2_06780	cp04	14.88	pv_chr01	21598135
M9864	pl03	36.955	pv_chr01	21598657
M9863	pl03	36.955	pv_chr01	21598963
2_06781	cp04	14.88	pv_chr01	21599785
2_49298	cp01	33.35	pv_chr01	21600692
2_04244	cp04	14.88	pv_chr01	21614991
2_04243	cp04	14.5	pv_chr01	21616125
2_18418	cp04	14.88	pv_chr01	21693787
2_25977	cp05	47.52	pv_chr01	21712615
M11607	pl03	36.955	pv_chr01	21728393
M7452	pl01	178.139	pv_chr01	21739279
M7453	pl01	178.436	pv_chr01	21739279
M7454	pl01	178.139	pv_chr01	21739279
2_05477	cp04	14.88	pv_chr01	21770381
2_05478	cp04	14.88	pv_chr01	21770548
2_27296	cp04	14.14	pv_chr01	21872097
2_21157	cp04	13.27	pv_chr01	21922051
2_21158	cp04	13.95	pv_chr01	21922319
2_19924	cp04	13.95	pv_chr01	21968873
2_31072	cp04	13.95	pv_chr01	22002041
M7384	pl03	35.705	pv_chr01	22039717
2_15302	cp04	13.95	pv_chr01	22040137
2_15301	cp04	13.95	pv_chr01	22041479
2_15300	cp04	13.95	pv_chr01	22051144
2_15299	cp04	13.95	pv_chr01	22051729
2_26262	cp04	13.95	pv_chr01	22112290
2_04238	cp04	13.95	pv_chr01	22112833
2_02752	cp04	13.95	pv_chr01	22128074
2_02751	cp04	13.95	pv_chr01	22128429
2_38242	cp06	59.44	pv_chr01	22152662
2_24015	cp04	13.95	pv_chr01	22157650
M18949	pl03	36.955	pv_chr01	22160470
2_24014	cp04	13.95	pv_chr01	22162519
2_22813	cp04	13.95	pv_chr01	22176759
2_22812	cp04	13.95	pv_chr01	22177259
M9559	pl01	34.181	pv_chr01	22184173
M9560	pl01	34.181	pv_chr01	22184173
2_10413	cp04	13.95	pv_chr01	22194128
2_54344	cp03	60.76	pv_chr01	22279936
M29581	pl02	104.082	pv_chr01	22279944
M29582	pl02	76.042	pv_chr01	22279944
2_25419	cp04	13.7	pv_chr01	22388610
2_25420	cp04	13.95	pv_chr01	22390455
2_48112	cp03	62.02	pv_chr01	22468520
M6549	pl01	34.181	pv_chr01	22539902
2_07050	cp04	13.27	pv_chr01	22566713
2_07049	cp04	13.95	pv_chr01	22567249
2_07805	cp04	14.88	pv_chr01	22609550
2_27631	cp04	14.88	pv_chr01	22610785
2_54942	cp04	14.88	pv_chr01	22613450
2_19263	cp04	14.88	pv_chr01	22613478
2_19264	cp04	14.88	pv_chr01	22613868
2_55041	cp10	46.34	pv_chr01	22667286
2_53564	cp04	14.88	pv_chr01	22753296
2_40052	cp05	34.37	pv_chr01	22943735
2_26513	cp04	14.88	pv_chr01	23041512
2_43803	cp04	8.83	pv_chr01	23066574
1_0504	cp04	14.88	pv_chr01	23104264
2_00019	cp04	14.88	pv_chr01	23104264
2_42488	cp04	14.88	pv_chr01	23104758
2_00018	cp04	14.88	pv_chr01	23105034
2_03996	cp04	15.16	pv_chr01	23151569
2_17889	cp04	15.16	pv_chr01	23237878
2_17888	cp04	15.16	pv_chr01	23238206
2_07650	cp04	15.16	pv_chr01	23241033
2_34723	cp04	19.1	pv_chr01	23288020
M32222	pl08	51.452	pv_chr01	23344701
M32223	pl08	49.963	pv_chr01	23344701
M10530	pl07	19.357	pv_chr01	23420359
2_02815	cp04	18.9	pv_chr01	23437851
2_31219	cp04	18.9	pv_chr01	23493721
M16139	pl01	54.5	pv_chr01	23496370
2_44686	cp04	18.9	pv_chr01	23498788
2_20952	cp04	18.9	pv_chr01	23501645
2_20951	cp04	18.9	pv_chr01	23502406
M27408	pl02	31.752	pv_chr01	23508841
M27409	pl02	31.752	pv_chr01	23508841
2_21985	cp04	18.9	pv_chr01	23510304
2_21986	cp04	18.9	pv_chr01	23511015
2_32264	cp04	18.9	pv_chr01	23541591
2_20218	cp04	18.9	pv_chr01	23541728
2_19841	cp04	18.9	pv_chr01	23568522
2_31047	cp04	18.9	pv_chr01	23569090
M27339	pl01	171.76	pv_chr01	23632083
M27340	pl01	171.165	pv_chr01	23632083
M27341	pl01	171.76	pv_chr01	23632083
M13919	pl06	76.193	pv_chr01	23679960
M13920	pl06	70.18	pv_chr01	23679960
2_11381	cp04	18.9	pv_chr01	23720522
2_11380	cp04	18.9	pv_chr01	23724826
2_01755	cp04	18.9	pv_chr01	23749519
2_37725	cp11	28	pv_chr01	23856454
2_47580	cp09	42.22	pv_chr01	23864959
2_05460	cp04	18.9	pv_chr01	23889892
2_05459	cp04	18.9	pv_chr01	23891039
2_54184	cp04	18.9	pv_chr01	23891917
2_26164	cp04	18.9	pv_chr01	23998844
2_04006	cp04	18.9	pv_chr01	23999208
2_04007	cp04	18.9	pv_chr01	23999665
2_26166	cp04	18.9	pv_chr01	24000066
2_04008	cp04	18.9	pv_chr01	24000745
M7856	pl09	21.039	pv_chr01	24383484
M3419	pl05	26.773	pv_chr01	25004410
M3420	pl05	26.773	pv_chr01	25004410
M9075	pl02	57.41	pv_chr01	25407220
2_07452	cp04	17.46	pv_chr01	26282766
2_22530	cp04	17.46	pv_chr01	26322864
2_19020	cp04	17.29	pv_chr01	26385743
2_04971	cp04	17.29	pv_chr01	26396404
2_17122	cp04	17.63	pv_chr01	26449091
2_17121	cp04	17.82	pv_chr01	26452399
2_52890	cp01	24.06	pv_chr01	26453278
2_43820	cp02	37.18	pv_chr01	26456373
2_16182	cp04	17.29	pv_chr01	26470243
2_52998	cp08	36.93	pv_chr01	26488911
2_22008	cp04	17.29	pv_chr01	26547289
2_48121	cp10	46.34	pv_chr01	26569172
2_00353	cp04	17.29	pv_chr01	26584373
2_00354	cp04	17.29	pv_chr01	26591583
2_12043	cp04	17.29	pv_chr01	26619631
2_13484	cp04	17.63	pv_chr01	26657803
2_13485	cp04	17.82	pv_chr01	26658651
2_12570	cp04	17.63	pv_chr01	26717038
2_17331	cp04	17.82	pv_chr01	26791004
1_1138	cp04	17.82	pv_chr01	26791809
2_17332	cp04	17.63	pv_chr01	26793011
2_52086	cp10	38.59	pv_chr01	26794652
2_20390	cp04	17.63	pv_chr01	26794952
2_20389	cp04	17.63	pv_chr01	26795915
2_42222	cp06	58.18	pv_chr01	26859393
2_07979	cp04	17.63	pv_chr01	26873297
2_27695	cp04	17.63	pv_chr01	26874701
2_05366	cp04	17.63	pv_chr01	26888335
2_20911	cp04	17.63	pv_chr01	26903378
2_31348	cp04	17.63	pv_chr01	26903586
2_12811	cp04	17.63	pv_chr01	26908919
2_12812	cp04	17.63	pv_chr01	26909164
2_30048	cp07	7.86	pv_chr01	26915572
M20078	pl02	84.556	pv_chr01	26976843
M20079	pl02	84.854	pv_chr01	26976843
2_32967	cp04	17.29	pv_chr01	26984981
2_02095	cp04	17.29	pv_chr01	27053784
2_02096	cp04	17.29	pv_chr01	27054206
M28806	pl05	31.238	pv_chr01	27104606
M28807	pl05	31.238	pv_chr01	27104606
M28808	pl05	31.238	pv_chr01	27104606
2_43113	cp09	51.74	pv_chr01	27106263
M29488	pl05	6.352	pv_chr01	27394323
M16560	pl02	49.254	pv_chr01	27399047
2_05811	cp04	18.33	pv_chr01	27428968
2_03541	cp04	18.33	pv_chr01	27541873
2_34764	cp04	18.33	pv_chr01	27627624
2_24484	cp04	18.33	pv_chr01	27631277
2_35215	cp04	18.33	pv_chr01	27687774
2_35216	cp04	18.33	pv_chr01	27689665
2_36226	cp04	18.33	pv_chr01	27739936
2_27613	cp04	18.33	pv_chr01	27798915
2_07755	cp04	18.33	pv_chr01	27800661
2_55186	cp10	41.31	pv_chr01	27890909
M781	pl02	45.683	pv_chr01	28787300
2_27625	cp02	29.85	pv_chr01	29336313
2_37667	cp11	26.98	pv_chr01	29541411
2_42065	cp11	27.16	pv_chr01	29574359
2_00449	cp04	15.16	pv_chr01	29725318
2_00450	cp04	15.16	pv_chr01	29726437
2_09926	cp04	15.16	pv_chr01	29790732
2_09925	cp04	15.16	pv_chr01	29791057
M20257	pl02	92.89	pv_chr01	29807959
2_23524	cp04	17.82	pv_chr01	29821758
2_23525	cp04	15.61	pv_chr01	29822918
2_47842	cp04	17.82	pv_chr01	29827653
2_19576	cp04	17.82	pv_chr01	29873197
2_01240	cp04	17.82	pv_chr01	29939156
2_06677	cp04	15.61	pv_chr01	29974003
2_13433	cp04	17.82	pv_chr01	29980168
2_13432	cp04	15.16	pv_chr01	29980457
2_13431	cp04	15.61	pv_chr01	29983511
2_13430	cp04	15.61	pv_chr01	29983996
2_45434	cp08	41.78	pv_chr01	30041840
2_04024	cp04	17.82	pv_chr01	30053553
2_04023	cp04	17.82	pv_chr01	30054430
2_13057	cp04	17.82	pv_chr01	30078613
2_15966	cp04	15.16	pv_chr01	30087919
2_15965	cp04	15.16	pv_chr01	30089543
2_49665	cp04	15.16	pv_chr01	30090314
2_14907	cp04	17.82	pv_chr01	30124194
2_14906	cp04	17.82	pv_chr01	30124712
2_14909	cp04	17.82	pv_chr01	30128941
2_14908	cp04	17.82	pv_chr01	30130551
M18788	pl03	65.651	pv_chr01	30191125
2_12428	cp04	17.82	pv_chr01	30496221
2_12429	cp04	17.82	pv_chr01	30497009
2_38573	cp04	11.98	pv_chr01	30513102
2_18414	cp04	17.82	pv_chr01	30589890
2_12190	cp04	17.82	pv_chr01	30606762
2_12189	cp04	17.82	pv_chr01	30607327
2_11962	cp04	15.61	pv_chr01	30677164
2_23102	cp04	15.8	pv_chr01	30734329
2_42466	cp10	46.34	pv_chr01	30747560
2_52017	cp02	29.85	pv_chr01	30750292
2_07499	cp04	15.98	pv_chr01	30755606
2_07500	cp04	15.98	pv_chr01	30755911
2_19365	cp04	17.82	pv_chr01	30782281
2_19366	cp04	15.98	pv_chr01	30782571
2_21193	cp04	17.82	pv_chr01	30786595
2_21194	cp04	14.88	pv_chr01	30786905
2_22639	cp04	15.98	pv_chr01	30812180
2_22638	cp04	15.98	pv_chr01	30813586
2_23946	cp04	15.98	pv_chr01	30842974
2_23944	cp04	15.8	pv_chr01	30848664
2_51978	cp06	58.9	pv_chr01	30881982
M18143	pl05	44.517	pv_chr01	30949768
1_1499	cp04	15.98	pv_chr01	30960365
2_01569	cp04	15.98	pv_chr01	30961713
M15330	pl03	64.461	pv_chr01	31045539
2_07344	cp04	15.98	pv_chr01	31057989
2_46554	cp11	26.98	pv_chr01	31171838
2_41930	cp07	7.86	pv_chr01	31255872
2_18396	cp04	16.16	pv_chr01	31335702
2_27506	cp05	33.3	pv_chr01	31389231
2_48704	cp11	28	pv_chr01	31390328
2_05159	cp04	15.98	pv_chr01	31394837
2_49110	cp03	59.94	pv_chr01	31415238
2_17306	cp04	16.16	pv_chr01	31426917
2_17307	cp04	15.98	pv_chr01	31427160
2_54641	cp04	16.16	pv_chr01	31428701
2_52911	cp04	16.16	pv_chr01	31527307
M12817	pl02	57.41	pv_chr01	31563674
2_16724	cp03	111.73	pv_chr01	31617262
2_16723	cp03	111.73	pv_chr01	31618012
2_11601	cp03	111.73	pv_chr01	31624664
2_11600	cp03	111.73	pv_chr01	31626154
2_40579	cp04	16.16	pv_chr01	31630833
2_09140	cp04	16.16	pv_chr01	31661084
2_29079	cp04	16.16	pv_chr01	31725223
2_12261	cp04	16.16	pv_chr01	31725546
2_29080	cp04	16.16	pv_chr01	31726000
2_12262	cp04	16.16	pv_chr01	31727109
2_22731	cp04	16.33	pv_chr01	31745010
2_32346	cp10	42.37	pv_chr01	31747397
2_40211	cp04	15.98	pv_chr01	31773693
2_31257	cp04	16.5	pv_chr01	31806080
2_53737	cp04	16.5	pv_chr01	31818463
2_42038	cp09	42.22	pv_chr01	31881976
2_48739	cp04	15.98	pv_chr01	31941123
2_09442	cp04	15.98	pv_chr01	31945959
2_34114	cp04	15.98	pv_chr01	31946212
2_05349	cp04	16.71	pv_chr01	31988524
2_05348	cp04	16.71	pv_chr01	31989430
2_41897	cp09	48.72	pv_chr01	32052079
2_53194	cp04	16.71	pv_chr01	32122218
2_52606	cp04	16.71	pv_chr01	32125486
2_47351	cp04	16.71	pv_chr01	32144893
2_32153	cp04	16.9	pv_chr01	32256061
2_15291	cp04	17.29	pv_chr01	32256258
2_37002	cp04	16.9	pv_chr01	32277017
2_13576	cp04	16.9	pv_chr01	32277191
2_29475	cp04	16.9	pv_chr01	32280592
2_04623	cp04	17.29	pv_chr01	32286296
2_08469	cp04	17.29	pv_chr01	32300887
2_08468	cp04	16.9	pv_chr01	32305190
2_08551	cp04	17.29	pv_chr01	32328960
2_08552	cp04	17.29	pv_chr01	32330313
2_15490	cp04	17.29	pv_chr01	32377961
2_40009	cp02	28.36	pv_chr01	32414260
2_07980	cp04	17.29	pv_chr01	32416532
2_07981	cp04	17.29	pv_chr01	32417049
2_06713	cp04	17.29	pv_chr01	32427192
2_14665	cp04	17.82	pv_chr01	32479356
2_14010	cp04	17.82	pv_chr01	32483915
M13080	pl02	86.044	pv_chr01	32794853
M19693	pl03	32.013	pv_chr01	32862069
M19694	pl03	32.013	pv_chr01	32862311
2_02442	cp04	18.9	pv_chr01	32863689
2_02441	cp04	18.9	pv_chr01	32867790
2_32793	cp04	19.3	pv_chr01	32976190
2_40066	cp10	47.51	pv_chr01	33106279
M26488	pl02	48.064	pv_chr01	33248626
M26489	pl02	48.064	pv_chr01	33248626
2_40447	cp08	30.51	pv_chr01	33330844
2_37799	cp07	2.08	pv_chr01	33444079
2_53915	cp09	42.22	pv_chr01	33444085
2_29412	cp07	3.28	pv_chr01	33444343
2_26824	cp09	34.08	pv_chr01	33523641
2_32569	cp04	19.69	pv_chr01	33752030
2_13410	cp04	21.09	pv_chr01	34067590
2_51827	cp11	41.62	pv_chr01	34093798
M15500	pl01	57.179	pv_chr01	34156123
2_48052	cp02	23.63	pv_chr01	34268889
2_29480	cp03	20.52	pv_chr01	34268910
2_39336	cp10	45.6	pv_chr01	34314830
2_50157	cp08	29.94	pv_chr01	34447131
2_35357	cp04	20.9	pv_chr01	34548989
2_35587	cp04	20.9	pv_chr01	34571091
2_35588	cp04	20.9	pv_chr01	34571801
2_35786	cp04	20.9	pv_chr01	34645294
2_35787	cp04	20.9	pv_chr01	34648581
2_50751	cp04	20.9	pv_chr01	34791460
2_16903	cp04	20.9	pv_chr01	34802539
2_16904	cp04	20.9	pv_chr01	34804679
2_54617	cp07	11.22	pv_chr01	34832672
2_34258	cp02	28.17	pv_chr01	35436542
2_39900	cp05	28.4	pv_chr01	35462678
2_52138	cp03	44.76	pv_chr01	35475609
2_52161	cp11	36.68	pv_chr01	35521527
2_52127	cp05	26.09	pv_chr01	36073164
2_39998	cp04	9.02	pv_chr01	36073186
M28724	pl02	35.681	pv_chr01	36222323
M28725	pl02	35.681	pv_chr01	36222323
M28726	pl02	35.681	pv_chr01	36222323
2_07656	cp04	22.59	pv_chr01	36432766
2_21272	cp04	22.59	pv_chr01	36444565
2_21271	cp04	22.59	pv_chr01	36445646
2_50456	cp04	22.59	pv_chr01	36449204
M22482	pl03	17.64	pv_chr01	36449512
M22483	pl03	17.937	pv_chr01	36449512
M22481	pl03	17.64	pv_chr01	36449886
2_13881	cp04	22.59	pv_chr01	36452332
2_20960	cp04	22.59	pv_chr01	36632397
2_20959	cp04	22.59	pv_chr01	36633242
2_21699	cp04	22.59	pv_chr01	36639335
2_37500	cp04	22.59	pv_chr01	36648289
2_01384	cp04	22.59	pv_chr01	36652029
2_01385	cp04	22.59	pv_chr01	36653921
M24689	pl01	35.966	pv_chr01	36674018
2_01341	cp04	22.59	pv_chr01	36682240
2_01340	cp04	22.59	pv_chr01	36682989
2_12118	cp04	22.59	pv_chr01	36690754
2_12119	cp04	22.59	pv_chr01	36695104
M3929	pl06	95.66	pv_chr01	36705243
2_15287	cp04	22.59	pv_chr01	36707131
2_15288	cp04	22.59	pv_chr01	36709012
2_24096	cp04	22.59	pv_chr01	36721497
2_48181	cp04	22.59	pv_chr01	36726058
2_03642	cp04	22.75	pv_chr01	36745677
2_26027	cp04	22.75	pv_chr01	36746579
2_34635	cp04	22.59	pv_chr01	36748332
2_03641	cp04	22.75	pv_chr01	36748827
2_30044	cp04	22.75	pv_chr01	36794512
2_16082	cp04	22.75	pv_chr01	36796616
2_04039	cp04	22.75	pv_chr01	36875786
2_04038	cp04	22.59	pv_chr01	36877644
2_08898	cp04	22.75	pv_chr01	36893981
2_08897	cp04	22.75	pv_chr01	36895111
2_17040	cp04	22.75	pv_chr01	36913336
2_17039	cp04	22.75	pv_chr01	36914028
2_26990	cp04	22.75	pv_chr01	36917839
2_26991	cp04	22.59	pv_chr01	36919778
2_06066	cp04	22.75	pv_chr01	36921142
2_06067	cp04	22.75	pv_chr01	36921830
2_40385	cp04	22.75	pv_chr01	36923198
M3009	pl06	96.553	pv_chr01	36943405
M3010	pl06	96.553	pv_chr01	36943405
2_20534	cp04	22.75	pv_chr01	36951263
2_20535	cp04	22.75	pv_chr01	36951740
2_23260	cp04	22.75	pv_chr01	36984864
2_23259	cp04	22.75	pv_chr01	36986523
2_06428	cp04	22.92	pv_chr01	37017630
2_06426	cp04	22.92	pv_chr01	37018048
2_06425	cp04	22.59	pv_chr01	37018294
2_06423	cp04	22.59	pv_chr01	37018882
2_42392	cp04	8.83	pv_chr01	37019691
2_06167	cp04	22.59	pv_chr01	37059274
2_38153	cp01	45.88	pv_chr01	37081902
2_10347	cp04	22.92	pv_chr01	37103383
2_38944	cp04	23.1	pv_chr01	37139752
2_38943	cp04	23.1	pv_chr01	37144560
2_02072	cp04	23.1	pv_chr01	37176335
2_06823	cp04	23.31	pv_chr01	37226976
2_06824	cp04	23.8	pv_chr01	37227744
2_11514	cp10	43.32	pv_chr01	37246600
2_26318	cp10	43.32	pv_chr01	37248182
M4968	pl01	134.587	pv_chr01	37248297
M4969	pl01	134.587	pv_chr01	37248297
M4970	pl01	134.587	pv_chr01	37248297
2_46071	cp04	23.31	pv_chr01	37257788
2_20176	cp04	23.8	pv_chr01	37259078
2_20175	cp04	23.8	pv_chr01	37259649
2_51726	cp04	23.31	pv_chr01	37306356
2_09007	cp04	23.8	pv_chr01	37307806
2_03564	cp04	23.8	pv_chr01	37318032
2_03565	cp04	23.8	pv_chr01	37324328
2_46636	cp04	23.97	pv_chr01	37329440
2_07778	cp04	23.97	pv_chr01	37354746
2_07777	cp04	23.97	pv_chr01	37355029
2_21880	cp04	23.97	pv_chr01	37361276
2_19859	cp04	23.97	pv_chr01	37367104
2_04295	cp04	23.97	pv_chr01	37373341
2_04296	cp04	23.97	pv_chr01	37373872
2_40246	cp04	23.97	pv_chr01	37396337
2_15807	cp04	23.97	pv_chr01	37397299
2_15806	cp04	23.97	pv_chr01	37397848
2_25286	cp04	23.97	pv_chr01	37400451
1_0082	cp04	23.97	pv_chr01	37400533
2_25285	cp04	23.97	pv_chr01	37401325
2_01924	cp04	23.97	pv_chr01	37402322
2_00905	cp04	23.97	pv_chr01	37403361
2_17788	cp04	23.97	pv_chr01	37403423
2_46280	cp07	11.97	pv_chr01	37409208
2_53112	cp04	23.97	pv_chr01	37515911
2_00270	cp04	23.97	pv_chr01	37516536
2_00269	cp04	23.97	pv_chr01	37517178
M11492	pl08	75.109	pv_chr01	37529323
2_05674	cp04	23.97	pv_chr01	37534588
2_05673	cp04	23.97	pv_chr01	37534829
2_00271	cp04	23.97	pv_chr01	37535828
2_00272	cp04	23.97	pv_chr01	37536676
2_26264	cp04	23.97	pv_chr01	37641781
2_14190	cp04	23.97	pv_chr01	37642598
2_14189	cp04	23.97	pv_chr01	37646324
2_09065	cp04	24.54	pv_chr01	37693568
2_28657	cp01	58.4	pv_chr01	37716470
2_42089	cp04	22.59	pv_chr01	37726426
2_46696	cp04	22.75	pv_chr01	37726440
2_10840	cp04	23.97	pv_chr01	37815839
2_00266	cp04	23.97	pv_chr01	37825404
2_00267	cp04	23.97	pv_chr01	37825660
2_14263	cp04	23.97	pv_chr01	37849577
2_42552	cp11	29.35	pv_chr01	37873006
2_43647	cp04	22.59	pv_chr01	37888573
2_39316	cp04	11.05	pv_chr01	37888743
2_04141	cp04	23.97	pv_chr01	37889330
2_26079	cp04	22.59	pv_chr01	37920469
2_17674	cp04	23.97	pv_chr01	37949340
2_23317	cp04	23.97	pv_chr01	37955464
2_23316	cp04	23.97	pv_chr01	37955975
2_23728	cp04	23.97	pv_chr01	37960259
2_23729	cp04	23.97	pv_chr01	37960874
2_02118	cp04	23.97	pv_chr01	37970382
2_02119	cp04	23.97	pv_chr01	37971395
2_30944	cp04	23.97	pv_chr01	37985595
2_30945	cp04	23.97	pv_chr01	37985932
2_28068	cp04	24.15	pv_chr01	37994057
1_0756	cp04	24.54	pv_chr01	38007377
2_09064	cp04	24.54	pv_chr01	38009660
2_34328	cp10	53.95	pv_chr01	38039612
2_10578	cp04	24.54	pv_chr01	38040899
2_28549	cp04	23.75	pv_chr01	38041921
2_55566	cp05	36.34	pv_chr01	38054882
2_04072	cp04	24.54	pv_chr01	38097995
2_04071	cp04	24.73	pv_chr01	38098325
2_38763	cp01	52.59	pv_chr01	38113886
2_03232	cp04	24.73	pv_chr01	38121601
2_03231	cp04	24.73	pv_chr01	38122587
2_08216	cp04	24.54	pv_chr01	38132974
2_08217	cp04	24.54	pv_chr01	38133786
2_21544	cp04	24.54	pv_chr01	38163345
2_32292	cp04	24.54	pv_chr01	38163482
2_01411	cp04	24.54	pv_chr01	38165930
2_01412	cp04	24.54	pv_chr01	38172404
M22171	pl03	60.889	pv_chr01	38198274
2_13900	cp04	24.73	pv_chr01	38199808
2_13901	cp04	24.54	pv_chr01	38201481
2_16405	cp04	24.73	pv_chr01	38227136
2_10114	cp04	24.54	pv_chr01	38255891
2_10113	cp04	24.73	pv_chr01	38256808
2_08977	cp04	24.54	pv_chr01	38281231
2_08976	cp04	24.73	pv_chr01	38281787
2_46248	cp04	24.73	pv_chr01	38284987
M29233	pl09	71.63	pv_chr01	38307253
2_06450	cp04	24.54	pv_chr01	38317922
2_06449	cp04	24.91	pv_chr01	38319051
M5215	pl03	119.385	pv_chr01	38341140
M5216	pl03	119.385	pv_chr01	38341140
2_32770	cp04	24.54	pv_chr01	38377165
2_08553	cp04	24.91	pv_chr01	38377198
2_08554	cp04	24.54	pv_chr01	38381959
2_08555	cp04	24.54	pv_chr01	38386627
2_17655	cp04	24.91	pv_chr01	38390462
2_17654	cp04	24.91	pv_chr01	38390993
2_05372	cp04	25.08	pv_chr01	38418150
2_05373	cp04	25.08	pv_chr01	38418739
2_11467	cp04	25.08	pv_chr01	38448613
2_32122	cp04	25.08	pv_chr01	38448753
2_50139	cp04	25.08	pv_chr01	38462196
2_20342	cp04	25.08	pv_chr01	38463523
2_10507	cp04	25.08	pv_chr01	38468827
2_10506	cp04	25.08	pv_chr01	38473670
2_55339	cp04	25.08	pv_chr01	38524144
2_20795	cp04	25.08	pv_chr01	38524497
2_20796	cp04	25.08	pv_chr01	38525154
2_17744	cp04	25.08	pv_chr01	38529576
2_08406	cp04	25.08	pv_chr01	38536136
2_18140	cp04	25.08	pv_chr01	38603867
M6189	pl03	18.533	pv_chr01	38609864
2_17325	cp04	25.08	pv_chr01	38611408
2_17326	cp04	25.08	pv_chr01	38611954
2_14289	cp04	25.28	pv_chr01	38624529
M445	pl03	18.83	pv_chr01	38632991
M15332	pl03	20.378	pv_chr01	38634036
1_1445	cp04	25.45	pv_chr01	38656788
2_30814	cp04	25.45	pv_chr01	38656788
2_19075	cp04	25.45	pv_chr01	38656977
2_14137	cp04	25.45	pv_chr01	38679450
2_33346	cp04	25.45	pv_chr01	38719207
2_19155	cp04	25.45	pv_chr01	38762994
M11169	pl03	60.889	pv_chr01	38769166
M11170	pl03	60.889	pv_chr01	38769166
2_19154	cp04	25.28	pv_chr01	38770402
2_29661	cp04	25.45	pv_chr01	38777786
2_39955	cp04	25.45	pv_chr01	38782778
M5851	pl03	18.533	pv_chr01	38782890
M5850	pl03	17.937	pv_chr01	38783188
2_11653	cp04	25.45	pv_chr01	38789497
2_00220	cp04	25.45	pv_chr01	38796717
2_24534	cp04	25.45	pv_chr01	38797906
2_00219	cp04	25.45	pv_chr01	38798647
2_08326	cp04	25.45	pv_chr01	38800366
2_12546	cp04	25.45	pv_chr01	38824387
2_12547	cp04	25.45	pv_chr01	38826017
2_12093	cp04	25.45	pv_chr01	38876316
2_12092	cp04	25.45	pv_chr01	38877952
2_04084	cp04	25.45	pv_chr01	38887709
2_18904	cp04	25.45	pv_chr01	38895475
2_04035	cp04	25.45	pv_chr01	38906569
2_06519	cp04	25.45	pv_chr01	38914735
2_36782	cp04	25.45	pv_chr01	39006753
2_51560	cp03	85.36	pv_chr01	39079397
2_27849	cp04	26.46	pv_chr01	39232195
2_04876	cp04	25.7	pv_chr01	39308082
2_31349	cp04	25.89	pv_chr01	39438987
2_12208	cp04	26.46	pv_chr01	39459438
2_07877	cp04	25.89	pv_chr01	39536639
2_07876	cp04	25.89	pv_chr01	39542140
2_16798	cp04	25.89	pv_chr01	39564199
2_28100	cp04	25.89	pv_chr01	39614476
2_42621	cp04	25.89	pv_chr01	39644002
M16276	pl02	48.362	pv_chr01	39649690
M16277	pl02	48.362	pv_chr01	39649690
M16800	pl02	46.576	pv_chr01	39755816
2_47859	cp02	24.17	pv_chr01	39762391
2_27807	cp11	17.71	pv_chr01	39895434
M32951	pl03	98.05	pv_chr01	40150771
M21505	pl02	48.362	pv_chr01	40158944
M21506	pl02	48.362	pv_chr01	40158944
M21552	pl04	36.567	pv_chr01	40249127
M21553	pl04	36.567	pv_chr01	40249127
2_19840	cp04	26.65	pv_chr01	40420045
2_22781	cp04	26.65	pv_chr01	40429588
2_24100	cp04	26.65	pv_chr01	40450893
2_34346	cp04	27.16	pv_chr01	40511414
2_31630	cp04	27.16	pv_chr01	40531838
2_40121	cp04	27.16	pv_chr01	40569548
2_14385	cp05	8.15	pv_chr01	40579271
2_12363	cp04	27.16	pv_chr01	40600650
2_24018	cp04	27.16	pv_chr01	40610151
2_24017	cp04	27.16	pv_chr01	40611054
M21642	pl08	38.263	pv_chr01	40646498
2_48497	cp04	27.16	pv_chr01	40652210
2_11964	cp04	27.16	pv_chr01	40655669
2_11963	cp04	27.16	pv_chr01	40656152
2_54268	cp04	27.16	pv_chr01	40676218
2_07436	cp04	27.16	pv_chr01	40679359
M29034	pl05	42.136	pv_chr01	40705355
M29035	pl05	42.136	pv_chr01	40705355
M29036	pl05	42.136	pv_chr01	40705355
M29037	pl05	42.136	pv_chr01	40705355
2_11641	cp04	27.36	pv_chr01	40706920
2_14774	cp04	27.75	pv_chr01	40758410
2_14775	cp04	27.75	pv_chr01	40759215
2_52401	cp04	27.75	pv_chr01	40763560
2_43235	cp04	27.75	pv_chr01	40790636
2_24007	cp04	27.75	pv_chr01	40806209
2_24008	cp04	27.75	pv_chr01	40806598
2_31435	cp04	27.75	pv_chr01	40833597
2_00415	cp04	27.75	pv_chr01	40834353
2_00416	cp04	27.75	pv_chr01	40841401
2_27058	cp04	27.75	pv_chr01	40848584
M1789	pl09	10.681	pv_chr01	40853265
2_05933	cp04	27.75	pv_chr01	40885490
2_05934	cp04	27.75	pv_chr01	40886757
2_12931	cp04	27.75	pv_chr01	40933029
2_22207	cp04	27.75	pv_chr01	40948102
2_12732	cp04	27.94	pv_chr01	40967578
2_12731	cp04	27.94	pv_chr01	40967828
2_29942	cp04	27.75	pv_chr01	40978604
2_28072	cp04	27.75	pv_chr01	41000464
2_15313	cp04	27.94	pv_chr01	41016404
2_15314	cp04	27.94	pv_chr01	41016864
2_13808	cp04	27.94	pv_chr01	41021452
2_13809	cp04	27.94	pv_chr01	41023530
2_30586	cp04	27.75	pv_chr01	41036690
2_17832	cp04	27.75	pv_chr01	41038525
2_26119	cp04	27.75	pv_chr01	41081758
M19374	pl01	127.435	pv_chr01	41183230
M19375	pl01	173.844	pv_chr01	41183380
M19376	pl01	173.844	pv_chr01	41183380
M19377	pl01	174.141	pv_chr01	41183380
M19378	pl01	174.141	pv_chr01	41183380
2_23001	cp04	28.15	pv_chr01	41184152
M29806	pl02	26.871	pv_chr01	41198054
M29807	pl02	27.168	pv_chr01	41198054
M29808	pl02	26.871	pv_chr01	41198054
2_32877	cp04	28.67	pv_chr01	41213984
2_48947	cp04	28.67	pv_chr01	41221104
2_18402	cp04	28.67	pv_chr01	41310274
2_21605	cp04	29.06	pv_chr01	41349273
2_21606	cp04	29.06	pv_chr01	41349847
2_42871	cp04	29.06	pv_chr01	41350548
2_37521	cp09	42.74	pv_chr01	41365680
2_16067	cp04	29.06	pv_chr01	41381587
2_16066	cp04	29.06	pv_chr01	41383428
2_05716	cp04	29.23	pv_chr01	41415546
2_05717	cp04	29.23	pv_chr01	41416224
2_17641	cp04	29.4	pv_chr01	41428852
2_00098	cp04	29.4	pv_chr01	41463409
2_23120	cp04	29.4	pv_chr01	41468317
2_46069	cp02	29.85	pv_chr01	41479608
M4725	pl02	45.683	pv_chr01	41492181
M4726	pl02	45.683	pv_chr01	41492181
2_11172	cp04	29.4	pv_chr01	41516781
1_0027	cp04	29.4	pv_chr01	41516850
2_28760	cp04	29.4	pv_chr01	41517344
2_22887	cp04	29.4	pv_chr01	41521965
2_22888	cp04	29.4	pv_chr01	41523511
2_34721	cp04	29.57	pv_chr01	41542515
2_16073	cp04	29.57	pv_chr01	41544430
2_16074	cp04	29.57	pv_chr01	41544731
2_04402	cp04	29.74	pv_chr01	41602808
2_26341	cp04	29.74	pv_chr01	41604490
2_22874	cp04	29.74	pv_chr01	41634683
2_08178	cp04	29.74	pv_chr01	41648059
2_11735	cp04	29.74	pv_chr01	41704945
2_46519	cp04	29.74	pv_chr01	41720528
2_03825	cp04	30.51	pv_chr01	41808676
2_16440	cp04	31.02	pv_chr01	41859085
2_16441	cp04	31.02	pv_chr01	41859513
2_20413	cp04	31.02	pv_chr01	41889598
2_15659	cp04	31.02	pv_chr01	41917354
2_43257	cp04	31.02	pv_chr01	41921831
2_07819	cp04	31.02	pv_chr01	41944336
2_03922	cp04	31.24	pv_chr01	41960479
2_32593	cp04	33.65	pv_chr01	41974574
M22507	pl03	12.039	pv_chr01	42038413
2_13788	cp04	31.43	pv_chr01	42087613
2_20296	cp04	31.43	pv_chr01	42122745
2_20297	cp04	31.43	pv_chr01	42123299
2_54121	cp04	31.43	pv_chr01	42125082
2_33112	cp04	31.65	pv_chr01	42152088
2_15685	cp04	31.65	pv_chr01	42163824
2_15684	cp04	31.65	pv_chr01	42165237
M8779	pl01	30.549	pv_chr01	42212308
2_29658	cp10	45.53	pv_chr01	42212445
2_42186	cp04	31.83	pv_chr01	42277676
2_24757	cp04	31.83	pv_chr01	42289836
2_00774	cp04	31.83	pv_chr01	42290795
2_49815	cp04	31.83	pv_chr01	42296785
2_39748	cp04	31.83	pv_chr01	42300595
2_01011	cp04	31.83	pv_chr01	42304047
2_01012	cp04	31.83	pv_chr01	42305205
2_32146	cp04	31.83	pv_chr01	42312372
2_29534	cp04	31.83	pv_chr01	42312941
2_52320	cp04	31.83	pv_chr01	42347664
2_31099	cp04	31.83	pv_chr01	42350759
2_14680	cp04	31.83	pv_chr01	42355488
2_05461	cp04	31.83	pv_chr01	42366370
2_22219	cp04	31.83	pv_chr01	42370121
2_22218	cp04	31.83	pv_chr01	42371830
2_07950	cp04	31.83	pv_chr01	42392100
2_05045	cp04	31.83	pv_chr01	42400150
2_02585	cp04	32.27	pv_chr01	42414874
2_22610	cp04	32.27	pv_chr01	42440788
2_07525	cp04	32.46	pv_chr01	42457954
2_07524	cp04	32.46	pv_chr01	42459696
2_18446	cp04	32.46	pv_chr01	42464330
2_26498	cp04	32.46	pv_chr01	42478509
2_04778	cp04	32.46	pv_chr01	42479716
2_29107	cp04	32.46	pv_chr01	42490091
2_12340	cp04	32.46	pv_chr01	42490909
2_30020	cp04	32.46	pv_chr01	42493066
2_30019	cp04	32.46	pv_chr01	42494010
2_12173	cp04	32.46	pv_chr01	42495622
2_13604	cp04	32.46	pv_chr01	42501696
M9737	pl02	47.171	pv_chr01	42510010
M21611	pl03	59.699	pv_chr01	42510115
M27477	pl02	70.685	pv_chr01	42510127
M27478	pl02	70.685	pv_chr01	42510127
M27479	pl02	70.685	pv_chr01	42510127
2_31575	cp04	32.65	pv_chr01	42530047
2_33502	cp04	33.28	pv_chr01	42584164
2_19379	cp04	33.09	pv_chr01	42591978
2_11933	cp04	33.09	pv_chr01	42597750
2_11374	cp04	33.09	pv_chr01	42622863
2_54208	cp07	7.86	pv_chr01	42702361
2_28819	cp04	33.28	pv_chr01	42826469
2_15863	cp04	33.65	pv_chr01	42842931
2_15862	cp04	33.65	pv_chr01	42843703
2_19390	cp04	33.28	pv_chr01	42865037
2_35991	cp04	33.28	pv_chr01	42865466
2_15178	cp04	33.28	pv_chr01	42869479
2_15058	cp04	33.28	pv_chr01	42883834
1_1092	cp04	33.28	pv_chr01	42884136
2_15059	cp04	33.28	pv_chr01	42884136
2_34256	cp04	33.28	pv_chr01	42897197
2_12719	cp04	33.28	pv_chr01	42897924
2_05867	cp04	33.28	pv_chr01	42913225
2_54730	cp04	33.28	pv_chr01	42913830
2_16952	cp04	33.28	pv_chr01	42923783
2_50595	cp04	33.28	pv_chr01	42935832
M14789	pl11	5.011	pv_chr01	42954557
2_01525	cp04	33.46	pv_chr01	42987373
2_12249	cp04	33.65	pv_chr01	43026701
2_12248	cp04	33.65	pv_chr01	43027035
2_43105	cp07	0.43	pv_chr01	43048565
2_00498	cp04	33.65	pv_chr01	43079540
2_42366	cp04	33.65	pv_chr01	43083133
2_28723	cp04	33.65	pv_chr01	43083949
2_28724	cp04	33.65	pv_chr01	43084187
2_31221	cp04	33.65	pv_chr01	43093681
2_18914	cp04	33.86	pv_chr01	43136050
2_03371	cp04	33.86	pv_chr01	43144408
2_25895	cp04	33.86	pv_chr01	43144683
2_03372	cp04	33.86	pv_chr01	43145147
2_25896	cp04	33.86	pv_chr01	43145791
1_0646	cp04	33.86	pv_chr01	43146656
2_18813	cp04	33.86	pv_chr01	43159373
1_0874	cp04	33.86	pv_chr01	43168598
2_18415	cp04	33.86	pv_chr01	43169292
2_01989	cp04	33.86	pv_chr01	43189521
2_01988	cp04	33.86	pv_chr01	43190384
2_31883	cp04	33.86	pv_chr01	43224685
2_52937	cp06	57.25	pv_chr01	43254164
2_00560	cp04	34.05	pv_chr01	43277355
1_0826	cp04	34.05	pv_chr01	43282950
2_00561	cp04	34.05	pv_chr01	43285905
2_08731	cp04	34.05	pv_chr01	43344976
2_29967	cp04	34.05	pv_chr01	43352666
1_0692	cp04	34.45	pv_chr01	43456091
2_19957	cp04	34.45	pv_chr01	43456091
2_44094	cp04	34.45	pv_chr01	43457103
2_03124	cp04	34.45	pv_chr01	43464239
2_03125	cp04	34.45	pv_chr01	43465072
2_24009	cp04	34.45	pv_chr01	43474148
2_24010	cp04	34.45	pv_chr01	43475376
2_13379	cp04	34.7	pv_chr01	43510933
2_33407	cp04	34.7	pv_chr01	43519767
2_19974	cp04	34.7	pv_chr01	43520195
2_27891	cp07	12.9	pv_chr01	43522213
2_26483	cp01	2.76	pv_chr01	43522881
2_24238	cp04	34.92	pv_chr01	43541240
2_24239	cp04	34.92	pv_chr01	43541796
2_19554	cp04	34.7	pv_chr01	43546721
2_18721	cp04	35.3	pv_chr01	43551595
2_32202	cp04	35.3	pv_chr01	43551793
2_05743	cp04	35.49	pv_chr01	43575743
2_32663	cp04	35.3	pv_chr01	43576310
2_26030	cp04	35.49	pv_chr01	43609157
1_0403	cp04	35.49	pv_chr01	43609404
2_03648	cp04	35.49	pv_chr01	43614328
2_32801	cp04	35.49	pv_chr01	43624235
2_26727	cp04	35.66	pv_chr01	43639937
2_02116	cp01	80.86	pv_chr01	43655204
2_44514	cp04	35.66	pv_chr01	43661923
2_19422	cp04	35.66	pv_chr01	43662642
2_05833	cp04	35.66	pv_chr01	43665994
2_17060	cp04	35.85	pv_chr01	43671996
2_27091	cp04	35.85	pv_chr01	43682357
2_40808	cp10	46.34	pv_chr01	43687166
2_24269	cp04	36.06	pv_chr01	43690797
2_24268	cp04	36.06	pv_chr01	43691857
2_31132	cp04	36.06	pv_chr01	43697482
2_20116	cp04	36.06	pv_chr01	43700019
2_07183	cp04	36.06	pv_chr01	43705129
2_07181	cp04	36.06	pv_chr01	43709599
2_07182	cp04	36.06	pv_chr01	43709947
1_0106	cp04	36.06	pv_chr01	43710329
2_27373	cp04	36.06	pv_chr01	43716518
2_31632	cp08	36.45	pv_chr01	43720598
2_48233	cp11	28	pv_chr01	43724093
2_15821	cp04	36.06	pv_chr01	43757778
2_30165	cp04	36.06	pv_chr01	43759073
2_15643	cp04	35.66	pv_chr01	43764401
2_03473	cp04	36.06	pv_chr01	43792068
2_03474	cp04	36.06	pv_chr01	43794041
2_01170	cp04	36.06	pv_chr01	43816576
2_32647	cp04	36.06	pv_chr01	43830905
2_26428	cp04	36.23	pv_chr01	43871209
2_11046	cp04	36.64	pv_chr01	43898506
2_34198	cp04	36.64	pv_chr01	43901795
2_16151	cp04	36.83	pv_chr01	43918197
2_28066	cp04	36.83	pv_chr01	43939520
2_42956	cp04	36.83	pv_chr01	43948465
2_40176	cp04	36.83	pv_chr01	43948884
2_53421	cp04	36.83	pv_chr01	43953861
2_04783	cp04	36.83	pv_chr01	43954633
2_11845	cp04	37	pv_chr01	43974986
2_34043	cp04	37	pv_chr01	43981077
2_32753	cp04	37.2	pv_chr01	43993787
2_08159	cp04	37.2	pv_chr01	43994372
2_34387	cp04	37.37	pv_chr01	44010769
2_22691	cp04	37.37	pv_chr01	44029794
2_40907	cp04	8.83	pv_chr01	44029886
2_28826	cp04	37.55	pv_chr01	44046406
2_11406	cp04	37.77	pv_chr01	44055198
2_15708	cp04	37.77	pv_chr01	44063043
2_18479	cp04	37.77	pv_chr01	44072748
2_22810	cp04	37.77	pv_chr01	44085085
2_28508	cp04	37.77	pv_chr01	44089712
2_54774	cp04	37.77	pv_chr01	44114878
2_16481	cp04	37.77	pv_chr01	44117338
2_14919	cp04	37.95	pv_chr01	44153069
2_22648	cp04	37.95	pv_chr01	44170083
2_22649	cp04	37.95	pv_chr01	44171178
2_09018	cp04	37.95	pv_chr01	44191463
2_09017	cp04	37.95	pv_chr01	44192471
2_13373	cp04	37.95	pv_chr01	44199140
2_34243	cp04	37.95	pv_chr01	44212776
2_19448	cp04	37.95	pv_chr01	44225806
2_19449	cp04	37.95	pv_chr01	44226096
2_10963	cp04	37.95	pv_chr01	44228586
2_10964	cp04	37.95	pv_chr01	44231917
2_07662	cp04	37.95	pv_chr01	44240734
2_27029	cp04	37.95	pv_chr01	44251527
2_31013	cp04	37.95	pv_chr01	44253307
2_06236	cp04	38.46	pv_chr01	44273613
2_36968	cp04	37.95	pv_chr01	44288140
2_12933	cp04	38.46	pv_chr01	44288475
2_27388	cp04	38.13	pv_chr01	44300188
2_07235	cp04	38.13	pv_chr01	44300504
2_27040	cp04	38.13	pv_chr01	44336285
2_06191	cp04	38.13	pv_chr01	44337595
2_09158	cp04	38.13	pv_chr01	44361405
2_09157	cp04	38.13	pv_chr01	44365191
2_24949	cp04	38.13	pv_chr01	44372067
2_24948	cp04	38.13	pv_chr01	44374945
2_39147	cp04	38.46	pv_chr01	44395074
2_18359	cp04	38.46	pv_chr01	44404143
2_34754	cp04	38.46	pv_chr01	44422569
2_11763	cp04	38.46	pv_chr01	44427384
2_05058	cp04	38.46	pv_chr01	44432647
2_15134	cp04	38.46	pv_chr01	44449684
2_15133	cp04	39.08	pv_chr01	44450880
2_30956	cp04	39.08	pv_chr01	44458705
2_37264	cp04	38.65	pv_chr01	44458753
2_51039	cp04	38.65	pv_chr01	44460168
2_00939	cp04	39.08	pv_chr01	44462997
2_00940	cp04	39.08	pv_chr01	44465269
2_27295	cp04	38.65	pv_chr01	44474115
2_13275	cp04	38.65	pv_chr01	44480751
2_13276	cp04	38.65	pv_chr01	44481873
2_42416	cp04	38.65	pv_chr01	44501420
2_18435	cp04	38.46	pv_chr01	44520928
2_19941	cp04	38.65	pv_chr01	44530560
2_19942	cp04	38.65	pv_chr01	44530921
2_27719	cp04	38.65	pv_chr01	44553993
2_38756	cp04	38.65	pv_chr01	44573945
2_14281	cp04	39.08	pv_chr01	44583420
2_06987	cp04	39.08	pv_chr01	44588613
2_06986	cp04	39.08	pv_chr01	44591276
2_10756	cp04	39.08	pv_chr01	44601163
2_10755	cp04	39.08	pv_chr01	44602879
2_16353	cp04	39.08	pv_chr01	44617516
2_19086	cp04	39.08	pv_chr01	44623912
2_41395	cp04	39.08	pv_chr01	44625379
2_11507	cp04	39.08	pv_chr01	44636585
2_11506	cp04	39.08	pv_chr01	44638360
2_40486	cp04	39.08	pv_chr01	44657015
2_12430	cp04	39.08	pv_chr01	44659148
2_12431	cp04	39.08	pv_chr01	44659475
2_27893	cp04	39.08	pv_chr01	44663516
M619	pl06	6.619	pv_chr01	44675343
2_11111	cp04	39.08	pv_chr01	44695771
2_11112	cp04	39.08	pv_chr01	44697155
2_27030	cp04	39.08	pv_chr01	44716031
2_46692	cp04	39.08	pv_chr01	44717616
2_05997	cp04	39.08	pv_chr01	44719048
2_05998	cp04	39.08	pv_chr01	44719851
2_08420	cp04	39.08	pv_chr01	44723463
1_0678	cp04	39.08	pv_chr01	44744846
2_19303	cp04	39.08	pv_chr01	44744846
2_12015	cp06	57.97	pv_chr01	44746048
2_18604	cp04	39.08	pv_chr01	44754257
2_42617	cp04	39.08	pv_chr01	44757966
2_19714	cp04	39.08	pv_chr01	44758748
2_19715	cp04	39.08	pv_chr01	44759110
2_24915	cp04	39.08	pv_chr01	44765774
2_00297	cp04	39.08	pv_chr01	44777091
2_00296	cp04	39.08	pv_chr01	44777342
2_15105	cp04	39.08	pv_chr01	44786494
2_33753	cp08	52.51	pv_chr01	44816420
2_16913	cp04	39.75	pv_chr01	44835369
2_16912	cp04	39.08	pv_chr01	44836146
2_48424	cp04	39.08	pv_chr01	44844736
2_21008	cp04	39.08	pv_chr01	44846685
2_21007	cp04	39.08	pv_chr01	44847381
2_33204	cp04	39.08	pv_chr01	44847998
2_18973	cp04	39.08	pv_chr01	44849774
2_49686	cp04	23.8	pv_chr01	44850182
M9510	pl01	111.997	pv_chr01	44859216
M9511	pl01	112.294	pv_chr01	44859216
M609	pl01	38.952	pv_chr01	44860284
M610	pl01	38.952	pv_chr01	44860284
2_21936	cp04	40.3	pv_chr01	44913668
2_20408	cp04	40.3	pv_chr01	44926050
2_11841	cp04	40.3	pv_chr01	44939555
2_50979	cp04	40.3	pv_chr01	44948112
2_47756	cp04	40.3	pv_chr01	44960635
2_20869	cp04	40.3	pv_chr01	44963021
2_15633	cp04	40.3	pv_chr01	44978449
2_05627	cp04	39.96	pv_chr01	45006522
2_27170	cp04	40.3	pv_chr01	45010632
2_06604	cp04	40.3	pv_chr01	45017498
2_06603	cp04	39.96	pv_chr01	45021248
2_06602	cp04	39.96	pv_chr01	45030628
2_37257	cp04	39.96	pv_chr01	45039363
2_09408	cp04	40.3	pv_chr01	45056251
M13340	pl03	15.794	pv_chr01	45066937
2_04147	cp04	40.3	pv_chr01	45085211
2_04148	cp04	40.3	pv_chr01	45088760
2_21189	cp04	40.3	pv_chr01	45095257
2_21190	cp04	40.3	pv_chr01	45095699
2_16574	cp04	40.5	pv_chr01	45108570
2_16573	cp04	40.5	pv_chr01	45108809
2_50958	cp04	40.3	pv_chr01	45113348
2_18974	cp04	40.68	pv_chr01	45114145
2_33321	cp04	40.3	pv_chr01	45114151
2_30091	cp04	40.3	pv_chr01	45124001
2_54799	cp04	40.68	pv_chr01	45126295
2_13511	cp04	40.3	pv_chr01	45165413
2_13529	cp04	40.68	pv_chr01	45179946
2_22809	cp04	40.68	pv_chr01	45193370
2_20182	cp04	40.68	pv_chr01	45236719
2_18532	cp04	40.9	pv_chr01	45259733
2_43739	cp04	40.9	pv_chr01	45275738
2_21697	cp04	41.18	pv_chr01	45304472
2_21698	cp04	41.18	pv_chr01	45305397
2_15683	cp04	41.18	pv_chr01	45312989
2_15682	cp04	41.18	pv_chr01	45313434
2_49062	cp04	41.37	pv_chr01	45341848
2_38843	cp04	41.37	pv_chr01	45373845
M13793	pl01	38.357	pv_chr01	45380386
2_11670	cp04	8.83	pv_chr01	45435582
2_54374	cp04	41.37	pv_chr01	45481395
M30151	pl07	25.726	pv_chr01	45520386
[truncated: 549 more rows]

## Sheet: PvChr2
Code of SNP markers	Different linkage groups	Genetic distance (cM)	Chromosome of Phaseolus vulgaris	Physical position on Phaseolus vulgaris genome
2_24023	cp07	49.98	pv_chr02	91111				pl: Code of our linkage maps of cowpea
2_24024	cp07	49.98	pv_chr02	92180				cp: Code of the consensus cowpea linkage maps (Muñoz-Amatriaín et al., 2017)
2_44028	cp05	70.43	pv_chr02	100308				pv_chr: Code of the Chromosomes of Phaseolus vulgaris
2_14300	cp07	49.2	pv_chr02	112374
2_14299	cp07	49.2	pv_chr02	113352
2_14290	cp07	49.2	pv_chr02	123147
2_54187	cp07	48.98	pv_chr02	196005
2_32994	cp07	49.2	pv_chr02	199642
2_35507	cp07	48.98	pv_chr02	200883
2_27443	cp07	48.98	pv_chr02	217252
2_38549	cp07	50.51	pv_chr02	231065
2_16837	cp07	48.98	pv_chr02	237869
2_50680	cp07	48.98	pv_chr02	239581
M5300	pl06	12.523	pv_chr02	243483
M5301	pl06	12.523	pv_chr02	243483
2_49647	cp07	48.98	pv_chr02	244000
2_33966	cp07	48.98	pv_chr02	303235
2_20242	cp07	48.98	pv_chr02	304915
2_02633	cp07	48.98	pv_chr02	343561
2_24726	cp03	107.27	pv_chr02	368925
M1425	pl05	10.341	pv_chr02	377666
2_27503	cp07	48.98	pv_chr02	402621
2_14701	cp07	48.98	pv_chr02	480982
2_44824	cp07	48.98	pv_chr02	511158
2_07091	cp07	48.75	pv_chr02	537633
2_28671	cp07	48.51	pv_chr02	563801
M19901	pl04	29.007	pv_chr02	572768
2_08021	cp07	48.51	pv_chr02	580264
2_27704	cp07	48.51	pv_chr02	582839
M13572	pl05	39.755	pv_chr02	583044
2_34037	cp07	48.75	pv_chr02	583699
2_09576	cp07	48.75	pv_chr02	599307
2_13886	cp07	49.39	pv_chr02	712817
2_03480	cp07	48.24	pv_chr02	771513
2_20557	cp07	47.56	pv_chr02	805418
2_25049	cp07	47.56	pv_chr02	883003
2_33711	cp07	47.56	pv_chr02	883547
2_24128	cp07	47.56	pv_chr02	905376
2_24127	cp07	47.56	pv_chr02	907534
2_30925	cp07	47.56	pv_chr02	912147
2_30926	cp07	47.56	pv_chr02	912374
2_19355	cp07	47.56	pv_chr02	927797
2_35987	cp07	48.25	pv_chr02	927985
2_20922	cp07	47.56	pv_chr02	944305
1_0559	cp07	47.56	pv_chr02	954288
2_33086	cp07	47.56	pv_chr02	954288
2_10194	cp07	47.34	pv_chr02	968549
1_0576	cp07	47.56	pv_chr02	987621
2_04445	cp07	47.56	pv_chr02	987783
2_04444	cp07	47.56	pv_chr02	988971
2_00225	cp07	47.56	pv_chr02	999614
2_00224	cp07	47.56	pv_chr02	1001108
2_18510	cp07	47.56	pv_chr02	1045273
2_11694	cp07	46.89	pv_chr02	1059947
2_32576	cp07	46.7	pv_chr02	1103896
2_29300	cp02	64.2	pv_chr02	1180041
M32517	pl10	19.201	pv_chr02	1215196
2_14936	cp07	46.5	pv_chr02	1274228
2_24689	cp07	46.5	pv_chr02	1276320
2_18806	cp07	45.69	pv_chr02	1299210
2_36011	cp07	45.07	pv_chr02	1335345
2_20933	cp07	46.22	pv_chr02	1379408
M14255	pl06	14.666	pv_chr02	1405426
2_32703	cp07	46.22	pv_chr02	1405559
2_22773	cp07	45.69	pv_chr02	1423363
2_22774	cp07	45.69	pv_chr02	1424068
2_22778	cp07	45.87	pv_chr02	1443572
2_34699	cp07	45.87	pv_chr02	1444151
2_18924	cp07	45.87	pv_chr02	1446025
2_18925	cp07	45.87	pv_chr02	1446362
2_13918	cp07	45.69	pv_chr02	1460373
M17410	pl06	23.657	pv_chr02	1461543
2_05789	cp07	45.69	pv_chr02	1469467
2_05788	cp07	45.69	pv_chr02	1470155
M32697	pl02	45.683	pv_chr02	1477484
M4544	pl06	18.715	pv_chr02	1479150
M4545	pl06	17.465	pv_chr02	1479271
M3482	pl06	16.512	pv_chr02	1490995
2_04481	cp07	45.69	pv_chr02	1492345
2_17434	cp07	45.69	pv_chr02	1505647
2_17435	cp07	45.69	pv_chr02	1506197
2_17436	cp07	45.69	pv_chr02	1509617
M3941	pl05	38.565	pv_chr02	1510207
M3942	pl05	38.565	pv_chr02	1510207
2_17437	cp07	45.69	pv_chr02	1510421
2_18658	cp07	45.69	pv_chr02	1514970
2_19775	cp07	45.25	pv_chr02	1521570
2_19776	cp07	45.25	pv_chr02	1522038
2_15278	cp07	45.25	pv_chr02	1533564
2_00590	cp07	45.25	pv_chr02	1540427
2_00589	cp07	45.25	pv_chr02	1541305
2_08380	cp07	45.25	pv_chr02	1572966
2_54250	cp07	45.25	pv_chr02	1576253
2_27818	cp07	45.25	pv_chr02	1582976
1_1113	cp07	45.25	pv_chr02	1646990
2_01003	cp07	45.25	pv_chr02	1646990
2_01000	cp07	45.25	pv_chr02	1651712
2_01001	cp07	45.25	pv_chr02	1651999
2_33252	cp07	45.25	pv_chr02	1663943
1_0864	cp07	45.07	pv_chr02	1693433
2_09315	cp07	45.07	pv_chr02	1693433
2_31902	cp07	45.07	pv_chr02	1722926
2_13210	cp07	45.07	pv_chr02	1734964
2_13209	cp07	45.07	pv_chr02	1737244
2_16667	cp07	45.07	pv_chr02	1750501
2_01053	cp07	44.68	pv_chr02	1837983
2_24885	cp04	12.29	pv_chr02	1913435
2_13463	cp07	44.33	pv_chr02	1959716
2_29224	cp03	88.97	pv_chr02	1969067
2_39284	cp03	97.94	pv_chr02	1978841
2_15588	cp07	44.13	pv_chr02	2249363
2_22804	cp07	43.8	pv_chr02	2327928
2_41744	cp04	8.83	pv_chr02	2362391
2_41873	cp07	43.49	pv_chr02	2434691
2_38793	cp07	43.49	pv_chr02	2457978
2_35999	cp07	43.49	pv_chr02	2474900
2_20684	cp07	43.62	pv_chr02	2493858
2_10022	cp07	43.62	pv_chr02	2512681
2_10021	cp07	43.62	pv_chr02	2513210
2_10019	cp07	43.62	pv_chr02	2515857
2_22709	cp07	43.62	pv_chr02	2519240
2_18523	cp07	43.62	pv_chr02	2528988
2_21507	cp07	43.62	pv_chr02	2540874
2_21508	cp07	43.62	pv_chr02	2541404
2_01937	cp07	43.62	pv_chr02	2553549
2_01938	cp07	43.62	pv_chr02	2554133
2_25288	cp07	43.62	pv_chr02	2560534
2_25289	cp07	43.62	pv_chr02	2561728
2_16650	cp07	43.62	pv_chr02	2565743
2_16649	cp07	43.62	pv_chr02	2567813
2_12081	cp07	43.62	pv_chr02	2592895
2_08624	cp07	43.62	pv_chr02	2613277
2_32555	cp07	43.28	pv_chr02	2760481
M2310	pl02	61.279	pv_chr02	2769894
2_19231	cp07	42.93	pv_chr02	2897490
2_02526	cp07	42.93	pv_chr02	2904635
2_02525	cp07	42.93	pv_chr02	2905480
2_08319	cp07	42.93	pv_chr02	2913914
2_08320	cp07	42.93	pv_chr02	2914260
M21134	pl05	70.618	pv_chr02	2926873
M21135	pl05	70.916	pv_chr02	2926873
2_08317	cp07	42.71	pv_chr02	2927145
2_08318	cp07	42.71	pv_chr02	2927914
2_32084	cp07	42.71	pv_chr02	2930213
2_08316	cp07	42.71	pv_chr02	2930360
2_19045	cp07	42.71	pv_chr02	2935596
2_19046	cp07	42.71	pv_chr02	2935855
2_16188	cp07	42.71	pv_chr02	2939466
2_16189	cp07	42.71	pv_chr02	2940505
2_10386	cp07	42.71	pv_chr02	2944185
2_10385	cp07	42.71	pv_chr02	2946021
2_40242	cp07	42.71	pv_chr02	2950937
2_15428	cp07	42.71	pv_chr02	2953152
2_15427	cp07	42.71	pv_chr02	2954185
2_30970	cp07	42.34	pv_chr02	2971020
2_36007	cp07	42.34	pv_chr02	2971255
2_16937	cp07	42.34	pv_chr02	2976585
2_04608	cp07	42.34	pv_chr02	2987314
2_04611	cp07	42.34	pv_chr02	2995673
2_04610	cp07	42.34	pv_chr02	2995925
2_00166	cp07	42.53	pv_chr02	2998465
2_00167	cp07	42.34	pv_chr02	3000511
2_03685	cp07	42.34	pv_chr02	3006060
2_03686	cp07	42.34	pv_chr02	3007304
2_17650	cp07	42.34	pv_chr02	3011683
2_17649	cp07	42.34	pv_chr02	3013088
2_43584	cp07	42.34	pv_chr02	3019358
2_12458	cp07	42.34	pv_chr02	3022875
1_1060	cp07	42.34	pv_chr02	3032678
2_10433	cp07	42.34	pv_chr02	3032678
2_10434	cp07	42.34	pv_chr02	3041321
2_28493	cp07	42.34	pv_chr02	3043248
2_09072	cp07	42.34	pv_chr02	3050345
1_0469	cp07	42.34	pv_chr02	3051104
2_09071	cp07	42.34	pv_chr02	3051293
2_14143	cp07	42.34	pv_chr02	3058032
2_14144	cp07	42.34	pv_chr02	3059248
2_19851	cp07	42.34	pv_chr02	3063089
2_19850	cp07	42.34	pv_chr02	3063514
2_06868	cp07	42.34	pv_chr02	3099396
2_01420	cp07	42.34	pv_chr02	3108843
2_01419	cp07	42.34	pv_chr02	3112438
2_31324	cp07	42.34	pv_chr02	3115504
2_13603	cp07	42.34	pv_chr02	3121288
2_18124	cp07	42.34	pv_chr02	3127967
2_18125	cp07	42.34	pv_chr02	3128393
1_0883	cp07	42.34	pv_chr02	3129489
2_01615	cp07	42.34	pv_chr02	3131926
M8211	pl05	54.995	pv_chr02	3134045
M8212	pl05	54.995	pv_chr02	3134045
M8213	pl05	54.995	pv_chr02	3134045
2_24357	cp07	42.34	pv_chr02	3138620
2_32343	cp07	42.34	pv_chr02	3146442
2_03250	cp07	42.34	pv_chr02	3146638
2_32562	cp07	42.34	pv_chr02	3149434
2_25823	cp07	42.34	pv_chr02	3152836
2_12447	cp07	42.34	pv_chr02	3154825
2_00125	cp07	42.34	pv_chr02	3164538
2_00124	cp07	42.34	pv_chr02	3165800
2_17057	cp07	42.34	pv_chr02	3173433
2_17056	cp07	41.72	pv_chr02	3173981
2_15764	cp07	41.72	pv_chr02	3194410
2_45095	cp08	46.14	pv_chr02	3203882
2_20786	cp07	42.07	pv_chr02	3206001
2_31309	cp07	42.07	pv_chr02	3207091
2_27234	cp07	41.89	pv_chr02	3209663
2_12722	cp07	41.72	pv_chr02	3213111
2_12721	cp07	41.72	pv_chr02	3215735
2_34322	cp07	41.52	pv_chr02	3221222
2_02313	cp07	41.52	pv_chr02	3238714
2_14588	cp07	41.52	pv_chr02	3242458
2_21384	cp07	41.35	pv_chr02	3255055
2_21385	cp07	41.35	pv_chr02	3255883
2_07000	cp07	41.15	pv_chr02	3261417
2_07001	cp07	41.15	pv_chr02	3263395
2_06997	cp07	41.15	pv_chr02	3265922
2_06998	cp07	41.15	pv_chr02	3266834
2_06999	cp07	41.15	pv_chr02	3267302
2_27309	cp07	41.15	pv_chr02	3268083
2_14587	cp07	41.52	pv_chr02	3274084
2_27696	cp07	41.15	pv_chr02	3277282
2_07982	cp07	41.15	pv_chr02	3278632
2_07983	cp07	41.15	pv_chr02	3279157
2_15356	cp07	40.98	pv_chr02	3284291
2_15355	cp07	40.98	pv_chr02	3284603
2_20516	cp07	40.98	pv_chr02	3290406
2_20517	cp07	40.98	pv_chr02	3290712
2_15417	cp07	40.98	pv_chr02	3294908
2_15416	cp07	40.98	pv_chr02	3295835
2_05689	cp07	40.98	pv_chr02	3299462
2_05690	cp07	40.98	pv_chr02	3300147
2_17981	cp07	40.98	pv_chr02	3306319
2_17980	cp07	40.98	pv_chr02	3307156
2_08690	cp07	41.15	pv_chr02	3326028
2_03535	cp07	41.15	pv_chr02	3348897
2_03536	cp07	41.15	pv_chr02	3349356
2_24835	cp07	41.15	pv_chr02	3361271
2_10460	cp07	40.98	pv_chr02	3377042
2_06767	cp07	40.98	pv_chr02	3392499
2_10169	cp07	40.98	pv_chr02	3397921
2_13224	cp07	40.78	pv_chr02	3403859
2_52022	cp07	54.62	pv_chr02	3433432
2_16119	cp07	54.86	pv_chr02	3471350
2_19414	cp09	33.61	pv_chr02	3491217
2_30914	cp07	54.86	pv_chr02	3498259
2_11444	cp07	55.54	pv_chr02	3519352
2_51351	cp02	48.55	pv_chr02	3538430
2_28565	cp07	55.54	pv_chr02	3538612
2_08336	cp07	55.54	pv_chr02	3637372
2_06055	cp07	55.97	pv_chr02	3658217
2_20832	cp07	55.93	pv_chr02	3665372
2_50540	cp07	55.54	pv_chr02	3669007
2_13647	cp07	55.54	pv_chr02	3675267
2_13648	cp07	55.54	pv_chr02	3676698
2_24031	cp07	55.54	pv_chr02	3680278
2_24030	cp07	55.54	pv_chr02	3681272
2_11493	cp07	55.54	pv_chr02	3702051
2_50125	cp07	55.54	pv_chr02	3711520
2_47654	cp08	61.2	pv_chr02	3714679
2_20462	cp07	55.54	pv_chr02	3721819
2_20461	cp07	55.54	pv_chr02	3722108
2_27942	cp07	56.14	pv_chr02	3740889
2_27943	cp07	55.97	pv_chr02	3765031
M17749	pl02	25.68	pv_chr02	3772096
M17750	pl02	25.68	pv_chr02	3772096
2_34356	cp07	56.14	pv_chr02	3776555
2_07489	cp07	56.14	pv_chr02	3781353
2_12895	cp07	56.14	pv_chr02	3803339
2_28106	cp07	56.14	pv_chr02	3810574
2_28108	cp07	56.14	pv_chr02	3830940
2_34107	cp07	56.14	pv_chr02	3830991
2_04386	cp07	56.14	pv_chr02	3846790
2_04385	cp07	56.14	pv_chr02	3847319
2_04068	cp07	56.14	pv_chr02	3854027
2_11020	cp07	56.14	pv_chr02	3857300
2_11019	cp07	56.14	pv_chr02	3864191
2_17616	cp07	56.14	pv_chr02	3870101
2_17617	cp07	56.14	pv_chr02	3870556
2_17640	cp07	56.14	pv_chr02	3875126
2_30543	cp07	56.14	pv_chr02	3876155
2_06064	cp07	56.14	pv_chr02	3881744
2_06065	cp07	56.14	pv_chr02	3882128
2_24161	cp07	56.14	pv_chr02	3889828
2_16590	cp07	56.14	pv_chr02	3907854
2_30308	cp07	56.14	pv_chr02	3909223
2_13504	cp07	56.35	pv_chr02	3915993
2_47577	cp07	56.35	pv_chr02	3916728
2_18990	cp07	56.35	pv_chr02	3921242
2_18290	cp08	58.58	pv_chr02	3944420
2_03239	cp02	28.87	pv_chr02	3956584
2_11491	cp07	56.35	pv_chr02	3969559
2_11490	cp07	56.35	pv_chr02	3971503
2_04763	cp07	56.35	pv_chr02	3992312
2_23521	cp07	56.35	pv_chr02	4006412
2_23520	cp07	56.35	pv_chr02	4007266
2_31657	cp07	56.74	pv_chr02	4010671
2_22349	cp07	56.74	pv_chr02	4011669
2_22348	cp07	56.74	pv_chr02	4012031
2_18202	cp07	56.74	pv_chr02	4027838
2_03328	cp07	56.74	pv_chr02	4041156
2_03327	cp07	56.74	pv_chr02	4043422
2_26438	cp07	56.74	pv_chr02	4049602
2_04642	cp07	56.74	pv_chr02	4053925
2_14688	cp07	57.13	pv_chr02	4079318
2_14687	cp07	57.13	pv_chr02	4081830
2_49138	cp07	57.13	pv_chr02	4083535
2_18357	cp07	57.13	pv_chr02	4087394
2_00345	cp07	56.74	pv_chr02	4095934
2_00344	cp07	56.74	pv_chr02	4096387
2_11291	cp07	57.56	pv_chr02	4113527
2_11292	cp07	57.56	pv_chr02	4114489
2_47043	cp11	27.16	pv_chr02	4117485
2_22422	cp07	57.56	pv_chr02	4130745
2_09720	cp07	57.56	pv_chr02	4155159
2_23017	cp07	57.56	pv_chr02	4171609
2_23016	cp07	57.56	pv_chr02	4172116
2_13141	cp07	57.56	pv_chr02	4177850
2_13142	cp07	57.56	pv_chr02	4178418
2_13496	cp07	57.56	pv_chr02	4195552
2_18780	cp07	57.56	pv_chr02	4200320
1_1465	cp07	57.56	pv_chr02	4204144
2_29446	cp07	57.56	pv_chr02	4204410
2_34299	cp07	57.56	pv_chr02	4205254
2_13497	cp07	57.56	pv_chr02	4205750
2_29445	cp07	57.56	pv_chr02	4206557
2_52568	cp07	57.56	pv_chr02	4206656
2_32114	cp07	57.56	pv_chr02	4211559
2_10799	cp07	57.56	pv_chr02	4211677
2_22001	cp07	57.56	pv_chr02	4218038
2_33546	cp07	57.56	pv_chr02	4218269
M31906	pl06	11.332	pv_chr02	4228566
2_16229	cp07	57.56	pv_chr02	4240038
2_16228	cp07	57.56	pv_chr02	4245693
2_32295	cp07	57.56	pv_chr02	4253657
2_30238	cp07	57.56	pv_chr02	4255342
2_16255	cp07	57.56	pv_chr02	4255562
2_31278	cp07	58	pv_chr02	4264105
2_16115	cp07	57.76	pv_chr02	4304256
2_16114	cp07	57.76	pv_chr02	4308601
2_16522	cp07	57.76	pv_chr02	4314924
2_09416	cp07	58	pv_chr02	4334276
2_18507	cp07	58	pv_chr02	4341215
2_18506	cp07	58	pv_chr02	4341626
2_10955	cp07	58	pv_chr02	4358888
2_21388	cp07	58	pv_chr02	4367044
2_19828	cp07	58.23	pv_chr02	4374944
2_08989	cp07	58.85	pv_chr02	4386283
2_08988	cp07	58.85	pv_chr02	4386879
2_18867	cp07	58.85	pv_chr02	4421162
2_18868	cp07	58.85	pv_chr02	4421415
2_20685	cp07	58.85	pv_chr02	4424002
2_20686	cp07	58.85	pv_chr02	4424547
2_47724	cp07	58.85	pv_chr02	4440802
2_39987	cp07	59.16	pv_chr02	4450527
2_27488	cp07	58.85	pv_chr02	4458532
2_18824	cp07	59.16	pv_chr02	4499299
2_32209	cp07	59.74	pv_chr02	4499438
2_20813	cp07	59.74	pv_chr02	4510781
2_20812	cp07	59.74	pv_chr02	4511339
M21184	pl06	0	pv_chr02	4511497
1_0248	cp07	59.16	pv_chr02	4514728
2_14075	cp07	59.16	pv_chr02	4514728
2_13024	cp07	59.16	pv_chr02	4522462
2_13023	cp07	59.16	pv_chr02	4523809
2_19354	cp07	59.16	pv_chr02	4530586
2_19959	cp07	59.74	pv_chr02	4551218
2_31088	cp07	59.16	pv_chr02	4551514
1_0039	cp07	59.16	pv_chr02	4561588
2_11428	cp07	59.16	pv_chr02	4561588
2_19301	cp07	59.41	pv_chr02	4582574
2_31697	cp07	59.41	pv_chr02	4586418
2_17380	cp07	59.74	pv_chr02	4603076
2_07461	cp07	59.74	pv_chr02	4617717
2_33345	cp07	59.41	pv_chr02	4626262
2_53060	cp07	59.74	pv_chr02	4653889
2_03941	cp07	59.74	pv_chr02	4664754
2_03942	cp07	59.74	pv_chr02	4665097
M10920	pl02	57.708	pv_chr02	4689474
M30509	pl02	57.41	pv_chr02	4690345
2_44416	cp08	7.39	pv_chr02	4704941
2_34005	cp07	59.74	pv_chr02	4730955
M18741	pl05	83.895	pv_chr02	4734719
2_30243	cp05	0	pv_chr02	4736723
2_07417	cp07	59.74	pv_chr02	4737006
2_31898	cp07	59.74	pv_chr02	4741079
2_16017	cp07	59.74	pv_chr02	4749297
M21381	pl06	0	pv_chr02	4755720
2_23216	cp07	59.74	pv_chr02	4761816
2_23217	cp07	59.74	pv_chr02	4762144
2_07734	cp07	59.74	pv_chr02	4765618
2_16061	cp07	59.74	pv_chr02	4772682
M3334	pl06	0	pv_chr02	4773750
M17171	pl06	0	pv_chr02	4774224
2_07367	cp07	59.74	pv_chr02	4776048
2_23081	cp07	59.74	pv_chr02	4786388
2_23082	cp07	59.74	pv_chr02	4786951
2_20712	cp07	59.74	pv_chr02	4791345
2_34759	cp07	59.74	pv_chr02	4801013
2_17114	cp07	59.74	pv_chr02	4803848
2_18571	cp07	59.74	pv_chr02	4821607
2_31713	cp07	59.74	pv_chr02	4834733
2_22624	cp07	59.74	pv_chr02	4835335
2_23787	cp07	59.74	pv_chr02	4843520
2_23788	cp07	59.74	pv_chr02	4844164
2_12703	cp07	59.74	pv_chr02	4849407
2_29204	cp07	59.74	pv_chr02	4849863
2_09022	cp07	59.74	pv_chr02	4857883
2_09023	cp07	59.74	pv_chr02	4858791
2_16954	cp07	59.74	pv_chr02	4866566
2_04029	cp07	59.74	pv_chr02	4874824
M2716	pl06	0	pv_chr02	4874841
M2717	pl06	0	pv_chr02	4874841
2_22825	cp07	59.74	pv_chr02	4887469
2_12455	cp07	59.74	pv_chr02	4890380
2_12454	cp07	59.74	pv_chr02	4898755
M12475	pl06	2.928	pv_chr02	4899093
M17293	pl06	2.928	pv_chr02	4903976
2_24197	cp07	59.74	pv_chr02	4945261
M12318	pl06	2.928	pv_chr02	4953895
2_50354	cp07	59.74	pv_chr02	4953927
2_09024	cp07	59.74	pv_chr02	4958506
2_20604	cp07	59.74	pv_chr02	4961420
2_14475	cp07	59.74	pv_chr02	4985981
2_38925	cp07	59.74	pv_chr02	4993925
2_35219	cp07	59.74	pv_chr02	4994410
2_08151	cp07	59.74	pv_chr02	4995383
1_1135	cp07	59.74	pv_chr02	4996059
2_18490	cp07	59.74	pv_chr02	5002904
2_33733	cp07	59.74	pv_chr02	5012120
2_01828	cp07	59.74	pv_chr02	5013300
2_40838	cp11	28.87	pv_chr02	5024485
2_41054	cp11	9.16	pv_chr02	5024747
2_46406	cp01	38.27	pv_chr02	5468376
2_43836	cp08	42.91	pv_chr02	5711878
2_12113	cp07	50.5	pv_chr02	5757741
2_32896	cp07	48.98	pv_chr02	5847692
2_44203	cp08	36.66	pv_chr02	5935788
2_05514	cp05	33.04	pv_chr02	6076284
2_05513	cp05	33.04	pv_chr02	6076579
2_54065	cp05	33.04	pv_chr02	6077068
2_27380	cp05	33.04	pv_chr02	6118618
2_27381	cp05	33.04	pv_chr02	6145909
2_01793	cp07	21.42	pv_chr02	6337543
M32366	pl09	47.063	pv_chr02	6384448
M18502	pl03	40.351	pv_chr02	6384481
M18503	pl03	41.243	pv_chr02	6384481
M18504	pl03	41.243	pv_chr02	6384481
M20867	pl02	48.362	pv_chr02	6385973
M8049	pl03	113.849	pv_chr02	6386125
M30620	pl02	45.683	pv_chr02	6386252
M6056	pl02	84.854	pv_chr02	6386253
M8715	pl03	63.568	pv_chr02	6386257
2_54798	cp05	31.05	pv_chr02	6386332
2_05108	cp07	21.42	pv_chr02	6407958
2_05109	cp07	22.84	pv_chr02	6408060
2_25236	cp07	22.84	pv_chr02	6416496
2_00990	cp07	22.84	pv_chr02	6430506
2_18910	cp07	51	pv_chr02	6436887
2_34856	cp07	50.98	pv_chr02	6534130
2_39470	cp06	58.9	pv_chr02	6587831
2_35616	cp07	50.98	pv_chr02	6669333
2_32808	cp07	50.98	pv_chr02	6704556
M8831	pl01	37.464	pv_chr02	6751508
M8832	pl01	37.464	pv_chr02	6751508
2_30046	cp07	50.78	pv_chr02	6834257
M24410	pl06	6.024	pv_chr02	6848157
2_39636	cp02	63.84	pv_chr02	7031793
2_20113	cp07	20.53	pv_chr02	7154721
2_10257	cp07	20.53	pv_chr02	7154917
2_55470	cp11	41.41	pv_chr02	7178089
2_51328	cp11	37.56	pv_chr02	7194008
2_20112	cp07	20.53	pv_chr02	7204171
2_10256	cp07	20.53	pv_chr02	7204583
2_06021	cp07	20.33	pv_chr02	7331035
1_1536	cp07	20.71	pv_chr02	7391208
2_13631	cp07	20.71	pv_chr02	7394548
2_15311	cp07	20.71	pv_chr02	7408582
1_1150	cp07	20.71	pv_chr02	7409638
2_15312	cp07	20.71	pv_chr02	7409948
2_20773	cp07	20.71	pv_chr02	7411380
2_20774	cp07	20.71	pv_chr02	7411865
2_29322	cp10	49.93	pv_chr02	7435507
2_24850	cp07	17.14	pv_chr02	7615069
M14925	pl06	98.934	pv_chr02	7630581
2_25137	cp07	16.94	pv_chr02	7642159
M477	pl02	45.683	pv_chr02	7801084
M478	pl02	45.683	pv_chr02	7801084
2_29953	cp07	16.94	pv_chr02	7817870
M10338	pl02	83.961	pv_chr02	7881761
M14271	pl03	64.758	pv_chr02	7895019
2_32062	cp07	17.14	pv_chr02	7918602
M9971	pl05	44.815	pv_chr02	7922494
2_10189	cp07	17.14	pv_chr02	8155213
M6630	pl06	30.563	pv_chr02	8162988
2_12866	cp07	17.14	pv_chr02	8200663
2_53267	cp11	33.01	pv_chr02	8326751
2_27464	cp07	17.6	pv_chr02	8453291
M18862	pl06	42.609	pv_chr02	8453301
M18863	pl06	42.609	pv_chr02	8453301
2_44500	cp10	45.53	pv_chr02	8486372
M12389	pl03	121.469	pv_chr02	8738836
2_27946	cp09	13.99	pv_chr02	8886787
M8267	pl09	35.633	pv_chr02	9141240
2_04738	cp07	20.71	pv_chr02	9602392
2_04737	cp07	20.71	pv_chr02	9606535
2_19985	cp07	20.71	pv_chr02	9643092
2_19986	cp07	20.71	pv_chr02	9643798
2_19856	cp07	20.71	pv_chr02	9650287
2_19857	cp07	20.71	pv_chr02	9650804
2_08189	cp07	20.71	pv_chr02	9670539
2_08190	cp07	20.71	pv_chr02	9671688
2_21153	cp07	20.71	pv_chr02	9685665
2_17590	cp07	20.71	pv_chr02	9692805
2_17568	cp07	20.53	pv_chr02	9704399
2_01211	cp07	20.53	pv_chr02	9720376
2_01210	cp07	20.53	pv_chr02	9720736
2_03147	cp07	20.53	pv_chr02	9729058
2_54755	cp06	58.9	pv_chr02	9733792
2_08547	cp07	20.53	pv_chr02	9746004
2_08550	cp07	20.53	pv_chr02	9756390
2_08549	cp07	20.53	pv_chr02	9757766
1_0126	cp07	20.53	pv_chr02	9771947
2_05611	cp07	20.53	pv_chr02	9775022
2_05610	cp07	20.53	pv_chr02	9775264
2_54411	cp04	11.98	pv_chr02	9783130
2_47780	cp07	20.53	pv_chr02	9794419
2_48693	cp04	10.67	pv_chr02	9800425
2_33512	cp07	19.84	pv_chr02	9822745
2_21348	cp07	20.3	pv_chr02	9824130
2_22383	cp07	20.08	pv_chr02	9848711
2_22382	cp07	20.08	pv_chr02	9849745
2_50774	cp04	10.67	pv_chr02	9856268
2_08070	cp07	19.84	pv_chr02	10105814
2_08069	cp07	20.08	pv_chr02	10106381
2_27722	cp07	19.84	pv_chr02	10109941
2_14803	cp07	19.49	pv_chr02	10113414
M15425	pl07	25.429	pv_chr02	10176741
M16157	pl03	64.461	pv_chr02	10176741
M23680	pl01	148.277	pv_chr02	10176741
M23681	pl01	148.277	pv_chr02	10176741
M23682	pl01	148.277	pv_chr02	10176741
M5891	pl02	45.683	pv_chr02	10176741
1_0278	cp07	19.49	pv_chr02	10198538
2_09124	cp07	19.49	pv_chr02	10198539
2_09125	cp07	19.49	pv_chr02	10198931
2_49663	cp07	19.49	pv_chr02	10236267
2_43229	cp07	19.49	pv_chr02	10240930
2_02157	cp07	19.49	pv_chr02	10243267
2_07948	cp07	19.84	pv_chr02	10262618
2_07949	cp07	19.84	pv_chr02	10263078
2_25703	cp07	19.84	pv_chr02	10286619
2_07946	cp07	19.84	pv_chr02	10287581
2_07947	cp07	19.84	pv_chr02	10289700
2_14251	cp07	19.84	pv_chr02	10325449
2_45209	cp07	19.84	pv_chr02	10333346
2_27116	cp05	77	pv_chr02	10337542
2_51800	cp07	19.84	pv_chr02	10339862
2_05424	cp07	19.49	pv_chr02	10380390
2_05885	cp07	19.49	pv_chr02	10494448
2_02771	cp07	20.53	pv_chr02	10518438
2_51165	cp07	20.53	pv_chr02	10518547
2_07540	cp07	20.53	pv_chr02	10535586
2_11273	cp07	20.53	pv_chr02	10573933
2_11274	cp07	20.53	pv_chr02	10579602
2_07126	cp07	19.3	pv_chr02	10604614
2_09009	cp07	19.3	pv_chr02	10619520
2_40314	cp07	9.03	pv_chr02	10638770
2_13689	cp07	19.1	pv_chr02	10649840
2_13688	cp07	19.1	pv_chr02	10651316
2_28015	cp07	19.1	pv_chr02	10683929
2_17089	cp07	19.1	pv_chr02	10703500
2_41497	cp11	24.78	pv_chr02	10735368
M15891	pl06	39.206	pv_chr02	10797331
2_15069	cp07	19.04	pv_chr02	10907611
2_15068	cp07	19.04	pv_chr02	10907926
2_07521	cp02	21.51	pv_chr02	10942847
2_07522	cp02	21.51	pv_chr02	10943135
2_07523	cp02	21.51	pv_chr02	10943531
2_02435	cp07	18.66	pv_chr02	10957478
2_25479	cp07	18.66	pv_chr02	10975335
2_40145	cp07	18.66	pv_chr02	10985015
2_07836	cp07	18.66	pv_chr02	11020702
M32636	pl06	36.765	pv_chr02	11021116
M32637	pl06	36.765	pv_chr02	11021116
2_07839	cp07	18.66	pv_chr02	11030936
2_07838	cp07	18.66	pv_chr02	11031191
M2723	pl06	39.206	pv_chr02	11032184
M2724	pl06	40.457	pv_chr02	11032184
2_19631	cp07	18.47	pv_chr02	11060493
2_19630	cp07	18.47	pv_chr02	11060722
2_05368	cp07	18.47	pv_chr02	11067440
M6603	pl05	40.053	pv_chr02	11077778
2_12681	cp07	18.68	pv_chr02	11299564
2_10043	cp07	18.54	pv_chr02	11445414
2_10042	cp07	18.54	pv_chr02	11446771
2_22095	cp07	18.54	pv_chr02	11448414
2_22096	cp07	18.54	pv_chr02	11449413
2_12372	cp07	18.54	pv_chr02	11453515
2_12371	cp07	18.54	pv_chr02	11454795
1_0439	cp07	18.54	pv_chr02	11488927
2_12917	cp07	18.54	pv_chr02	11488927
M21674	pl09	45.873	pv_chr02	11500369
2_03860	cp07	18.54	pv_chr02	11508378
2_00037	cp07	18.54	pv_chr02	11534708
2_00036	cp07	18.54	pv_chr02	11538358
2_20586	cp05	33.04	pv_chr02	11643876
2_42990	cp05	33.04	pv_chr02	11644393
2_01905	cp05	33.04	pv_chr02	11655261
2_25279	cp05	33.04	pv_chr02	11655585
2_51593	cp05	33.04	pv_chr02	11656253
2_20629	cp07	18.42	pv_chr02	11685615
2_37900	cp05	33.04	pv_chr02	11758615
2_14997	cp07	18.05	pv_chr02	11922711
2_21435	cp07	18.05	pv_chr02	11925794
M15293	pl06	72.859	pv_chr02	12059243
M32673	pl06	40.763	pv_chr02	12135796
2_41978	cp03	65.04	pv_chr02	12146883
2_31699	cp07	17.87	pv_chr02	12203770
2_02726	cp07	12.36	pv_chr02	12219907
2_10642	cp07	12.36	pv_chr02	12236875
2_34526	cp07	12.36	pv_chr02	12270871
2_13369	cp07	12.36	pv_chr02	12281157
2_22310	cp07	12.36	pv_chr02	12435844
2_18635	cp07	12.16	pv_chr02	12472185
2_29419	cp07	12.16	pv_chr02	12477165
2_15373	cp07	12.16	pv_chr02	12483516
2_33067	cp07	12.16	pv_chr02	12483874
2_09559	cp07	7.86	pv_chr02	12516078
2_09560	cp07	7.86	pv_chr02	12517207
2_09561	cp07	7.86	pv_chr02	12532620
2_08180	cp07	7.86	pv_chr02	12550052
2_08179	cp07	7.86	pv_chr02	12552527
2_44283	cp11	28.87	pv_chr02	12593343
2_00391	cp07	7.86	pv_chr02	12603482
2_00390	cp07	7.86	pv_chr02	12626074
2_16263	cp07	7.86	pv_chr02	12677661
2_00595	cp07	7.68	pv_chr02	12720285
2_05529	cp07	8.44	pv_chr02	12801820
2_05530	cp07	7.68	pv_chr02	12802372
2_09782	cp07	13.83	pv_chr02	12827673
2_33095	cp07	13.83	pv_chr02	12969360
M18852	pl02	47.766	pv_chr02	12996619
M18853	pl02	47.766	pv_chr02	12996619
2_13779	cp07	14.53	pv_chr02	13121801
2_13780	cp07	14.53	pv_chr02	13122132
2_53289	cp09	43.25	pv_chr02	13205793
2_30229	cp07	13.83	pv_chr02	13225304
2_12075	cp07	13.83	pv_chr02	13233077
2_12074	cp07	13.83	pv_chr02	13233293
2_39686	cp07	13.83	pv_chr02	13252331
2_14649	cp07	13.83	pv_chr02	13255053
2_14648	cp07	13.83	pv_chr02	13255415
2_30677	cp08	81.46	pv_chr02	13261554
2_23164	cp07	13.83	pv_chr02	13286455
M3971	pl06	44.395	pv_chr02	13286927
2_23163	cp07	13.83	pv_chr02	13287447
2_11431	cp07	13.83	pv_chr02	13327520
2_32890	cp07	14.71	pv_chr02	13327681
2_13914	cp07	13.83	pv_chr02	13346939
2_13915	cp07	13.83	pv_chr02	13349529
2_06474	cp07	13.83	pv_chr02	13366870
2_06473	cp07	13.83	pv_chr02	13367194
2_41388	cp07	13.83	pv_chr02	13369586
2_10971	cp07	13.83	pv_chr02	13393714
2_10972	cp07	13.83	pv_chr02	13394563
2_28684	cp07	13.83	pv_chr02	13395845
2_22043	cp07	13.83	pv_chr02	13400133
2_45295	cp07	13.83	pv_chr02	13415540
2_46785	cp03	92.14	pv_chr02	13420774
2_03342	cp07	13.83	pv_chr02	13453631
2_03343	cp07	13.83	pv_chr02	13454739
2_16500	cp07	13.83	pv_chr02	13493974
2_16499	cp07	13.83	pv_chr02	13494556
M18100	pl03	62.675	pv_chr02	13505006
2_45701	cp07	7.86	pv_chr02	13512006
2_01733	cp07	13.83	pv_chr02	13516625
2_03273	cp07	14.89	pv_chr02	13570318
2_39678	cp07	15.1	pv_chr02	13633235
2_18331	cp07	13.83	pv_chr02	13650339
M30012	pl02	45.683	pv_chr02	13715957
M30013	pl02	45.683	pv_chr02	13715957
M30014	pl02	45.683	pv_chr02	13715957
2_09625	cp07	15.34	pv_chr02	13730889
2_28221	cp07	15.34	pv_chr02	13731672
2_13732	cp08	30.51	pv_chr02	13763900
2_13731	cp08	30.51	pv_chr02	13764912
M528	pl10	27.536	pv_chr02	13765376
2_17580	cp08	30.51	pv_chr02	13781554
2_09166	cp08	30.51	pv_chr02	13805412
2_02935	cp08	29.94	pv_chr02	13828898
2_09913	cp08	29.94	pv_chr02	13849959
2_28311	cp08	29.94	pv_chr02	13851567
2_23228	cp08	32.57	pv_chr02	13886406
2_22931	cp08	32.57	pv_chr02	13898185
2_22930	cp08	32.57	pv_chr02	13899127
2_25757	cp07	15.34	pv_chr02	13994450
2_03030	cp07	15.34	pv_chr02	13994953
2_45460	cp11	29.35	pv_chr02	14026098
2_18962	cp07	15.57	pv_chr02	14291116
2_47352	cp07	15.8	pv_chr02	14299555
2_45716	cp07	15.57	pv_chr02	14334323
M32179	pl01	133.099	pv_chr02	14425367
M32180	pl01	133.099	pv_chr02	14425367
M32764	pl02	45.981	pv_chr02	14425367
M734	pl06	90.242	pv_chr02	14425367
2_16204	cp07	15.99	pv_chr02	14438088
2_16205	cp07	15.99	pv_chr02	14438542
2_06076	cp07	15.99	pv_chr02	14549730
2_26998	cp07	15.57	pv_chr02	14550441
2_19543	cp07	15.99	pv_chr02	14567726
2_38600	cp07	15.99	pv_chr02	14642094
2_38599	cp07	16.21	pv_chr02	14645520
2_51756	cp07	16.94	pv_chr02	14660086
2_08541	cp07	16.21	pv_chr02	14663251
2_08540	cp07	16.21	pv_chr02	14665476
2_06980	cp07	16.55	pv_chr02	14668971
2_01110	cp07	16.94	pv_chr02	14732140
2_01109	cp07	16.94	pv_chr02	14732446
M10531	pl05	39.458	pv_chr02	14779981
M7458	pl05	49.637	pv_chr02	15226777
2_15294	cp07	11.72	pv_chr02	15255048
2_09422	cp05	62.71	pv_chr02	15370818
2_28151	cp05	62.71	pv_chr02	15371076
2_02488	cp07	12.55	pv_chr02	15376469
2_02489	cp07	12.55	pv_chr02	15376766
2_16368	cp07	11.97	pv_chr02	15468559
2_16369	cp07	11.97	pv_chr02	15469896
2_46158	cp07	4.63	pv_chr02	15483693
2_02109	cp07	11.97	pv_chr02	15507239
2_02108	cp07	11.97	pv_chr02	15510526
2_52905	cp10	48.43	pv_chr02	15563716
M25952	pl02	85.746	pv_chr02	15586881
M25953	pl02	85.746	pv_chr02	15586881
2_32845	cp07	11.97	pv_chr02	15654375
2_06956	cp07	13.07	pv_chr02	15707899
2_06955	cp07	13.83	pv_chr02	15711290
2_32173	cp07	11.97	pv_chr02	15777100
2_17444	cp07	11.97	pv_chr02	15777281
2_10331	cp03	62.02	pv_chr02	15805193
2_10332	cp03	65.04	pv_chr02	15805589
2_26117	cp03	62.67	pv_chr02	16278458
2_50305	cp03	62.67	pv_chr02	16294335
1_1118	cp10	2.29	pv_chr02	16499748
2_23954	cp03	63.57	pv_chr02	16557298
2_23955	cp03	65.04	pv_chr02	16557663
2_18666	cp03	62.67	pv_chr02	16601726
2_10883	cp03	62.67	pv_chr02	16628764
2_10882	cp03	62.67	pv_chr02	16630218
2_05440	cp03	63.57	pv_chr02	16762621
2_48689	cp11	29.35	pv_chr02	16831364
2_04025	cp03	62.67	pv_chr02	16832024
2_03511	cp03	63.57	pv_chr02	16839874
2_03512	cp03	65.04	pv_chr02	16840347
M4880	pl02	57.708	pv_chr02	16867690
1_0968	cp03	63.57	pv_chr02	16931479
2_00628	cp03	63.57	pv_chr02	17060064
2_54229	cp04	10.67	pv_chr02	17182844
2_24619	cp08	37.87	pv_chr02	17184283
2_02664	cp03	63.92	pv_chr02	17369500
2_01699	cp03	65.04	pv_chr02	18031432
2_01698	cp03	65.04	pv_chr02	18032034
2_26074	cp02	70.89	pv_chr02	18298915
2_13960	cp03	65.04	pv_chr02	18549260
2_49388	cp03	64.13	pv_chr02	18666025
2_29404	cp04	13.27	pv_chr02	18676416
2_31984	cp03	64.13	pv_chr02	18829778
2_00140	cp03	64.13	pv_chr02	18943439
2_24502	cp03	64.13	pv_chr02	18944331
2_00139	cp03	64.13	pv_chr02	18946133
2_24501	cp03	64.13	pv_chr02	18947082
M8833	pl11	32.892	pv_chr02	18950406
2_30407	cp03	64.13	pv_chr02	18968727
2_17031	cp03	64.13	pv_chr02	18970145
2_24397	cp03	64.13	pv_chr02	18981849
2_24398	cp03	64.13	pv_chr02	18983068
2_24399	cp03	64.13	pv_chr02	18984748
2_12137	cp03	64.13	pv_chr02	19009032
2_12136	cp03	64.13	pv_chr02	19011908
2_45119	cp03	56.96	pv_chr02	19249288
2_14586	cp03	65.04	pv_chr02	19286371
2_40139	cp02	44.31	pv_chr02	19303220
2_07307	cp03	65.04	pv_chr02	19308429
2_07308	cp03	65.04	pv_chr02	19309604
2_54658	cp11	28	pv_chr02	19331603
2_55194	cp03	64.31	pv_chr02	19491087
2_23196	cp03	64.31	pv_chr02	19493866
2_23197	cp03	64.31	pv_chr02	19494124
2_39153	cp03	65.04	pv_chr02	19502863
2_51186	cp05	31.05	pv_chr02	19502925
2_15043	cp03	65.04	pv_chr02	19541363
2_09550	cp03	65.04	pv_chr02	19642475
2_12925	cp03	64.31	pv_chr02	19662694
2_05938	cp03	65.04	pv_chr02	19721706
2_05937	cp03	64.49	pv_chr02	19723929
2_16433	cp03	65.04	pv_chr02	20009898
2_17474	cp03	65.04	pv_chr02	20031550
2_40352	cp03	65.04	pv_chr02	20110148
2_46007	cp03	65.04	pv_chr02	20112137
2_26089	cp04	8.83	pv_chr02	20113213
2_44243	cp04	8.35	pv_chr02	20113777
2_01601	cp03	65.04	pv_chr02	20119457
2_01600	cp03	65.04	pv_chr02	20119781
2_45949	cp02	28.36	pv_chr02	20134477
2_06323	cp03	65.04	pv_chr02	20135879
2_06322	cp03	65.04	pv_chr02	20138443
2_03571	cp03	65.04	pv_chr02	20150986
2_03572	cp03	65.04	pv_chr02	20152029
2_32143	cp03	65.04	pv_chr02	20176322
2_14187	cp03	65.04	pv_chr02	20176544
2_05537	cp03	65.04	pv_chr02	20197604
2_16738	cp03	65.04	pv_chr02	20331566
2_33129	cp03	65.04	pv_chr02	20335947
2_00771	cp03	65.04	pv_chr02	20345161
2_00772	cp03	65.04	pv_chr02	20345679
2_44558	cp11	26.8	pv_chr02	20409776
2_05621	cp03	65.04	pv_chr02	20429360
2_05268	cp09	41.92	pv_chr02	20458617
2_05269	cp09	41.92	pv_chr02	20458919
2_26519	cp03	65.04	pv_chr02	20472963
2_15653	cp03	65.04	pv_chr02	20483414
2_39990	cp09	25.36	pv_chr02	20656106
2_00239	cp03	65.04	pv_chr02	20666657
2_05812	cp03	65.04	pv_chr02	20705125
2_33931	cp03	65.04	pv_chr02	20705516
M26889	pl02	45.683	pv_chr02	20757027
M2432	pl02	39.61	pv_chr02	20763112
2_21136	cp07	13.07	pv_chr02	20830529
2_32509	cp03	65.04	pv_chr02	20870914
2_01829	cp03	65.04	pv_chr02	20871569
2_15079	cp07	36.86	pv_chr02	20986617
2_55127	cp07	36.86	pv_chr02	20990220
2_04163	cp07	36.86	pv_chr02	20994209
2_12139	cp07	36.86	pv_chr02	21000682
1_1035	cp07	36.86	pv_chr02	21001461
2_12140	cp07	36.86	pv_chr02	21003047
2_12138	cp07	36.86	pv_chr02	21025087
2_16132	cp07	36.86	pv_chr02	21068875
2_19951	cp07	37.06	pv_chr02	21085216
2_19952	cp07	36.86	pv_chr02	21085533
1_0648	cp07	36.86	pv_chr02	21086009
2_17296	cp07	37.06	pv_chr02	21091195
2_17295	cp07	37.06	pv_chr02	21091723
2_03868	cp07	37.81	pv_chr02	21124433
2_03869	cp07	37.06	pv_chr02	21130264
2_04228	cp07	36.86	pv_chr02	21197461
2_29296	cp10	51.96	pv_chr02	21198342
2_26252	cp07	36.86	pv_chr02	21198964
2_07916	cp07	37.3	pv_chr02	21329718
2_16539	cp07	37.81	pv_chr02	21505318
1_0917	cp07	37.81	pv_chr02	21511148
2_06657	cp07	37.81	pv_chr02	21511148
2_06656	cp07	37.81	pv_chr02	21511543
2_13606	cp07	38.12	pv_chr02	21521854
2_23795	cp07	38.12	pv_chr02	21530078
2_21513	cp07	38.12	pv_chr02	21651277
2_45669	cp07	38.12	pv_chr02	21652883
2_03325	cp07	38.12	pv_chr02	21659119
2_03326	cp07	38.12	pv_chr02	21667080
2_15424	cp07	7.86	pv_chr02	21736687
1_0641	cp07	38.12	pv_chr02	21755294
2_21570	cp07	38.12	pv_chr02	21756523
2_08674	cp07	38.12	pv_chr02	21776817
2_08675	cp07	38.12	pv_chr02	21778099
2_30964	cp07	38.12	pv_chr02	21799772
M19748	pl10	56.125	pv_chr02	21800896
M19749	pl10	56.125	pv_chr02	21800896
2_00377	cp07	38.12	pv_chr02	21831746
1_0270	cp07	38.12	pv_chr02	21839021
2_00380	cp07	38.12	pv_chr02	21839021
2_00379	cp07	38.12	pv_chr02	21839281
M21171	pl02	83.961	pv_chr02	21870592
2_19855	cp07	38.12	pv_chr02	21914900
2_19854	cp07	38.12	pv_chr02	21915249
M11269	pl06	21.514	pv_chr02	21943874
2_47119	cp04	8.83	pv_chr02	21962593
M9948	pl06	23.657	pv_chr02	21966364
2_05556	cp07	38.12	pv_chr02	21966408
2_05557	cp07	38.12	pv_chr02	21967286
2_39448	cp07	38.12	pv_chr02	21984892
M3528	pl06	22.467	pv_chr02	21995336
M3529	pl06	22.764	pv_chr02	21995336
2_10826	cp07	38.12	pv_chr02	21996121
2_10827	cp07	38.12	pv_chr02	21998344
2_12280	cp07	38.12	pv_chr02	22059212
2_54989	cp07	38.12	pv_chr02	22071465
2_14226	cp07	38.12	pv_chr02	22082398
2_16056	cp07	38.37	pv_chr02	22113302
2_16057	cp07	38.12	pv_chr02	22113799
2_04459	cp07	38.12	pv_chr02	22115229
2_04460	cp07	38.12	pv_chr02	22115621
2_04457	cp07	38.12	pv_chr02	22123413
2_04458	cp07	38.59	pv_chr02	22124056
2_17916	cp07	38.59	pv_chr02	22166629
2_17915	cp07	38.59	pv_chr02	22168067
2_32160	cp07	38.59	pv_chr02	22281479
2_16018	cp07	38.59	pv_chr02	22281635
2_04643	cp07	38.59	pv_chr02	22332561
2_12284	cp07	38.59	pv_chr02	22344900
2_12283	cp07	38.59	pv_chr02	22345866
2_12282	cp07	39.06	pv_chr02	22374305
2_29086	cp07	38.59	pv_chr02	22377670
M18030	pl01	84.27	pv_chr02	22435208
2_06684	cp07	39.06	pv_chr02	22446857
1_0884	cp07	39.06	pv_chr02	22446980
2_32068	cp07	39.06	pv_chr02	22446980
2_10451	cp07	39.06	pv_chr02	22450963
2_10450	cp07	39.06	pv_chr02	22451813
2_14035	cp07	7.51	pv_chr02	22464954
2_48412	cp07	7.12	pv_chr02	22466870
2_00596	cp07	7.68	pv_chr02	22493296
2_28500	cp07	39.06	pv_chr02	22514691
2_10452	cp07	39.06	pv_chr02	22515263
1_1186	cp07	39.06	pv_chr02	22515484
2_10885	cp07	39.06	pv_chr02	22558615
2_10884	cp07	39.06	pv_chr02	22559837
2_04198	cp07	39.06	pv_chr02	22574235
2_21930	cp07	39.06	pv_chr02	22596378
2_13594	cp07	39.31	pv_chr02	22624890
2_13595	cp07	39.31	pv_chr02	22626355
2_07505	cp07	39.31	pv_chr02	22651072
2_07507	cp07	40.2	pv_chr02	22654641
2_34010	cp07	40.2	pv_chr02	22655524
2_07506	cp07	40.2	pv_chr02	22655569
2_01402	cp07	40.2	pv_chr02	22662821
2_01401	cp07	39.31	pv_chr02	22663726
2_11213	cp07	40.2	pv_chr02	22712353
2_11214	cp07	39.31	pv_chr02	22713880
M11273	pl06	22.764	pv_chr02	22747450
2_01421	cp07	39.76	pv_chr02	22765731
2_01424	cp07	39.76	pv_chr02	22776864
2_01423	cp07	39.76	pv_chr02	22777273
2_39060	cp02	29.85	pv_chr02	22796463
2_53490	cp07	39.98	pv_chr02	22828105
2_09231	cp07	40.2	pv_chr02	22859830
2_03813	cp07	40.59	pv_chr02	22866650
M7423	pl06	23.359	pv_chr02	22867860
2_11944	cp07	40.59	pv_chr02	22901126
1_0621	cp07	40.2	pv_chr02	22903778
M21873	pl06	22.467	pv_chr02	22903803
2_07316	cp07	36.86	pv_chr02	22939141
2_07315	cp07	36.86	pv_chr02	22941205
1_0477	cp07	36.86	pv_chr02	22944787
2_18151	cp07	36.86	pv_chr02	22952639
M4967	pl03	59.699	pv_chr02	22969619
2_19581	cp07	36.86	pv_chr02	23001256
M21245	pl06	25.145	pv_chr02	23024327
2_07361	cp07	36.86	pv_chr02	23024646
M16639	pl06	24.252	pv_chr02	23024694
M16640	pl06	25.145	pv_chr02	23024694
1_1057	cp07	36.86	pv_chr02	23028833
2_08348	cp07	36.61	pv_chr02	23051682
2_08347	cp07	36.61	pv_chr02	23052528
2_28464	cp07	36.36	pv_chr02	23071394
2_02850	cp07	36.36	pv_chr02	23077722
2_10729	cp07	36.11	pv_chr02	23081107
2_01500	cp07	38.12	pv_chr02	23151061
2_25083	cp07	35.9	pv_chr02	23155107
2_13137	cp07	35.9	pv_chr02	23167991
2_13136	cp07	35.9	pv_chr02	23168595
2_10091	cp07	35.9	pv_chr02	23172698
2_10092	cp07	35.9	pv_chr02	23172978
M10148	pl01	85.758	pv_chr02	23185811
2_52680	cp07	35.68	pv_chr02	23205701
2_08613	cp07	35.68	pv_chr02	23324355
M22899	pl01	35.966	pv_chr02	23337304
M22900	pl01	35.966	pv_chr02	23337304
2_44297	cp08	23.65	pv_chr02	23350513
1_0663	cp07	35.33	pv_chr02	23366565
2_03179	cp07	35.33	pv_chr02	23446547
2_25362	cp07	35.33	pv_chr02	23466927
2_02053	cp07	35.33	pv_chr02	23467474
2_13948	cp07	34.88	pv_chr02	23488593
2_24140	cp07	34.65	pv_chr02	23493763
2_24139	cp07	34.65	pv_chr02	23497173
2_06594	cp07	34.4	pv_chr02	23547330
2_06593	cp07	34.4	pv_chr02	23549326
2_50440	cp07	34.4	pv_chr02	23550169
2_33509	cp07	34.4	pv_chr02	23618199
2_21312	cp07	34.4	pv_chr02	23618862
2_03046	cp07	34.4	pv_chr02	23624089
2_03047	cp07	34.4	pv_chr02	23626735
2_54716	cp11	33.01	pv_chr02	23651678
2_02472	cp07	34.4	pv_chr02	23674245
2_02471	cp07	34.4	pv_chr02	23674642
2_24301	cp07	34.15	pv_chr02	23690270
2_24302	cp07	34.15	pv_chr02	23690566
2_33627	cp07	34.15	pv_chr02	23716797
2_24400	cp07	34.15	pv_chr02	23717490
2_29539	cp07	34.15	pv_chr02	23723577
2_03310	cp07	34	pv_chr02	23758630
2_25857	cp07	34	pv_chr02	23762029
2_03309	cp07	34	pv_chr02	23762286
2_17172	cp07	33.75	pv_chr02	23791150
2_17173	cp07	33.75	pv_chr02	23792376
2_20162	cp07	33.75	pv_chr02	23800551
2_20161	cp07	33.75	pv_chr02	23800882
2_29689	cp07	33.75	pv_chr02	23801349
M983	pl08	74.514	pv_chr02	23816911
M984	pl08	74.514	pv_chr02	23816911
2_24645	cp06	58.18	pv_chr02	23816934
2_05796	cp07	33.53	pv_chr02	23867876
2_05212	cp07	34.13	pv_chr02	23903763
M9829	pl06	79.467	pv_chr02	23920806
M9830	pl06	79.467	pv_chr02	23920806
2_23420	cp07	33.08	pv_chr02	23930282
2_23419	cp07	33.08	pv_chr02	23930562
2_44775	cp07	34.4	pv_chr02	23962744
2_19232	cp07	34.4	pv_chr02	23966291
2_10560	cp07	32.87	pv_chr02	24014669
2_10559	cp07	32.87	pv_chr02	24015368
2_11102	cp07	32.63	pv_chr02	24195533
2_34100	cp02	64.41	pv_chr02	24217175
2_14166	cp07	32.16	pv_chr02	24270990
2_14165	cp07	32.16	pv_chr02	24273231
2_21614	cp07	32.16	pv_chr02	24273899
2_21613	cp07	32.16	pv_chr02	24274144
2_19993	cp07	31.92	pv_chr02	24288007
2_28978	cp07	31.92	pv_chr02	24348147
2_10806	cp07	31.92	pv_chr02	24349347
2_10807	cp07	31.92	pv_chr02	24352328
M15849	pl06	27.587	pv_chr02	24364789
2_05386	cp07	31.69	pv_chr02	24374422
M28901	pl01	38.952	pv_chr02	24423172
M28902	pl01	110.509	pv_chr02	24423172
M29779	pl01	185.949	pv_chr02	24423286
M29780	pl01	186.247	pv_chr02	24423286
M29781	pl01	168.953	pv_chr02	24423286
M29782	pl01	186.247	pv_chr02	24423286
M28197	pl01	39.249	pv_chr02	24423443
2_34916	cp07	31.69	pv_chr02	24450520
2_50123	cp07	29.82	pv_chr02	24567927
2_19677	cp07	31.49	pv_chr02	24573682
2_23928	cp07	31.49	pv_chr02	24590045
2_04078	cp07	31.49	pv_chr02	24593008
2_51419	cp02	23.63	pv_chr02	24644263
2_21597	cp07	31.49	pv_chr02	24646405
2_53280	cp07	31.69	pv_chr02	24697309
2_24877	cp07	31.08	pv_chr02	24721767
M29332	pl06	27.587	pv_chr02	24753854
2_32951	cp07	31.29	pv_chr02	24791989
2_12503	cp07	31.29	pv_chr02	24797834
2_29148	cp07	31.29	pv_chr02	24799034
2_29147	cp07	31.29	pv_chr02	24799420
2_53023	cp07	31.29	pv_chr02	24807791
2_32095	cp07	31.08	pv_chr02	24837454
2_09177	cp07	31.08	pv_chr02	24837718
2_12501	cp07	30.23	pv_chr02	24857807
2_12500	cp07	30.23	pv_chr02	24858849
2_33276	cp07	31.08	pv_chr02	24862235
2_20983	cp07	31.08	pv_chr02	24866207
2_20982	cp07	31.08	pv_chr02	24867240
2_00066	cp07	30.43	pv_chr02	24875758
2_08131	cp07	30.23	pv_chr02	24906526
2_08132	cp07	30.23	pv_chr02	24907936
2_41716	cp10	53.34	pv_chr02	24908074
2_07470	cp07	30.23	pv_chr02	24915820
2_06249	cp07	30.23	pv_chr02	24927951
2_37737	cp01	41.65	pv_chr02	24940284
2_23550	cp07	30.23	pv_chr02	24947525
2_05432	cp07	30.23	pv_chr02	24973579
2_05433	cp07	30.23	pv_chr02	24974662
2_05434	cp07	30.23	pv_chr02	24977195
2_05435	cp07	30.23	pv_chr02	24978852
2_13503	cp07	30.23	pv_chr02	24988865
2_13502	cp07	30.23	pv_chr02	24990207
2_09905	cp07	30.23	pv_chr02	25000476
M18161	pl06	28.777	pv_chr02	25002624
2_54052	cp07	30.23	pv_chr02	25003155
2_03335	cp07	30.23	pv_chr02	25021249
2_11389	cp07	29.82	pv_chr02	25027031
M9126	pl06	30.563	pv_chr02	25031218
2_19248	cp07	30.01	pv_chr02	25086994
2_21820	cp07	30.01	pv_chr02	25090237
2_21821	cp07	30.01	pv_chr02	25090562
2_10443	cp07	30.23	pv_chr02	25091477
2_10444	cp07	30.23	pv_chr02	25092042
M20650	pl06	29.67	pv_chr02	25096528
2_07622	cp07	30.23	pv_chr02	25118512
2_07621	cp07	29.82	pv_chr02	25120021
2_07623	cp07	30.23	pv_chr02	25122695
2_27558	cp07	30.01	pv_chr02	25124057
2_53524	cp07	29.82	pv_chr02	25130419
2_06092	cp07	29.82	pv_chr02	25132852
2_06090	cp07	30.01	pv_chr02	25155377
2_06091	cp07	30.23	pv_chr02	25156147
2_28958	cp07	30.01	pv_chr02	25171508
2_11805	cp07	30.01	pv_chr02	25172434
2_14105	cp02	9.54	pv_chr02	25440461
2_11804	cp07	30.23	pv_chr02	25499930
2_11803	cp07	30.23	pv_chr02	25500750
2_06703	cp07	30.23	pv_chr02	25507318
2_06705	cp07	30.23	pv_chr02	25528257
2_08706	cp07	30.23	pv_chr02	25548510
2_38867	cp07	27.85	pv_chr02	25574454
2_16142	cp07	29.82	pv_chr02	25578004
2_16143	cp07	29.82	pv_chr02	25579091
2_44421	cp01	45.88	pv_chr02	25584764
2_52186	cp03	65.04	pv_chr02	25585444
2_14427	cp07	29.82	pv_chr02	25586001
2_41632	cp07	29.82	pv_chr02	25599242
2_14702	cp07	29.82	pv_chr02	25620423
2_54093	cp07	29.82	pv_chr02	25621363
2_55344	cp09	40.55	pv_chr02	25623639
2_11998	cp07	29.82	pv_chr02	25634511
2_11999	cp07	29.82	pv_chr02	25634951
2_07852	cp07	29.82	pv_chr02	25641872
2_07853	cp07	29.82	pv_chr02	25644888
2_07685	cp07	29.82	pv_chr02	25655742
2_07686	cp07	29.82	pv_chr02	25656100
2_44754	cp07	29.82	pv_chr02	25657633
M3562	pl06	31.754	pv_chr02	25681457
2_11631	cp07	29.82	pv_chr02	25682179
2_09420	cp05	62.71	pv_chr02	25685796
2_09421	cp05	62.71	pv_chr02	25687548
2_09226	cp07	29.82	pv_chr02	25693844
2_09227	cp07	29.82	pv_chr02	25697861
2_09229	cp07	29.82	pv_chr02	25709005
2_09228	cp07	29.82	pv_chr02	25709478
2_14882	cp07	29.6	pv_chr02	25725340
2_14881	cp07	27.85	pv_chr02	25725750
2_08003	cp07	30.01	pv_chr02	25725799
2_20905	cp07	27.85	pv_chr02	25730491
2_20906	cp07	29.82	pv_chr02	25730772
2_02698	cp07	29.82	pv_chr02	25750621
2_08042	cp07	29.6	pv_chr02	25762747
2_08041	cp07	29.82	pv_chr02	25763424
2_14960	cp07	29.43	pv_chr02	25767655
2_14961	cp07	29.04	pv_chr02	25767953
2_22738	cp07	29.23	pv_chr02	25773903
2_22739	cp07	27.85	pv_chr02	25775321
2_07942	cp07	29.04	pv_chr02	25781872
2_07943	cp07	29.04	pv_chr02	25783441
2_04311	cp07	29.04	pv_chr02	25789522
2_04310	cp07	27.85	pv_chr02	25790464
M1839	pl06	30.563	pv_chr02	25791907
1_0708	cp07	28.85	pv_chr02	25791915
2_09279	cp07	29.04	pv_chr02	25805398
2_09280	cp07	29.04	pv_chr02	25806400
2_24205	cp07	29.04	pv_chr02	25813109
2_24204	cp07	29.04	pv_chr02	25813950
2_08478	cp07	29.04	pv_chr02	25828335
2_08479	cp07	29.04	pv_chr02	25829183
2_24062	cp07	27.85	pv_chr02	25833818
2_24061	cp07	27.85	pv_chr02	25834303
2_01445	cp07	27.85	pv_chr02	25873790
2_00972	cp07	27.85	pv_chr02	25881227
2_25368	cp07	28.46	pv_chr02	25939397
2_08505	cp07	29.04	pv_chr02	25945615
2_39927	cp08	34.75	pv_chr02	25952632
2_32765	cp07	28.46	pv_chr02	25967858
2_09165	cp07	27.85	pv_chr02	26027731
2_01740	cp07	29.04	pv_chr02	26036871
2_47053	cp09	42.22	pv_chr02	26072299
2_02061	cp07	27.85	pv_chr02	26123018
2_32094	cp07	27.85	pv_chr02	26150480
2_33748	cp07	28.46	pv_chr02	26187673
2_12843	cp07	27.85	pv_chr02	26194920
2_24860	cp07	27.85	pv_chr02	26196058
M2412	pl06	28.777	pv_chr02	26222856
M2413	pl06	30.563	pv_chr02	26222856
2_00973	cp07	29.04	pv_chr02	26235961
2_17453	cp07	28.26	pv_chr02	26240494
2_17452	cp07	27.85	pv_chr02	26241911
2_05560	cp07	29.04	pv_chr02	26253291
2_05561	cp07	27.85	pv_chr02	26257899
2_11868	cp07	27.85	pv_chr02	26265572
2_11869	cp07	27.85	pv_chr02	26266067
2_22621	cp07	27.85	pv_chr02	26272490
2_22622	cp07	27.85	pv_chr02	26273185
2_22403	cp07	27.85	pv_chr02	26280236
2_22404	cp07	27.85	pv_chr02	26281410
1_0391	cp07	27.85	pv_chr02	26283313
2_21119	cp07	27.85	pv_chr02	26286495
2_10250	cp07	28.06	pv_chr02	26296992
2_10251	cp07	28.06	pv_chr02	26300289
M6338	pl06	30.563	pv_chr02	26311428
M30381	pl06	30.563	pv_chr02	26313118
M30382	pl06	30.563	pv_chr02	26313118
2_19042	cp07	28.06	pv_chr02	26313342
M27930	pl06	31.754	pv_chr02	26313370
M27931	pl06	31.754	pv_chr02	26313370
M27932	pl06	31.754	pv_chr02	26313370
M18113	pl06	30.563	pv_chr02	26313596
2_19041	cp07	28.06	pv_chr02	26313695
M18111	pl06	30.563	pv_chr02	26313759
M18112	pl06	30.563	pv_chr02	26313759
2_23823	cp07	28.06	pv_chr02	26317040
2_23824	cp07	28.06	pv_chr02	26317456
2_22328	cp07	28.06	pv_chr02	26319514
2_16320	cp07	28.06	pv_chr02	26333984
M10557	pl06	30.861	pv_chr02	26334429
M6285	pl06	30.563	pv_chr02	26335776
M6286	pl06	30.563	pv_chr02	26335776
2_16321	cp07	28.06	pv_chr02	26336448
2_16322	cp07	28.06	pv_chr02	26337020
M17481	pl06	30.563	pv_chr02	26337808
M17482	pl06	30.563	pv_chr02	26337808
2_16323	cp07	28.06	pv_chr02	26338372
2_50225	cp07	27.85	pv_chr02	26342674
2_22939	cp07	27.85	pv_chr02	26353131
1_0755	cp07	27.85	pv_chr02	26356580
2_52971	cp08	46.14	pv_chr02	26356594
2_24004	cp07	27.85	pv_chr02	26361791
2_18681	cp07	27.62	pv_chr02	26366610
2_18680	cp07	27.85	pv_chr02	26367041
M18460	pl07	30.608	pv_chr02	26370055
M10181	pl03	66.247	pv_chr02	26370059
M10182	pl03	64.758	pv_chr02	26370059
M10183	pl03	64.758	pv_chr02	26370059
2_18105	cp07	27.62	pv_chr02	26372764
M19036	pl06	30.563	pv_chr02	26374181
M19034	pl06	30.563	pv_chr02	26374352
M19035	pl06	30.563	pv_chr02	26374352
2_18004	cp07	27.62	pv_chr02	26379661
2_18005	cp07	27.62	pv_chr02	26381989
1_0906	cp07	27.85	pv_chr02	26399228
2_30895	cp07	27.85	pv_chr02	26400183
2_19342	cp07	27.62	pv_chr02	26400495
2_07494	cp07	27.4	pv_chr02	26409138
2_07493	cp07	27.4	pv_chr02	26409826
M8660	pl06	30.265	pv_chr02	26413067
M8661	pl06	30.265	pv_chr02	26413067
1_0912	cp07	27.4	pv_chr02	26413493
2_24170	cp07	27.4	pv_chr02	26427687
2_24171	cp07	27.4	pv_chr02	26429158
M14542	pl06	30.563	pv_chr02	26437350
2_22209	cp07	27.4	pv_chr02	26439389
2_22208	cp07	27.4	pv_chr02	26439992
1_1472	cp07	27.4	pv_chr02	26444259
2_29469	cp07	27.4	pv_chr02	26455938
2_29470	cp07	27.4	pv_chr02	26456323
2_08982	cp07	27.4	pv_chr02	26458859
M23733	pl06	30.265	pv_chr02	26458888
2_08983	cp07	27.85	pv_chr02	26459453
2_21923	cp07	27.4	pv_chr02	26469457
2_21922	cp07	27.85	pv_chr02	26469733
2_33656	cp07	27.4	pv_chr02	26473142
2_02487	cp07	27.4	pv_chr02	26478825
2_21094	cp07	27.4	pv_chr02	26484675
2_21095	cp07	27.4	pv_chr02	26485364
2_06221	cp07	27.15	pv_chr02	26488252
2_02486	cp07	27.4	pv_chr02	26493997
2_08764	cp07	27.4	pv_chr02	26501762
2_08765	cp07	27.4	pv_chr02	26505583
2_06220	cp07	27.15	pv_chr02	26519484
2_05405	cp07	26.19	pv_chr02	26531280
2_00063	cp07	26.93	pv_chr02	26531419
2_25812	cp07	26.93	pv_chr02	26615309
2_05404	cp07	26.93	pv_chr02	26619320
M4529	pl06	30.265	pv_chr02	26619603
M4530	pl06	30.265	pv_chr02	26619603
M4531	pl06	30.265	pv_chr02	26619846
M4532	pl06	30.265	pv_chr02	26619846
M3140	pl06	32.051	pv_chr02	26621263
M3141	pl06	32.051	pv_chr02	26621263
M3142	pl06	32.349	pv_chr02	26621263
M3143	pl06	32.349	pv_chr02	26621263
M3144	pl06	32.051	pv_chr02	26621263
2_24548	cp07	27.4	pv_chr02	26664873
2_18685	cp07	26.71	pv_chr02	26671091
M9289	pl06	30.265	pv_chr02	26672015
2_01251	cp07	26.19	pv_chr02	26673979
2_01254	cp07	26.19	pv_chr02	26679088
2_01252	cp07	26.71	pv_chr02	26680465
2_33694	cp07	26.19	pv_chr02	26680531
M29861	pl06	32.349	pv_chr02	26696822
M29862	pl06	32.646	pv_chr02	26696822
2_20772	cp07	26.19	pv_chr02	26709127
2_34246	cp07	26.19	pv_chr02	26712239
2_21912	cp07	26.19	pv_chr02	26715779
2_54165	cp07	26.19	pv_chr02	26716965
2_05407	cp07	26.93	pv_chr02	26734709
2_05406	cp07	26.19	pv_chr02	26735484
2_01253	cp07	26.19	pv_chr02	26746706
M17844	pl06	30.563	pv_chr02	26787664
M3388	pl06	30.563	pv_chr02	26787954
2_03403	cp07	26.19	pv_chr02	26804959
2_03402	cp07	26.71	pv_chr02	26807948
2_47270	cp07	26.71	pv_chr02	26809987
2_17075	cp07	26.71	pv_chr02	26813435
2_17076	cp07	26.71	pv_chr02	26813841
2_38923	cp05	34.37	pv_chr02	26817761
2_49629	cp07	26.19	pv_chr02	26829152
2_21968	cp07	26.19	pv_chr02	26831835
2_21967	cp07	26.54	pv_chr02	26832431
2_07640	cp07	26.19	pv_chr02	26847947
2_19245	cp07	26.19	pv_chr02	26865511
2_19246	cp07	26.19	pv_chr02	26866209
2_24164	cp07	26.19	pv_chr02	26896221
2_15800	cp07	26.19	pv_chr02	26916537
1_0023	cp07	26.19	pv_chr02	26917214
2_15799	cp07	26.19	pv_chr02	26918288
2_11570	cp07	26.19	pv_chr02	26920874
2_11569	cp07	26.19	pv_chr02	26923455
2_10151	cp07	26.19	pv_chr02	26926182
2_23395	cp07	25.99	pv_chr02	26943922
2_23396	cp07	25.99	pv_chr02	26944293
2_12386	cp07	26.19	pv_chr02	26969005
2_12387	cp07	26.19	pv_chr02	26970682
2_21556	cp07	25.74	pv_chr02	27029333
2_21557	cp07	25.74	pv_chr02	27029610
2_09239	cp07	25.74	pv_chr02	27054054
2_08562	cp07	25.74	pv_chr02	27063067
2_24797	cp01	17.78	pv_chr02	27076475
2_17555	cp07	25.74	pv_chr02	27078774
2_11402	cp07	25.74	pv_chr02	27083306
2_11401	cp07	25.74	pv_chr02	27086720
2_15268	cp07	26.19	pv_chr02	27088790
1_0983	cp07	26.19	pv_chr02	27089271
2_07915	cp07	26.19	pv_chr02	27092816
2_07912	cp07	26.19	pv_chr02	27098345
2_07913	cp07	26.19	pv_chr02	27099084
2_48718	cp07	26.19	pv_chr02	27100153
2_02017	cp07	26.19	pv_chr02	27107138
2_02018	cp07	25.74	pv_chr02	27108041
2_02015	cp07	25.74	pv_chr02	27115241
2_02016	cp07	25.74	pv_chr02	27115507
2_02013	cp07	26.19	pv_chr02	27119378
2_02014	cp07	26.19	pv_chr02	27119897
2_02011	cp07	25.74	pv_chr02	27126530
2_02012	cp07	25.74	pv_chr02	27127027
2_04632	cp07	25.74	pv_chr02	27133044
2_04631	cp07	25.74	pv_chr02	27149874
2_01886	cp07	26.19	pv_chr02	27279809
2_01887	cp07	26.19	pv_chr02	27280900
2_05664	cp07	25.57	pv_chr02	27310975
2_04877	cp07	25.37	pv_chr02	27324041
2_04878	cp07	25.37	pv_chr02	27325347
2_16553	cp07	25.18	pv_chr02	27364884
2_01803	cp07	25.18	pv_chr02	27383641
2_30332	cp07	25.18	pv_chr02	27422565
2_30438	cp07	25.18	pv_chr02	27435381
2_17205	cp07	25.18	pv_chr02	27437267
2_17204	cp07	25.18	pv_chr02	27444009
2_48161	cp07	25.18	pv_chr02	27469867
2_34375	cp07	25.18	pv_chr02	27473699
2_15707	cp07	25	pv_chr02	27635967
M3308	pl01	38.952	pv_chr02	27677626
M3309	pl01	38.952	pv_chr02	27677626
2_01135	cp07	24.53	pv_chr02	27812366
2_01136	cp07	24.53	pv_chr02	27812898
2_04439	cp07	24.09	pv_chr02	27844326
2_05695	cp07	24.09	pv_chr02	27852149
2_19106	cp07	24.31	pv_chr02	27859031
2_22927	cp07	24.31	pv_chr02	27882637
2_22926	cp07	24.31	pv_chr02	27885519
2_30996	cp07	24.09	pv_chr02	27889356
2_30997	cp07	24.09	pv_chr02	27889757
2_24304	cp07	24.09	pv_chr02	27895479
2_47978	cp07	24.09	pv_chr02	27903446
2_32478	cp07	24.09	pv_chr02	27905836
2_00934	cp07	24.09	pv_chr02	27906694
2_20610	cp07	23.73	pv_chr02	27923478
2_20609	cp07	23.73	pv_chr02	27924145
2_04980	cp07	23.73	pv_chr02	27932110
2_04979	cp07	23.73	pv_chr02	27934127
2_04978	cp07	23.73	pv_chr02	27935673
2_04977	cp07	23.73	pv_chr02	27938301
2_06800	cp07	23.73	pv_chr02	27942761
2_06801	cp07	24.09	pv_chr02	27950929
2_04667	cp07	23.73	pv_chr02	27966772
2_26380	cp07	23.73	pv_chr02	27991843
2_32082	cp07	23.73	pv_chr02	28044899
2_08135	cp07	23.73	pv_chr02	28045088
2_47276	cp07	23.73	pv_chr02	28072086
2_01409	cp07	23.4	pv_chr02	28072866
2_01410	cp07	23.4	pv_chr02	28073547
2_49367	cp07	24.09	pv_chr02	28074815
2_24868	cp07	23.4	pv_chr02	28075063
2_44275	cp07	23.73	pv_chr02	28075202
2_24869	cp07	23.4	pv_chr02	28075652
2_16442	cp07	23.4	pv_chr02	28126339
2_16443	cp07	23.4	pv_chr02	28126900
2_30285	cp07	23.04	pv_chr02	28127312
2_51832	cp09	49.56	pv_chr02	28132259
2_18335	cp07	23.04	pv_chr02	28150715
2_44507	cp07	22.84	pv_chr02	28152901
2_15853	cp07	23.04	pv_chr02	28164567
2_15852	cp07	23.04	pv_chr02	28166336
2_55567	cp07	23.04	pv_chr02	28168269
2_54647	cp07	23.4	pv_chr02	28191661
2_05456	cp07	22.84	pv_chr02	28193632
2_05457	cp07	22.84	pv_chr02	28194873
2_20064	cp07	23.4	pv_chr02	28197978
2_20063	cp07	22.84	pv_chr02	28198730
2_02148	cp07	23.04	pv_chr02	28203307
2_02147	cp07	23.04	pv_chr02	28205319
2_16113	cp07	18.66	pv_chr02	28211334
2_07211	cp07	23.04	pv_chr02	28212196
2_07213	cp07	23.04	pv_chr02	28240849
2_19128	cp07	23.04	pv_chr02	28245378
2_33313	cp07	23.04	pv_chr02	28274281
2_30782	cp07	23.04	pv_chr02	28274306
2_32214	cp07	23.04	pv_chr02	28274546
2_48407	cp02	29.85	pv_chr02	28285603
2_18420	cp07	22.84	pv_chr02	28313232
2_33223	cp07	22.84	pv_chr02	28313278
2_18918	cp07	22.84	pv_chr02	28338813
2_53259	cp07	23.04	pv_chr02	28350577
2_20896	cp07	23.04	pv_chr02	28354043
2_11050	cp07	23.04	pv_chr02	28392464
2_11049	cp07	23.04	pv_chr02	28394314
2_28722	cp07	23.04	pv_chr02	28399889
2_21796	cp07	23.21	pv_chr02	28410882
2_21795	cp07	23.04	pv_chr02	28411937
2_30595	cp07	23.4	pv_chr02	28414120
2_30594	cp07	22.84	pv_chr02	28414827
2_10669	cp07	23.4	pv_chr02	28417008
2_10668	cp07	23.04	pv_chr02	28417629
2_09751	cp07	23.04	pv_chr02	28427224
2_09750	cp07	23.04	pv_chr02	28427722
2_22929	cp07	23.4	pv_chr02	28461580
2_22928	cp07	23.04	pv_chr02	28462556
2_42906	cp07	22.84	pv_chr02	28468403
2_23552	cp07	22.84	pv_chr02	28472874
2_23553	cp07	22.84	pv_chr02	28474279
2_15556	cp07	22.84	pv_chr02	28478346
2_46934	cp07	22.84	pv_chr02	28481079
2_46164	cp07	22.84	pv_chr02	28494733
2_20862	cp07	22.84	pv_chr02	28498094
2_21071	cp07	22.84	pv_chr02	28543488
2_51389	cp07	22.84	pv_chr02	28573458
2_54694	cp07	22.84	pv_chr02	28575323
2_50058	cp07	22.84	pv_chr02	28585576
2_14155	cp07	22.84	pv_chr02	28590414
M8281	pl01	74.443	pv_chr02	28592742
2_54298	cp03	56.96	pv_chr02	28594154
M10676	pl02	48.064	pv_chr02	28596435
2_49938	cp07	22.84	pv_chr02	28598376
2_06198	cp07	22.84	pv_chr02	28622633
2_11064	cp07	22.84	pv_chr02	28633701
2_11063	cp07	22.84	pv_chr02	28636173
2_10300	cp07	22.84	pv_chr02	28640836
2_10301	cp07	22.84	pv_chr02	28641443
2_23462	cp07	22.84	pv_chr02	28645362
2_23461	cp07	22.84	pv_chr02	28646775
1_0659	cp07	22.84	pv_chr02	28696910
2_15182	cp01	13.8	pv_chr02	28770595
2_04000	cp07	22.84	pv_chr02	28774983
2_04001	cp07	22.84	pv_chr02	28776386
2_15927	cp07	22.67	pv_chr02	28787433
2_15928	cp07	22.67	pv_chr02	28787982
2_19037	cp07	22.67	pv_chr02	28801503
2_19038	cp07	22.67	pv_chr02	28801768
2_48760	cp07	22.32	pv_chr02	28816620
2_15838	cp07	21.81	pv_chr02	28837647
2_15839	cp07	21.81	pv_chr02	28838350
1_0385	cp07	22.84	pv_chr02	28872825
2_12450	cp07	21.81	pv_chr02	28901106
2_08576	cp07	21.81	pv_chr02	28932836
2_08575	cp07	21.81	pv_chr02	28933276
2_16180	cp07	21.42	pv_chr02	28972357
2_19457	cp07	21.42	pv_chr02	28987507
2_18159	cp07	22.84	pv_chr02	29018861
2_18158	cp07	22.84	pv_chr02	29019517
2_02715	cp07	21.42	pv_chr02	29030105
2_02714	cp07	21.42	pv_chr02	29030513
2_14308	cp07	21.42	pv_chr02	29047477
2_29724	cp07	22.84	pv_chr02	29053169
2_14307	cp07	22.84	pv_chr02	29053569
2_14306	cp07	22.84	pv_chr02	29054014
2_12344	cp07	22.84	pv_chr02	29124351
2_29109	cp07	22.84	pv_chr02	29125316
2_03750	cp07	22.84	pv_chr02	29137841
2_07673	cp07	22.84	pv_chr02	29143877
2_07672	cp07	22.84	pv_chr02	29145334
2_27582	cp07	22.84	pv_chr02	29147058
M28938	pl03	45.828	pv_chr02	29277778
2_30360	cp07	51.36	pv_chr02	29482104
2_51637	cp07	51.36	pv_chr02	29509874
2_33041	cp07	51.36	pv_chr02	29520139
2_14674	cp07	51.36	pv_chr02	29520839
2_14673	cp07	51.36	pv_chr02	29528855
M16123	pl06	7.81	pv_chr02	29542652
M7312	pl01	58.369	pv_chr02	29561521
2_32947	cp07	51.61	pv_chr02	29572672
2_29137	cp07	51.36	pv_chr02	29572777
1_0824	cp07	51.36	pv_chr02	29575187
2_33569	cp07	51.36	pv_chr02	29575187
2_33570	cp07	51.36	pv_chr02	29576169
2_07737	cp07	51.61	pv_chr02	29587849
2_07738	cp07	51.61	pv_chr02	29593848
2_09504	cp07	51.61	pv_chr02	29598595
2_09503	cp07	51.61	pv_chr02	29598912
M2171	pl06	5.071	pv_chr02	29601136
2_54991	cp07	51.61	pv_chr02	29612345
1_0056	cp07	51.61	pv_chr02	29613171
2_19498	cp07	51.61	pv_chr02	29613403
2_19161	cp07	51.36	pv_chr02	29628655
2_33348	cp07	51.36	pv_chr02	29628726
2_25912	cp07	51.61	pv_chr02	29658141
2_16478	cp07	51.61	pv_chr02	29668215
2_16479	cp07	51.61	pv_chr02	29670483
2_20667	cp07	51.86	pv_chr02	29697824
2_31270	cp07	51.86	pv_chr02	29698458
2_06857	cp07	51.86	pv_chr02	29724137
M6926	pl06	72.859	pv_chr02	29724315
2_06856	cp07	51.86	pv_chr02	29727579
M4045	pl09	49.206	pv_chr02	29731513
M4046	pl09	49.206	pv_chr02	29731513
2_44007	cp04	43.09	pv_chr02	29734489
2_30614	cp07	51.86	pv_chr02	29734674
2_14518	cp07	52.05	pv_chr02	29764633
2_14517	cp07	52.03	pv_chr02	29765105
2_06937	cp07	52.05	pv_chr02	29835157
2_21811	cp07	51.61	pv_chr02	29853837
2_24808	cp07	51.61	pv_chr02	29879430
2_23459	cp07	51.61	pv_chr02	29882284
2_02497	cp07	53.09	pv_chr02	30096678
2_02498	cp07	53.09	pv_chr02	30097389
2_13850	cp07	53.09	pv_chr02	30105695
2_23586	cp07	53.09	pv_chr02	30123729
2_22006	cp07	53.09	pv_chr02	30145905
2_31604	cp07	53.09	pv_chr02	30147837
1_0305	cp07	53.09	pv_chr02	30149026
2_15851	cp07	53.09	pv_chr02	30150892
2_15850	cp07	53.09	pv_chr02	30151153
M18520	pl06	21.514	pv_chr02	30152247
2_16489	cp07	53.09	pv_chr02	30154302
2_45616	cp06	41.23	pv_chr02	30177567
2_19722	cp07	53.09	pv_chr02	30180106
2_16174	cp07	53.09	pv_chr02	30193908
2_52661	cp07	53.09	pv_chr02	30212497
2_31567	cp07	52.5	pv_chr02	30218192
2_21874	cp07	53.09	pv_chr02	30219404
2_23760	cp07	53.09	pv_chr02	30230180
2_34958	cp07	53.09	pv_chr02	30241898
2_40502	cp07	53.09	pv_chr02	30276292
M4452	pl06	6.619	pv_chr02	30305261
M15038	pl06	6.917	pv_chr02	30322774
2_20526	cp07	53.76	pv_chr02	30335948
2_48296	cp07	53.56	pv_chr02	30337752
2_40600	cp07	53.56	pv_chr02	30365236
2_02352	cp03	84.33	pv_chr02	30367393
2_19035	cp07	54.2	pv_chr02	30373242
2_23285	cp07	53.76	pv_chr02	30377381
2_23286	cp07	54.2	pv_chr02	30378324
2_07803	cp08	81.46	pv_chr02	30384976
2_16403	cp07	53.76	pv_chr02	30401385
2_10615	cp01	40.58	pv_chr02	30407037
2_10616	cp01	40.58	pv_chr02	30407448
2_45148	cp07	53.76	pv_chr02	30416950
2_17149	cp07	54.2	pv_chr02	30434509
2_17148	cp07	54.2	pv_chr02	30434726
2_03218	cp07	54.2	pv_chr02	30449406
2_03217	cp07	54.2	pv_chr02	30449926
M89	pl06	2.928	pv_chr02	30451191
2_47636	cp08	32.48	pv_chr02	30455769
2_03219	cp07	54.2	pv_chr02	30460559
2_03220	cp07	54.2	pv_chr02	30462935
2_03221	cp07	54.2	pv_chr02	30475321
2_15286	cp07	54.4	pv_chr02	30509995
2_15285	cp07	54.4	pv_chr02	30511749
2_40643	cp11	27.16	pv_chr02	30600758
2_11949	cp07	40.78	pv_chr02	30755740
2_11948	cp07	40.78	pv_chr02	30756927
2_06589	cp07	40.78	pv_chr02	30763411
2_06588	cp07	40.78	pv_chr02	30764044
2_11946	cp07	40.78	pv_chr02	30773253
2_11947	cp07	40.78	pv_chr02	30773607
M5762	pl02	47.469	pv_chr02	30783685
2_03744	cp07	40.78	pv_chr02	30795247
2_12526	cp07	40.78	pv_chr02	30813475
2_11702	cp07	40.78	pv_chr02	30826161
2_11704	cp07	40.78	pv_chr02	30828471
2_11705	cp07	40.78	pv_chr02	30830891
2_05640	cp07	40.78	pv_chr02	30833202
2_19280	cp07	40.78	pv_chr02	30836818
1_0392	cp07	40.59	pv_chr02	30919598
2_02369	cp07	40.59	pv_chr02	30919598
2_38227	cp07	40.59	pv_chr02	30945727
2_20996	cp07	40.59	pv_chr02	30964819
2_42813	cp06	58.9	pv_chr02	30984080
2_27072	cp07	40.59	pv_chr02	30987398
M18879	pl04	5.43	pv_chr02	30995097
2_13746	cp03	65.04	pv_chr02	31030898
2_45507	cp03	56.96	pv_chr02	31040744
2_04079	cp03	65.04	pv_chr02	31046150
2_15319	cp03	65.04	pv_chr02	31052337
2_15320	cp03	65.04	pv_chr02	31052738
2_12782	cp03	65.04	pv_chr02	31075944
2_12781	cp03	65.04	pv_chr02	31076940
2_19411	cp03	65.04	pv_chr02	31082716
2_09026	cp03	65.04	pv_chr02	31098176
2_09027	cp03	65.04	pv_chr02	31098666
2_09025	cp03	65.04	pv_chr02	31107510
2_47861	cp04	19.9	pv_chr02	31116535
2_14915	cp03	65.04	pv_chr02	31121518
2_14916	cp03	65.04	pv_chr02	31122304
M29628	pl07	73.742	pv_chr02	31128765
2_17070	cp03	65.04	pv_chr02	31137009
2_16390	cp03	65.04	pv_chr02	31170854
2_08063	cp03	65.04	pv_chr02	31203895
2_08064	cp03	65.04	pv_chr02	31207606
2_40811	cp03	65.04	pv_chr02	31210010
1_0654	cp03	65.04	pv_chr02	31223554
2_00845	cp03	65.04	pv_chr02	31223822
2_29909	cp07	20.71	pv_chr02	31258313
2_13273	cp03	65.47	pv_chr02	31295439
2_46944	cp03	65.47	pv_chr02	31327577
M17930	pl06	65.418	pv_chr02	31329517
M17931	pl06	65.418	pv_chr02	31329517
M5565	pl02	84.854	pv_chr02	31435066
2_13027	cp03	65.47	pv_chr02	31508089
2_55595	cp03	65.83	pv_chr02	31532264
2_04134	cp03	65.83	pv_chr02	31567109
2_35548	cp03	65.83	pv_chr02	31767209
M24499	pl06	97.148	pv_chr02	31819580
M24500	pl06	97.148	pv_chr02	31819580
2_14635	cp03	54.99	pv_chr02	31861162
2_29802	cp03	54.99	pv_chr02	31861461
2_05483	cp03	54.99	pv_chr02	31919403
2_42072	cp05	39.37	pv_chr02	31929219
2_29630	cp06	58.9	pv_chr02	31933340
2_43337	cp01	45.88	pv_chr02	32030258
2_03476	cp03	55.15	pv_chr02	32030789
2_03477	cp03	55.15	pv_chr02	32031164
2_55193	cp10	43.58	pv_chr02	32076142
2_55477	cp03	55.84	pv_chr02	32095763
2_16274	cp03	55.84	pv_chr02	32098733
2_16275	cp03	55.84	pv_chr02	32104017
2_16276	cp03	55.84	pv_chr02	32105869
2_16277	cp03	55.84	pv_chr02	32106117
2_15439	cp03	55.84	pv_chr02	32131417
2_15438	cp03	55.84	pv_chr02	32131896
M10820	pl03	29.93	pv_chr02	32165097
2_27065	cp03	55.84	pv_chr02	32198442
2_18406	cp03	55.84	pv_chr02	32201410
2_03836	cp03	55.84	pv_chr02	32230162
2_33503	cp03	55.84	pv_chr02	32248962
2_31412	cp03	55.84	pv_chr02	32249372
2_12402	cp03	55.84	pv_chr02	32266210
2_12401	cp03	55.84	pv_chr02	32266618
2_40147	cp03	56.28	pv_chr02	32284467
2_45886	cp03	56.46	pv_chr02	32288750
2_03429	cp03	56.46	pv_chr02	32310836
2_03430	cp03	56.46	pv_chr02	32312241
2_05401	cp03	55.84	pv_chr02	32322057
2_05400	cp03	56.46	pv_chr02	32323417
2_01650	cp03	56.46	pv_chr02	32358960
2_17791	cp03	56.96	pv_chr02	32385875
2_32455	cp03	56.96	pv_chr02	32401353
2_00468	cp03	56.96	pv_chr02	32427079
2_24637	cp03	56.96	pv_chr02	32428763
2_00467	cp03	56.96	pv_chr02	32429689
2_31017	cp03	56.96	pv_chr02	32442772
2_19725	cp03	56.96	pv_chr02	32443283
2_28308	cp09	55.18	pv_chr02	32452071
2_32566	cp03	56.78	pv_chr02	32463282
2_14478	cp03	56.78	pv_chr02	32477204
2_54363	cp03	56.78	pv_chr02	32492193
2_21331	cp03	56.78	pv_chr02	32494486
2_21332	cp03	56.78	pv_chr02	32495701
2_21938	cp03	56.78	pv_chr02	32505436
2_25378	cp03	56.96	pv_chr02	32539364
2_01458	cp03	56.96	pv_chr02	32553184
2_14551	cp03	56.96	pv_chr02	32607601
2_28628	cp05	69.8	pv_chr02	32610986
2_14550	cp03	56.96	pv_chr02	32614796
2_24327	cp03	56.96	pv_chr02	32623755
2_02833	cp03	56.96	pv_chr02	32632342
2_13086	cp03	56.96	pv_chr02	32644894
2_10634	cp03	56.96	pv_chr02	32663045
2_10633	cp03	56.96	pv_chr02	32663686
2_26157	cp03	56.96	pv_chr02	32675842
2_21754	cp03	56.96	pv_chr02	32683478
2_21753	cp03	56.96	pv_chr02	32685058
2_02783	cp03	56.96	pv_chr02	32695341
2_05576	cp03	56.96	pv_chr02	32711679
2_04469	cp03	56.96	pv_chr02	32735967
2_09244	cp03	56.96	pv_chr02	32752699
1_1439	cp03	56.78	pv_chr02	32806739
2_42714	cp03	56.78	pv_chr02	32809747
M14014	pl06	97.446	pv_chr02	32811389
2_00226	cp03	56.78	pv_chr02	32817923
M20787	pl04	60.052	pv_chr02	32818205
M20788	pl04	60.052	pv_chr02	32818205
M15077	pl04	60.052	pv_chr02	32832758
2_02281	cp03	58.25	pv_chr02	32887508
2_02280	cp03	57.8	pv_chr02	32888622
2_49253	cp03	58.25	pv_chr02	32893303
2_38721	cp03	56.96	pv_chr02	32948480
2_18631	cp03	56.96	pv_chr02	32949128
1_0176	cp03	56.96	pv_chr02	32958502
2_20871	cp03	56.96	pv_chr02	32958502
2_31338	cp03	56.96	pv_chr02	32959125
2_33597	cp03	56.96	pv_chr02	32966033
2_24566	cp03	54.99	pv_chr02	33005981
2_02786	cp03	54.99	pv_chr02	33026106
2_26169	cp03	113.36	pv_chr02	33041227
2_03501	cp03	48.91	pv_chr02	33099143
M227	pl09	30.148	pv_chr02	33127845
M228	pl09	30.148	pv_chr02	33127845
2_08488	cp03	54.99	pv_chr02	33212994
2_08489	cp03	54.99	pv_chr02	33213925
2_10735	cp03	54.99	pv_chr02	33239618
2_41244	cp09	46.29	pv_chr02	33244257
2_07303	cp03	54.49	pv_chr02	33258864
2_32714	cp03	54.49	pv_chr02	33259130
2_10954	cp03	54.31	pv_chr02	33282632
2_10953	cp03	54.31	pv_chr02	33284020
2_19026	cp03	54.99	pv_chr02	33381132
2_50014	cp03	54.99	pv_chr02	33383596
2_39495	cp03	53.8	pv_chr02	33419463
2_20881	cp03	54.99	pv_chr02	33422924
2_23825	cp03	54.99	pv_chr02	33449503
2_33607	cp03	54.99	pv_chr02	33449981
1_0740	cp03	54.99	pv_chr02	33474970
2_13690	cp03	54.99	pv_chr02	33474970
2_16333	cp03	53.59	pv_chr02	33503498
2_16334	cp03	53.59	pv_chr02	33504151
2_32545	cp03	53.11	pv_chr02	33537411
2_02900	cp03	54.99	pv_chr02	33537532
2_02901	cp03	53.11	pv_chr02	33544827
2_02902	cp03	53.11	pv_chr02	33549151
2_33142	cp03	53.11	pv_chr02	33556638
2_17086	cp03	53.11	pv_chr02	33556791
2_22962	cp03	53.11	pv_chr02	33579940
2_22963	cp03	53.11	pv_chr02	33580938
2_08942	cp03	53.11	pv_chr02	33591687
2_08943	cp03	53.11	pv_chr02	33592018
2_53989	cp03	81.32	pv_chr02	33622199
2_26859	cp03	54.99	pv_chr02	33640864
2_05756	cp03	54.99	pv_chr02	33642893
2_26860	cp03	54.99	pv_chr02	33643163
2_05757	cp03	53.59	pv_chr02	33643944
2_48115	cp03	53.11	pv_chr02	33707727
2_13600	cp03	52.6	pv_chr02	33721485
M19006	pl02	45.683	pv_chr02	33723462
2_38702	cp03	54.99	pv_chr02	33728836
M17751	pl02	26.275	pv_chr02	33750026
M17752	pl02	26.573	pv_chr02	33750026
M17753	pl02	26.275	pv_chr02	33750026
2_26883	cp03	124.05	pv_chr02	33786792
M16730	pl02	91.401	pv_chr02	33786803
2_30128	cp03	51.87	pv_chr02	33809962
2_04056	cp03	53.11	pv_chr02	33839936
2_06381	cp03	53.11	pv_chr02	33866582
2_06382	cp03	53.11	pv_chr02	33871912
2_14710	cp07	5.66	pv_chr02	33891819
2_33097	cp03	53.11	pv_chr02	33904099
2_16052	cp03	53.11	pv_chr02	33907843
2_00135	cp03	53.11	pv_chr02	33944795
2_46273	cp03	51.87	pv_chr02	34039312
2_32458	cp03	51.87	pv_chr02	34042918
2_04960	cp03	51.87	pv_chr02	34059934
2_23724	cp03	51.87	pv_chr02	34068985
2_23725	cp03	51.87	pv_chr02	34071048
2_17765	cp03	51.21	pv_chr02	34134059
2_55237	cp03	50.81	pv_chr02	34209612
2_10293	cp03	50.81	pv_chr02	34211721
2_10292	cp03	50.81	pv_chr02	34213540
2_17126	cp03	50.81	pv_chr02	34217699
2_36111	cp03	50.81	pv_chr02	34240595
2_52622	cp03	50.81	pv_chr02	34256553
2_17476	cp03	50.81	pv_chr02	34259543
2_19093	cp03	50.81	pv_chr02	34270175
2_07289	cp03	50.81	pv_chr02	34274433
2_31891	cp03	50.63	pv_chr02	34313760
2_23651	cp03	50.63	pv_chr02	34316182
2_13169	cp03	50.63	pv_chr02	34358784
2_13170	cp03	50.63	pv_chr02	34359049
2_23896	cp03	50.63	pv_chr02	34363656
2_23897	cp03	50.05	pv_chr02	34365575
2_18263	cp03	50.63	pv_chr02	34371194
M11599	pl03	46.126	pv_chr02	34417251
2_35946	cp03	8.73	pv_chr02	34428417
M8590	pl04	14.42	pv_chr02	34429768
2_36913	cp03	8.73	pv_chr02	34430294
2_35606	cp03	50.6	pv_chr02	34484390
2_44930	cp03	50.63	pv_chr02	34485535
2_14658	cp03	50.6	pv_chr02	34492088
2_51003	cp03	50.42	pv_chr02	34502614
2_21443	cp03	50.42	pv_chr02	34504601
2_21442	cp03	50.42	pv_chr02	34504996
2_09046	cp03	50.24	pv_chr02	34522808
2_09045	cp03	50.24	pv_chr02	34523848
2_31877	cp03	50.24	pv_chr02	34540223
2_07380	cp03	50.24	pv_chr02	34546614
2_27445	cp03	50.24	pv_chr02	34549639
2_02306	cp03	50.05	pv_chr02	34571784
2_02305	cp03	50.05	pv_chr02	34573845
2_25446	cp03	49.61	pv_chr02	34606382
1_0145	cp03	49.61	pv_chr02	34626720
2_02334	cp03	49.61	pv_chr02	34628987
2_25484	cp03	49.61	pv_chr02	34630718
2_05648	cp03	49.44	pv_chr02	34664682
2_05647	cp03	49.44	pv_chr02	34667028
1_1122	cp03	49.44	pv_chr02	34667304
2_26091	cp03	49.44	pv_chr02	34670009
2_03806	cp03	49.44	pv_chr02	34674147
2_43800	cp08	37.87	pv_chr02	34676290
1_1277	cp03	49.44	pv_chr02	34680714
2_02436	cp03	49.44	pv_chr02	34690747
2_01438	cp03	49.44	pv_chr02	34695322
2_01091	cp03	49.28	pv_chr02	34711760
2_01092	cp03	49.28	pv_chr02	34716187
2_26872	cp03	49.61	pv_chr02	34718748
2_15769	cp03	49.28	pv_chr02	34730016
2_53986	cp03	49.61	pv_chr02	34738562
2_16779	cp03	49.61	pv_chr02	34747076
2_16780	cp03	49.61	pv_chr02	34747553
2_03166	cp03	49.12	pv_chr02	34795848
2_03165	cp03	48.91	pv_chr02	34796088
2_16725	cp03	48.91	pv_chr02	34806444
2_16726	cp03	48.91	pv_chr02	34807149
2_31491	cp03	48.91	pv_chr02	34812551
2_06969	cp03	48.91	pv_chr02	34813091
2_06968	cp03	48.91	pv_chr02	34815053
2_28914	cp03	48.91	pv_chr02	34815710
2_28913	cp03	48.91	pv_chr02	34817145
M226	pl09	30.445	pv_chr02	34845590
M24996	pl09	30.445	pv_chr02	34845865
2_04054	cp03	48.91	pv_chr02	34949265
2_41476	cp08	23.65	pv_chr02	34950319
2_44092	cp01	40.58	pv_chr02	34952370
2_54886	cp03	62.02	pv_chr02	34953534
2_37484	cp03	48.28	pv_chr02	34975219
2_42786	cp01	40.58	pv_chr02	34996989
2_14243	cp03	47.95	pv_chr02	35014438
2_19179	cp03	49.61	pv_chr02	35021747
2_19180	cp03	49.61	pv_chr02	35022032
2_03298	cp03	49.61	pv_chr02	35024004
2_01761	cp03	47.95	pv_chr02	35032345
2_01762	cp03	47.95	pv_chr02	35032665
2_17936	cp03	47.95	pv_chr02	35039347
2_17935	cp03	47.95	pv_chr02	35040510
2_42986	cp10	45.25	pv_chr02	35043337
M19008	pl01	146.758	pv_chr02	35049007
M19009	pl01	146.758	pv_chr02	35049007
M19010	pl01	146.758	pv_chr02	35049007
M6675	pl01	38.952	pv_chr02	35049483
2_10875	cp03	47.95	pv_chr02	35051792
2_10876	cp03	47.95	pv_chr02	35052109
1_1171	cp03	47.95	pv_chr02	35053840
2_10877	cp03	47.95	pv_chr02	35054518
2_10878	cp03	47.95	pv_chr02	35055447
2_15466	cp03	47.95	pv_chr02	35065167
2_15465	cp03	47.95	pv_chr02	35067892
2_09708	cp03	47.95	pv_chr02	35074725
2_09709	cp03	47.95	pv_chr02	35074994
2_21057	cp03	47.95	pv_chr02	35090586
2_21056	cp03	47.95	pv_chr02	35090968
2_15998	cp03	47.95	pv_chr02	35104881
2_04399	cp03	47.95	pv_chr02	35113353
2_04398	cp03	47.95	pv_chr02	35113756
2_27275	cp03	47.95	pv_chr02	35127794
2_10734	cp03	47.71	pv_chr02	35136437
2_10733	cp03	47.95	pv_chr02	35136896
1_0299	cp03	47.95	pv_chr02	35137219
2_44315	cp03	47.71	pv_chr02	35143239
2_15052	cp03	47.71	pv_chr02	35147902
2_15051	cp03	47.71	pv_chr02	35148180
2_37585	cp11	31.1	pv_chr02	35195407
M4998	pl09	33.422	pv_chr02	35228462
M4999	pl09	33.422	pv_chr02	35228462
2_41051	cp03	47.34	pv_chr02	35274579
2_21494	cp03	47.34	pv_chr02	35293148
2_21493	cp03	47.34	pv_chr02	35293978
2_11802	cp03	47.34	pv_chr02	35296405
2_28563	cp03	47.34	pv_chr02	35332269
2_05321	cp03	47.34	pv_chr02	35341085
2_05322	cp03	47.34	pv_chr02	35343392
2_05323	cp03	47.34	pv_chr02	35344304
2_05324	cp03	47.34	pv_chr02	35344801
2_31089	cp03	47.34	pv_chr02	35352154
1_1348	cp03	47.95	pv_chr02	35363002
2_22594	cp03	47.95	pv_chr02	35363002
2_23831	cp03	47.18	pv_chr02	35369728
2_26810	cp11	18.87	pv_chr02	35375751
2_21483	cp03	47.02	pv_chr02	35414779
2_21484	cp03	47.02	pv_chr02	35415153
2_05070	cp11	28	pv_chr02	35444946
2_05069	cp11	28	pv_chr02	35445471
2_11290	cp11	28	pv_chr02	35469500
M4641	pl07	24.536	pv_chr02	35474862
M4642	pl07	24.536	pv_chr02	35474862
2_11289	cp11	28	pv_chr02	35476968
2_53617	cp10	54.73	pv_chr02	35488425
2_31480	cp03	47.34	pv_chr02	35504395
2_31479	cp03	47.95	pv_chr02	35504941
2_53292	cp03	47.18	pv_chr02	35508739
2_12178	cp03	47.18	pv_chr02	35511006
2_12179	cp03	47.18	pv_chr02	35511586
2_18360	cp03	47.34	pv_chr02	35516368
2_32177	cp03	47.34	pv_chr02	35516502
2_47038	cp05	24.42	pv_chr02	35551990
2_47101	cp10	46.34	pv_chr02	35574477
2_28961	cp06	58.18	pv_chr02	35579584
2_10098	cp03	46.78	pv_chr02	35581626
2_23093	cp03	46.78	pv_chr02	35595747
2_23094	cp03	46.78	pv_chr02	35596779
2_38339	cp03	46.78	pv_chr02	35597702
2_19654	cp03	46.78	pv_chr02	35620751
2_18847	cp03	46.54	pv_chr02	35635433
2_33303	cp03	46.54	pv_chr02	35635662
2_27616	cp03	45.99	pv_chr02	35663410
2_07759	cp03	45.99	pv_chr02	35663927
2_10958	cp03	45.99	pv_chr02	35670807
M23686	pl07	35.796	pv_chr02	35682751
2_13371	cp03	45.99	pv_chr02	35684938
2_13372	cp03	45.99	pv_chr02	35685279
2_08736	cp03	45.99	pv_chr02	35690785
2_04730	cp03	45.99	pv_chr02	35697522
2_04729	cp03	45.99	pv_chr02	35698156
2_19596	cp03	45.99	pv_chr02	35715654
2_19595	cp03	45.99	pv_chr02	35716176
1_1205	cp03	45.99	pv_chr02	35725130
2_02700	cp03	45.99	pv_chr02	35725272
2_17294	cp03	45.99	pv_chr02	35731007
2_49747	cp03	45.99	pv_chr02	35747646
2_01993	cp03	45.99	pv_chr02	35747795
2_14028	cp03	45.44	pv_chr02	35764959
2_14027	cp03	45.44	pv_chr02	35770658
2_20528	cp03	45.44	pv_chr02	35778627
2_18299	cp03	45.44	pv_chr02	35786904
2_22134	cp03	45.44	pv_chr02	35802825
2_22133	cp03	45.44	pv_chr02	35803154
2_05429	cp03	45.44	pv_chr02	35842173
2_45122	cp03	45.44	pv_chr02	35842679
2_33308	cp03	45.44	pv_chr02	35843760
2_05289	cp03	45.44	pv_chr02	35843928
2_27698	cp03	45.44	pv_chr02	35998649
M7117	pl04	40.496	pv_chr02	36017377
2_13660	cp03	45.44	pv_chr02	36044311
2_05832	cp03	45.44	pv_chr02	36053775
2_17136	cp03	45.44	pv_chr02	36061747
2_17135	cp03	45.44	pv_chr02	36062642
2_20194	cp03	45.44	pv_chr02	36086476
2_20193	cp03	45.44	pv_chr02	36086897
2_18760	cp03	44.76	pv_chr02	36090950
2_34090	cp03	45.44	pv_chr02	36092694
2_28018	cp03	45.44	pv_chr02	36092712
2_18761	cp03	45.44	pv_chr02	36100209
2_28017	cp03	45.44	pv_chr02	36101231
2_18877	cp03	45.25	pv_chr02	36118326
2_23741	cp03	45.25	pv_chr02	36154853
2_23740	cp03	45.25	pv_chr02	36155727
M21417	pl08	74.514	pv_chr02	36180814
2_17014	cp03	45.99	pv_chr02	36183412
2_17015	cp03	45.99	pv_chr02	36186386
2_09543	cp03	45.99	pv_chr02	36203831
2_09542	cp03	45.99	pv_chr02	36204408
2_22613	cp03	45.99	pv_chr02	36217745
2_22614	cp03	45.99	pv_chr02	36219389
2_23417	cp03	45.99	pv_chr02	36223884
2_33592	cp03	45.99	pv_chr02	36224926
2_24180	cp03	45.99	pv_chr02	36236308
2_24179	cp03	45.99	pv_chr02	36237521
2_17519	cp03	45.99	pv_chr02	36262862
2_17520	cp03	45.99	pv_chr02	36265145
2_05290	cp03	45.99	pv_chr02	36282240
2_05291	cp03	45.99	pv_chr02	36283488
2_30771	cp03	45.99	pv_chr02	36291546
2_26215	cp03	45.99	pv_chr02	36302595
2_04153	cp03	45.99	pv_chr02	36302919
2_30632	cp03	45.99	pv_chr02	36322683
2_06559	cp03	45.99	pv_chr02	36353261
2_19643	cp03	45.99	pv_chr02	36364920
2_06237	cp03	45.99	pv_chr02	36382000
2_06238	cp03	45.99	pv_chr02	36382895
2_14097	cp03	45.99	pv_chr02	36400469
2_21713	cp03	45.99	pv_chr02	36404612
2_18482	cp03	45.99	pv_chr02	36413422
2_08457	cp03	45.99	pv_chr02	36424646
2_07758	cp03	45.99	pv_chr02	36425833
2_27617	cp03	45.99	pv_chr02	36427014
2_07760	cp03	45.99	pv_chr02	36430464
2_07761	cp03	45.99	pv_chr02	36431334
2_21098	cp03	45.99	pv_chr02	36445045
2_21099	cp03	45.44	pv_chr02	36445997
2_24745	cp03	45.09	pv_chr02	36462373
2_24746	cp03	45.09	pv_chr02	36462669
2_20745	cp03	45.09	pv_chr02	36469914
2_31292	cp03	45.09	pv_chr02	36470706
2_15471	cp03	44.76	pv_chr02	36490944
2_15472	cp03	44.76	pv_chr02	36491461
2_02635	cp03	44.76	pv_chr02	36508402
2_02634	cp03	44.76	pv_chr02	36508766
2_40236	cp03	44.76	pv_chr02	36530559
2_01696	cp03	44.76	pv_chr02	36534559
2_01697	cp03	44.76	pv_chr02	36534898
2_16431	cp03	44.76	pv_chr02	36540882
2_16432	cp03	44.76	pv_chr02	36541154
2_03031	cp03	44.76	pv_chr02	36548829
2_03032	cp03	44.76	pv_chr02	36549822
2_23631	cp03	44.76	pv_chr02	36556104
M9455	pl05	55.292	pv_chr02	36556271
M9456	pl05	55.292	pv_chr02	36556271
2_23632	cp03	44.76	pv_chr02	36556744
2_50195	cp03	44.76	pv_chr02	36569606
2_13981	cp03	44.76	pv_chr02	36584232
2_13980	cp03	44.76	pv_chr02	36584507
1_0064	cp03	44.76	pv_chr02	36601359
2_11301	cp03	44.76	pv_chr02	36601537
2_11302	cp03	44.76	pv_chr02	36602071
2_24265	cp03	44.76	pv_chr02	36605953
2_24264	cp03	44.76	pv_chr02	36606941
1_1286	cp03	44.76	pv_chr02	36623768
[truncated: 1,694 more rows]

## Sheet: PvChr3
Code of SNP markers	Different linkage groups	Genetic distance (cM)	Chromosome of Phaseolus vulgaris	Physical position on Phaseolus vulgaris genome
2_05562	cp02	24.41	pv_chr03	3158					pl: Code of our linkage maps of cowpea
2_04213	cp07	3.28	pv_chr03	68089					cp: Code of the consensus cowpea linkage maps (Muñoz-Amatriaín et al., 2017)
2_25215	cp03	51.87	pv_chr03	74578					pv_chr: Code of the Chromosomes of Phaseolus vulgaris
2_03666	cp10	27.96	pv_chr03	79421
2_25322	cp07	31.29	pv_chr03	84987
2_34298	cp07	1.2	pv_chr03	106443
2_20728	cp07	1	pv_chr03	125195
2_20729	cp07	1	pv_chr03	125448
2_51061	cp07	1	pv_chr03	137582
2_06083	cp07	1	pv_chr03	145727
2_06084	cp07	1	pv_chr03	146491
M5063	pl06	76.788	pv_chr03	148112
1_1418	cp07	1	pv_chr03	150481
2_07644	cp07	1	pv_chr03	162697
2_55245	cp07	1	pv_chr03	170772
2_04143	cp07	1	pv_chr03	177526
2_04142	cp07	1	pv_chr03	179416
2_45073	cp07	1	pv_chr03	187456
M2483	pl06	98.041	pv_chr03	200876
2_03428	cp07	1	pv_chr03	201016
2_25931	cp07	1	pv_chr03	205331
2_05340	cp07	0.43	pv_chr03	210989
M2482	pl06	76.788	pv_chr03	217300
2_04562	cp07	1	pv_chr03	224207
2_33868	cp07	1	pv_chr03	224211
2_28806	cp07	0.43	pv_chr03	248250
M21715	pl06	72.859	pv_chr03	266781
2_33817	cp07	1	pv_chr03	267435
2_04563	cp07	1	pv_chr03	274455
2_33905	cp07	1	pv_chr03	274533
2_21085	cp07	1	pv_chr03	309217
2_33498	cp07	1	pv_chr03	309707
2_34215	cp07	0.43	pv_chr03	318746
1_0261	cp07	0.43	pv_chr03	319395
2_11391	cp07	0.43	pv_chr03	319395
M28779	pl06	77.979	pv_chr03	325542
2_02432	cp07	0.43	pv_chr03	332447
2_02431	cp07	0.43	pv_chr03	336619
2_08866	cp07	0.43	pv_chr03	341639
2_08867	cp07	0.43	pv_chr03	343091
2_21192	cp07	0.43	pv_chr03	349573
2_21191	cp07	0.43	pv_chr03	350015
2_13449	cp07	0.43	pv_chr03	357473
2_29427	cp07	0.43	pv_chr03	357888
2_21048	cp07	0.43	pv_chr03	363781
2_21049	cp07	0.43	pv_chr03	364037
1_1521	cp07	0.43	pv_chr03	366356
M794	pl06	98.636	pv_chr03	371775
M795	pl06	98.636	pv_chr03	372081
2_33794	cp07	0.43	pv_chr03	396595
M17836	pl06	76.193	pv_chr03	396604
2_02539	cp07	0.43	pv_chr03	402457
2_20040	cp07	0.43	pv_chr03	406598
2_01231	cp07	0.22	pv_chr03	413064
2_01230	cp07	0.22	pv_chr03	413716
M5795	pl06	95.66	pv_chr03	414109
M5796	pl06	95.66	pv_chr03	414109
2_39363	cp07	0.43	pv_chr03	416622
2_18779	cp07	0.43	pv_chr03	418910
M23347	pl06	66.013	pv_chr03	419187
2_19614	cp07	0.22	pv_chr03	422826
M10171	pl06	61.847	pv_chr03	433980
M10169	pl06	61.549	pv_chr03	434369
M10170	pl06	61.847	pv_chr03	434369
2_18989	cp07	0.43	pv_chr03	438671
2_08913	cp07	0.43	pv_chr03	441860
2_08914	cp07	0.43	pv_chr03	442285
2_10529	cp07	0.43	pv_chr03	451579
2_00888	cp07	0.43	pv_chr03	460347
M13107	pl06	95.66	pv_chr03	460547
2_00889	cp07	0.43	pv_chr03	462056
M8902	pl06	96.553	pv_chr03	465391
2_45785	cp07	0.43	pv_chr03	465601
2_45065	cp07	0.43	pv_chr03	466869
2_05675	cp07	0.43	pv_chr03	478821
2_05676	cp07	0.43	pv_chr03	480657
2_47685	cp07	0.43	pv_chr03	484935
2_03735	cp07	0.43	pv_chr03	495905
2_03734	cp07	0.43	pv_chr03	496163
2_38859	cp07	0.43	pv_chr03	499844
M695	pl06	95.66	pv_chr03	508691
M696	pl06	95.66	pv_chr03	508992
M24128	pl06	95.66	pv_chr03	511878
2_22138	cp07	0.43	pv_chr03	512988
2_22137	cp07	0.43	pv_chr03	513875
2_04489	cp07	0.43	pv_chr03	520393
2_21310	cp07	0.43	pv_chr03	523002
2_21311	cp07	0.43	pv_chr03	528689
M20111	pl06	95.66	pv_chr03	539404
M20110	pl06	95.66	pv_chr03	539613
2_37888	cp07	0.43	pv_chr03	543340
M7330	pl06	95.66	pv_chr03	547657
2_07993	cp07	0.43	pv_chr03	553558
M13591	pl06	95.66	pv_chr03	555316
2_07994	cp07	0.43	pv_chr03	555357
2_54436	cp07	0.43	pv_chr03	556921
2_45730	cp07	0.43	pv_chr03	559027
M20888	pl06	95.66	pv_chr03	563246
2_12943	cp07	0.43	pv_chr03	631783
2_11923	cp07	0.43	pv_chr03	639217
2_14033	cp07	0.43	pv_chr03	648558
M6694	pl06	100.124	pv_chr03	667425
M6695	pl06	100.124	pv_chr03	667425
M10205	pl06	98.636	pv_chr03	675883
2_03400	cp07	0.43	pv_chr03	676461
2_07415	cp07	0.43	pv_chr03	687708
2_07416	cp07	0.43	pv_chr03	688066
2_04493	cp07	0.43	pv_chr03	700351
2_48338	cp07	0.43	pv_chr03	723167
2_04942	cp07	0.43	pv_chr03	723933
2_04943	cp07	0.43	pv_chr03	724354
2_24706	cp10	46.34	pv_chr03	728582
2_18764	cp07	3.28	pv_chr03	736944
2_33289	cp07	0.43	pv_chr03	737164
2_06320	cp07	0.43	pv_chr03	743169
2_06321	cp07	0.43	pv_chr03	743611
2_33826	cp01	24.06	pv_chr03	744356
2_27088	cp07	0.43	pv_chr03	746427
M8351	pl06	60.656	pv_chr03	751462
2_53516	cp07	0.43	pv_chr03	757557
M21701	pl06	96.553	pv_chr03	758175
2_13877	cp07	0.43	pv_chr03	758252
2_13878	cp07	0.43	pv_chr03	758509
2_33240	cp07	0.43	pv_chr03	795862
2_13569	cp07	0.43	pv_chr03	808471
2_13570	cp07	0.43	pv_chr03	809058
2_07006	cp07	0.43	pv_chr03	829598
2_07007	cp07	0.43	pv_chr03	830427
2_14510	cp07	0.43	pv_chr03	846602
2_14511	cp07	0.43	pv_chr03	847278
2_33969	cp07	0.43	pv_chr03	857154
2_21019	cp07	0.43	pv_chr03	859934
2_06545	cp07	0	pv_chr03	861504
2_16289	cp07	0.43	pv_chr03	869973
2_00057	cp07	0	pv_chr03	884262
M1964	pl06	98.041	pv_chr03	886833
M1965	pl06	98.041	pv_chr03	886833
2_07739	cp07	0	pv_chr03	900250
2_07740	cp07	0	pv_chr03	900584
2_24059	cp07	0	pv_chr03	906556
2_24058	cp07	0	pv_chr03	908550
2_28869	cp07	0	pv_chr03	914067
2_21133	cp07	0	pv_chr03	915855
2_32880	cp07	0	pv_chr03	930697
2_04189	cp07	0	pv_chr03	948060
2_33842	cp07	0	pv_chr03	949507
2_26234	cp07	0.43	pv_chr03	950878
2_26235	cp07	0	pv_chr03	951760
2_33843	cp07	0	pv_chr03	951814
2_20107	cp07	0.43	pv_chr03	952583
2_20414	cp07	0	pv_chr03	958888
2_44928	cp07	0.43	pv_chr03	962676
2_00910	cp07	0.43	pv_chr03	967887
2_00911	cp07	0	pv_chr03	968152
2_00912	cp07	0.43	pv_chr03	969561
2_00915	cp07	0.43	pv_chr03	972473
2_00913	cp07	0.43	pv_chr03	982375
2_00914	cp07	0	pv_chr03	982575
2_22033	cp07	0	pv_chr03	987222
2_02506	cp07	3.28	pv_chr03	1023366
2_02507	cp07	2.08	pv_chr03	1024484
2_11667	cp07	1.6	pv_chr03	1143784
2_35175	cp07	3.28	pv_chr03	1154721
2_09767	cp07	1.6	pv_chr03	1178242
2_26643	cp04	55.15	pv_chr03	1215109
2_18660	cp07	3.28	pv_chr03	1256853
2_54800	cp03	44.16	pv_chr03	1259980
2_17609	cp07	1.88	pv_chr03	1320925
2_37077	cp07	3.28	pv_chr03	1384418
2_25119	cp02	20.33	pv_chr03	1388246
2_35126	cp07	3.28	pv_chr03	1391414
2_35127	cp07	3.28	pv_chr03	1392617
2_38882	cp07	3.28	pv_chr03	1415430
2_00067	cp07	3.28	pv_chr03	1423777
2_08900	cp07	2.48	pv_chr03	1441606
2_08901	cp07	2.48	pv_chr03	1443297
2_16804	cp07	3.28	pv_chr03	1455963
2_16805	cp07	2.48	pv_chr03	1456909
2_16806	cp07	2.48	pv_chr03	1460175
2_04392	cp07	2.48	pv_chr03	1467318
2_00244	cp07	2.48	pv_chr03	1478614
2_12512	cp07	2.48	pv_chr03	1501190
2_40641	cp07	2.48	pv_chr03	1501350
2_12513	cp07	2.48	pv_chr03	1501557
M15156	pl06	69.585	pv_chr03	1501562
M15155	pl06	69.585	pv_chr03	1501713
2_40541	cp07	2.48	pv_chr03	1504570
M4801	pl06	62.74	pv_chr03	1506333
M11797	pl06	70.18	pv_chr03	1506404
M11798	pl06	78.872	pv_chr03	1506610
M11799	pl06	78.872	pv_chr03	1506610
M11800	pl06	78.872	pv_chr03	1506610
2_16244	cp07	3.28	pv_chr03	1512149
2_16245	cp07	3.28	pv_chr03	1512441
2_23349	cp07	3.28	pv_chr03	1520116
2_23348	cp07	3.28	pv_chr03	1520453
2_07217	cp07	3.28	pv_chr03	1528899
2_07218	cp07	3.28	pv_chr03	1533891
M394	pl06	62.74	pv_chr03	1542422
2_13598	cp07	3.28	pv_chr03	1543439
2_13599	cp07	3.28	pv_chr03	1544044
2_14147	cp07	13.83	pv_chr03	1561632
2_05565	cp10	30.62	pv_chr03	1566334
2_05564	cp10	30.62	pv_chr03	1567236
2_16613	cp10	30.62	pv_chr03	1568999
2_35735	cp10	30.49	pv_chr03	1569746
1_1402	cp10	18.6	pv_chr03	1577320
2_12593	cp11	28	pv_chr03	1582438
1_1014	cp07	3.28	pv_chr03	1584936
2_05216	cp07	3.28	pv_chr03	1585074
M5527	pl06	69.585	pv_chr03	1589300
M10993	pl06	70.18	pv_chr03	1590823
M13882	pl06	69.585	pv_chr03	1591709
2_11718	cp07	3.28	pv_chr03	1592063
2_11719	cp07	3.28	pv_chr03	1594802
M22627	pl06	88.159	pv_chr03	1597560
2_00961	cp07	3.28	pv_chr03	1627632
2_00960	cp07	3.28	pv_chr03	1627952
2_45079	cp07	3.28	pv_chr03	1628890
M15853	pl06	68.99	pv_chr03	1692867
2_01648	cp07	3.46	pv_chr03	1696078
2_54314	cp07	3.46	pv_chr03	1697982
M7427	pl06	69.883	pv_chr03	1698202
2_49834	cp07	3.65	pv_chr03	1702452
1_1446	cp07	3.28	pv_chr03	1703383
2_23933	cp07	3.46	pv_chr03	1704439
2_14897	cp07	3.46	pv_chr03	1709360
2_14898	cp07	3.46	pv_chr03	1711711
2_52789	cp07	3.46	pv_chr03	1717140
2_14052	cp07	3.46	pv_chr03	1720946
M17325	pl06	69.585	pv_chr03	1722936
M17326	pl06	69.585	pv_chr03	1723264
2_14053	cp07	3.46	pv_chr03	1724041
M23992	pl06	63.335	pv_chr03	1728106
2_01184	cp07	3.46	pv_chr03	1734421
M7165	pl06	70.18	pv_chr03	1735425
2_01183	cp07	3.46	pv_chr03	1735426
M11948	pl06	70.18	pv_chr03	1735509
M12000	pl06	69.585	pv_chr03	1738930
2_19528	cp07	3.46	pv_chr03	1739289
2_32239	cp07	3.46	pv_chr03	1739427
2_21023	cp07	3.65	pv_chr03	1761705
2_32883	cp07	3.65	pv_chr03	1789374
2_01977	cp07	3.65	pv_chr03	1797293
1_0719	cp07	3.65	pv_chr03	1799456
2_29418	cp05	26.72	pv_chr03	1863985
2_13420	cp05	26.72	pv_chr03	1864398
2_07397	cp07	3.86	pv_chr03	1922117
2_48715	cp07	3.65	pv_chr03	1967407
2_02247	cp07	4.25	pv_chr03	2097530
2_40697	cp07	7.86	pv_chr03	2098215
2_00887	cp03	71.95	pv_chr03	2112411
2_32920	cp07	4.25	pv_chr03	2118565
2_01325	cp07	4.25	pv_chr03	2154580
2_32606	cp07	4.25	pv_chr03	2163214
2_30326	cp10	0.64	pv_chr03	2275859
2_32674	cp07	4.42	pv_chr03	2424030
2_21070	cp07	4.42	pv_chr03	2432846
2_01620	cp07	7.86	pv_chr03	2439729
2_06803	cp07	7.12	pv_chr03	2449311
2_28085	cp07	7.12	pv_chr03	2460477
2_37641	cp11	28.87	pv_chr03	2460815
2_17960	cp07	7.31	pv_chr03	2463418
2_17959	cp07	7.12	pv_chr03	2463810
2_21495	cp07	7.12	pv_chr03	2473611
2_21496	cp07	7.12	pv_chr03	2474583
2_50317	cp07	7.12	pv_chr03	2476611
2_28471	cp03	76.61	pv_chr03	2481171
2_10375	cp03	76.61	pv_chr03	2481889
2_13609	cp07	7.12	pv_chr03	2494194
2_13608	cp07	7.12	pv_chr03	2494550
2_06171	cp07	5.66	pv_chr03	2595574
2_27036	cp07	5.66	pv_chr03	2600928
2_14711	cp07	5.66	pv_chr03	2649943
2_18805	cp07	5.66	pv_chr03	2652937
2_43660	cp05	33.04	pv_chr03	2687892
2_46989	cp07	7.86	pv_chr03	2740924
2_27522	cp07	7.86	pv_chr03	2743361
2_07549	cp07	7.86	pv_chr03	2744640
2_07548	cp07	7.86	pv_chr03	2747025
2_27294	cp07	7.86	pv_chr03	2758308
2_22266	cp07	7.86	pv_chr03	2768337
2_16547	cp07	7.86	pv_chr03	2777521
2_16546	cp07	7.86	pv_chr03	2778334
2_53162	cp11	30.56	pv_chr03	2805683
2_47672	cp10	46.34	pv_chr03	2807157
2_31419	cp07	6.01	pv_chr03	2824361
2_20662	cp07	5.83	pv_chr03	2842137
2_20661	cp07	5.83	pv_chr03	2842572
2_04523	cp07	5.66	pv_chr03	2857566
2_04524	cp07	5.66	pv_chr03	2858525
2_04522	cp07	5.66	pv_chr03	2863752
2_25423	cp03	68.71	pv_chr03	2873849
2_27313	cp07	7.86	pv_chr03	2906737
2_18531	cp07	7.86	pv_chr03	2917019
2_06526	cp07	7.86	pv_chr03	2926708
2_00393	cp07	7.86	pv_chr03	2975524
2_24601	cp07	5.24	pv_chr03	2977637
2_36681	cp04	56.14	pv_chr03	3035527
2_05825	cp07	4.25	pv_chr03	3063710
2_45381	cp07	4.83	pv_chr03	3113985
2_27204	cp07	5.05	pv_chr03	3118017
2_05426	cp07	4.83	pv_chr03	3126955
2_18602	cp07	4.83	pv_chr03	3181314
2_20456	cp02	24.41	pv_chr03	3199657
M21853	pl10	79.051	pv_chr03	3222533
2_49802	cp10	0.2	pv_chr03	3224052
2_01786	cp07	4.63	pv_chr03	3232021
2_10391	cp07	4.63	pv_chr03	3263774
2_10392	cp07	4.63	pv_chr03	3264150
2_31836	cp07	4.63	pv_chr03	3274657
2_32492	cp07	4.63	pv_chr03	3286570
2_06415	cp07	4.42	pv_chr03	3366013
2_00981	cp07	7.86	pv_chr03	3438773
2_18939	cp07	7.86	pv_chr03	3441798
2_04355	cp07	7.86	pv_chr03	3446116
2_04356	cp07	7.86	pv_chr03	3446972
M14924	pl06	98.934	pv_chr03	3454840
2_53620	cp07	7.86	pv_chr03	3470831
2_07269	cp07	7.86	pv_chr03	3480807
2_32713	cp07	7.86	pv_chr03	3480886
2_41937	cp07	7.86	pv_chr03	3485047
2_22082	cp07	7.86	pv_chr03	3507334
2_14946	cp07	7.86	pv_chr03	3512459
2_30097	cp02	44.31	pv_chr03	3518506
2_34200	cp07	7.86	pv_chr03	3520674
2_16988	cp07	7.86	pv_chr03	3534869
2_16989	cp07	7.86	pv_chr03	3535346
2_17302	cp07	7.86	pv_chr03	3560257
2_17303	cp07	7.86	pv_chr03	3560773
2_06650	cp07	7.86	pv_chr03	3577149
2_06651	cp07	7.86	pv_chr03	3577634
2_33031	cp07	7.86	pv_chr03	3600138
2_34509	cp07	7.86	pv_chr03	3608845
2_20763	cp07	7.86	pv_chr03	3616200
2_17298	cp07	9.03	pv_chr03	3652563
2_17297	cp07	8.64	pv_chr03	3656355
2_07677	cp07	9.03	pv_chr03	3663068
2_07676	cp07	9.03	pv_chr03	3664000
2_17636	cp07	8.64	pv_chr03	3710315
2_17637	cp07	8.64	pv_chr03	3710958
2_21282	cp07	8.64	pv_chr03	3723041
2_03870	cp07	9.03	pv_chr03	3736558
2_08756	cp07	9.03	pv_chr03	3748846
2_08757	cp07	7.86	pv_chr03	3749180
2_08755	cp07	9.03	pv_chr03	3750715
2_49893	cp07	7.86	pv_chr03	3753906
2_53728	cp07	9.03	pv_chr03	3758034
2_20106	cp07	9.03	pv_chr03	3758551
2_20105	cp07	9.03	pv_chr03	3759012
1_0370	cp07	7.86	pv_chr03	3759755
2_51759	cp07	9.03	pv_chr03	3766563
2_19019	cp07	9.2	pv_chr03	3773473
2_23484	cp07	7.86	pv_chr03	3806774
2_23485	cp07	7.86	pv_chr03	3807119
2_14560	cp07	7.86	pv_chr03	3814601
2_14559	cp07	9.03	pv_chr03	3816018
2_34672	cp07	7.86	pv_chr03	3827223
2_06071	cp07	7.86	pv_chr03	3833102
2_14196	cp07	7.86	pv_chr03	3840708
2_29681	cp07	7.86	pv_chr03	3843050
2_55322	cp07	7.86	pv_chr03	3845161
2_29885	cp07	9.03	pv_chr03	3856319
2_14867	cp07	7.86	pv_chr03	3858026
2_16545	cp07	9.03	pv_chr03	3872342
2_06446	cp07	9.03	pv_chr03	3883833
2_06445	cp07	9.03	pv_chr03	3884207
2_26230	cp07	7.86	pv_chr03	3947941
2_45918	cp07	9.03	pv_chr03	3982349
2_03027	cp07	9.03	pv_chr03	3984873
2_03028	cp07	9.03	pv_chr03	3986161
2_02255	cp07	9.03	pv_chr03	3998957
2_17998	cp07	9.03	pv_chr03	4016003
2_09711	cp07	7.86	pv_chr03	4056750
2_09710	cp07	9.03	pv_chr03	4057259
2_44555	cp07	9.03	pv_chr03	4058078
2_18517	cp07	7.86	pv_chr03	4059333
2_09246	cp07	9.03	pv_chr03	4070461
2_09245	cp07	7.86	pv_chr03	4070854
2_11726	cp07	9.03	pv_chr03	4093193
2_11524	cp07	10.09	pv_chr03	4104505
2_42757	cp07	9.03	pv_chr03	4115536
2_20315	cp07	10.09	pv_chr03	4119020
2_33437	cp07	10.09	pv_chr03	4119509
2_09029	cp07	10.27	pv_chr03	4191932
2_07215	cp07	10.27	pv_chr03	4206586
2_07216	cp07	10.27	pv_chr03	4210426
2_10218	cp07	10.44	pv_chr03	4217044
2_10217	cp07	10.27	pv_chr03	4218523
M31990	pl02	14.359	pv_chr03	4267524
2_14516	cp07	9.03	pv_chr03	4268933
M18087	pl03	64.461	pv_chr03	4289771
2_37318	cp07	10.64	pv_chr03	4300305
2_20485	cp07	10.64	pv_chr03	4300958
2_06560	cp07	7.86	pv_chr03	4350217
2_32065	cp07	7.86	pv_chr03	4350355
2_18705	cp07	10.64	pv_chr03	4371825
2_18704	cp07	7.86	pv_chr03	4372217
2_09180	cp07	7.86	pv_chr03	4416662
M17581	pl02	57.708	pv_chr03	4424993
2_17579	cp07	11.03	pv_chr03	4437101
2_33163	cp07	7.86	pv_chr03	4438866
2_07952	cp07	7.86	pv_chr03	4541123
2_48621	cp04	17.82	pv_chr03	4558921
2_53039	cp11	41.21	pv_chr03	4579483
2_23768	cp07	11.22	pv_chr03	4622998
2_42050	cp10	46.34	pv_chr03	4635285
2_44049	cp10	46.34	pv_chr03	4637176
2_03418	cp10	46.34	pv_chr03	4638652
2_03417	cp10	46.34	pv_chr03	4638962
2_31907	cp07	11.22	pv_chr03	4660846
2_02705	cp07	7.68	pv_chr03	4670355
2_21892	cp07	11.22	pv_chr03	4688454
2_26976	cp04	14.88	pv_chr03	4733507
2_24267	cp07	11.22	pv_chr03	4737436
2_24266	cp07	11.22	pv_chr03	4738096
2_30545	cp07	11.47	pv_chr03	4781918
2_17644	cp07	11.47	pv_chr03	4783515
2_22304	cp07	11.97	pv_chr03	4807990
1_1302	cp07	11.97	pv_chr03	4808688
2_32056	cp07	11.97	pv_chr03	4831623
2_06437	cp07	11.97	pv_chr03	4837242
2_06436	cp07	11.97	pv_chr03	4837701
2_21602	cp07	11.97	pv_chr03	4847650
M19164	pl06	47.371	pv_chr03	4848551
2_43710	cp08	37.87	pv_chr03	4852670
2_19171	cp07	12.16	pv_chr03	4896741
2_02299	cp07	7.86	pv_chr03	4929840
2_49726	cp10	45.53	pv_chr03	4934491
2_46120	cp09	1.81	pv_chr03	4944218
M10394	pl03	120.278	pv_chr03	4973645
M10395	pl03	120.278	pv_chr03	4973816
M11150	pl03	77.576	pv_chr03	4973914
M11151	pl03	77.576	pv_chr03	4973914
M11152	pl03	77.576	pv_chr03	4973914
2_24252	cp07	4.42	pv_chr03	5044325
2_35292	cp07	4.25	pv_chr03	5049988
2_40603	cp07	7.68	pv_chr03	5071779
2_43496	cp07	7.68	pv_chr03	5078710
2_22213	cp07	7.68	pv_chr03	5081955
2_22212	cp07	7.68	pv_chr03	5082273
2_11009	cp07	7.68	pv_chr03	5119044
2_32111	cp07	13.83	pv_chr03	5152397
2_10717	cp07	13.83	pv_chr03	5152578
2_55582	cp04	5.86	pv_chr03	5191222
2_07556	cp07	13.58	pv_chr03	5198954
2_07555	cp07	13.58	pv_chr03	5199885
M23349	pl10	42.771	pv_chr03	5351192
M23350	pl10	42.771	pv_chr03	5351192
2_25308	cp07	13.58	pv_chr03	5398492
M12408	pl06	45.883	pv_chr03	5495660
M12409	pl06	45.288	pv_chr03	5495660
M12410	pl06	45.883	pv_chr03	5495660
2_19488	cp07	13.07	pv_chr03	5507554
2_27286	cp07	13.07	pv_chr03	5509086
2_51015	cp07	11.97	pv_chr03	5537136
2_27781	cp07	11.97	pv_chr03	5538297
2_45934	cp07	11.97	pv_chr03	5548814
2_54254	cp07	11.97	pv_chr03	5550592
2_01636	cp03	63.57	pv_chr03	5591581
2_01635	cp03	62.02	pv_chr03	5592666
2_18423	cp03	65.04	pv_chr03	5601972
2_34329	cp03	65.04	pv_chr03	5606565
2_24042	cp03	62.67	pv_chr03	5635653
2_24043	cp03	62.02	pv_chr03	5636767
2_53151	cp03	65.04	pv_chr03	5644304
2_09319	cp03	62.02	pv_chr03	5646154
2_09318	cp03	62.02	pv_chr03	5647025
2_27925	cp03	65.04	pv_chr03	5701657
2_32905	cp03	62.43	pv_chr03	5744436
2_25998	cp03	65.04	pv_chr03	5787395
2_03573	cp03	65.04	pv_chr03	5789884
M25527	pl04	6.62	pv_chr03	5875394
M3898	pl04	57.909	pv_chr03	6040442
2_05301	cp03	58.7	pv_chr03	6042577
2_47425	cp03	50.24	pv_chr03	6058993
2_52132	cp10	46.34	pv_chr03	6059614
2_22171	cp03	58.7	pv_chr03	6077809
2_48022	cp05	38.75	pv_chr03	6081035
2_31413	cp03	58.52	pv_chr03	6092981
2_20875	cp03	58.52	pv_chr03	6103548
2_14161	cp03	58.7	pv_chr03	6117509
2_14162	cp03	58.7	pv_chr03	6118578
1_0959	cp03	58.52	pv_chr03	6130867
2_06690	cp03	58.52	pv_chr03	6130867
M5962	pl03	62.675	pv_chr03	6158110
M14319	pl11	18.95	pv_chr03	6158123
2_07249	cp03	59.94	pv_chr03	6164510
2_07250	cp03	58.52	pv_chr03	6189130
2_37792	cp03	62.02	pv_chr03	6238349
2_49567	cp09	38.63	pv_chr03	6244125
2_33715	cp03	54.99	pv_chr03	6251956
2_02274	cp03	54.99	pv_chr03	6263067
2_03181	cp03	58.52	pv_chr03	6287538
2_25800	cp03	58.52	pv_chr03	6288200
2_32781	cp03	58.52	pv_chr03	6320786
M2894	pl03	64.461	pv_chr03	6343071
2_25277	cp10	46.34	pv_chr03	6350101
2_30884	cp03	58.52	pv_chr03	6352242
1_0971	cp03	58.52	pv_chr03	6354430
2_18864	cp03	68.71	pv_chr03	6448641
2_17543	cp03	68.71	pv_chr03	6479599
2_16107	cp03	68.71	pv_chr03	6489838
2_22787	cp03	68.71	pv_chr03	6512856
2_22788	cp03	68.71	pv_chr03	6513363
2_26729	cp03	70.8	pv_chr03	6520676
2_05369	cp03	70.8	pv_chr03	6522108
2_01308	cp03	70.8	pv_chr03	6528829
2_09508	cp03	70.8	pv_chr03	6563216
2_09507	cp03	70.8	pv_chr03	6564304
2_28180	cp03	70.8	pv_chr03	6567751
2_10455	cp03	70.8	pv_chr03	6576938
2_10454	cp03	70.8	pv_chr03	6580831
2_06401	cp03	70.8	pv_chr03	6610077
2_06402	cp03	70.8	pv_chr03	6611339
2_15714	cp03	70.8	pv_chr03	6678486
2_12657	cp03	70.8	pv_chr03	6698483
2_31939	cp03	68.24	pv_chr03	6833916
2_15651	cp03	67.26	pv_chr03	6894330
2_26842	cp03	70.8	pv_chr03	6901690
2_06819	cp03	70.8	pv_chr03	6920821
2_32695	cp03	70.8	pv_chr03	6922407
2_18839	cp11	27.16	pv_chr03	6941321
2_01343	cp03	70.8	pv_chr03	6959639
2_01342	cp03	70.8	pv_chr03	6959758
M4120	pl02	49.254	pv_chr03	6970757
2_02708	cp03	70.8	pv_chr03	7116919
2_01931	cp03	70.8	pv_chr03	7138216
2_42199	cp03	70.8	pv_chr03	7150868
2_33093	cp03	67.26	pv_chr03	7195245
2_15953	cp03	67.26	pv_chr03	7196181
2_16281	cp03	67.26	pv_chr03	7197642
2_16280	cp03	67.26	pv_chr03	7199507
2_35637	cp03	67.26	pv_chr03	7222248
2_15042	cp03	67.26	pv_chr03	7222860
2_09041	cp03	67.26	pv_chr03	7236455
2_41910	cp03	67.26	pv_chr03	7237264
2_37907	cp03	67.26	pv_chr03	7241311
2_03596	cp03	58.52	pv_chr03	7475243
2_26004	cp03	58.52	pv_chr03	7477273
2_29876	cp03	58.52	pv_chr03	7483136
2_29877	cp03	58.52	pv_chr03	7483403
2_28843	cp10	29.86	pv_chr03	7496403
2_50775	cp03	56.78	pv_chr03	7500127
2_06057	cp03	58.52	pv_chr03	7502242
2_40915	cp03	58.52	pv_chr03	7537761
2_15514	cp03	58.52	pv_chr03	7538672
2_15515	cp03	58.52	pv_chr03	7543705
2_15512	cp03	58.52	pv_chr03	7544551
2_15513	cp03	58.52	pv_chr03	7545086
2_34626	cp03	58.52	pv_chr03	7547488
2_23065	cp03	58.52	pv_chr03	7557737
2_03084	cp03	58.52	pv_chr03	7571417
2_03083	cp03	58.52	pv_chr03	7578421
2_32662	cp03	58.52	pv_chr03	7610224
2_05667	cp03	58.52	pv_chr03	7610490
2_00955	cp03	58.25	pv_chr03	7676481
2_19153	cp03	59.94	pv_chr03	7690874
2_32225	cp03	59.94	pv_chr03	7691021
2_14141	cp03	59.94	pv_chr03	7747125
2_14142	cp03	59.94	pv_chr03	7753865
2_06919	cp03	59.33	pv_chr03	7763098
2_04422	cp03	59.94	pv_chr03	7822781
2_19006	cp03	59.94	pv_chr03	7826374
2_20270	cp03	59.33	pv_chr03	7836781
2_33432	cp03	59.94	pv_chr03	7837162
2_02394	cp03	59.94	pv_chr03	7859583
2_02395	cp03	59.94	pv_chr03	7860286
2_02396	cp03	59.94	pv_chr03	7863938
2_02393	cp03	59.94	pv_chr03	7866211
2_37529	cp02	25.78	pv_chr03	7880153
2_12420	cp03	59.94	pv_chr03	7900407
2_05531	cp03	59.94	pv_chr03	7930007
2_05532	cp03	59.94	pv_chr03	7930224
2_42168	cp03	58.52	pv_chr03	7961700
2_52855	cp03	60.13	pv_chr03	7971936
2_13438	cp03	60.13	pv_chr03	7995893
2_02747	cp03	60.13	pv_chr03	8064800
2_37399	cp02	24.44	pv_chr03	8070177
2_24143	cp03	60.13	pv_chr03	8089637
2_24142	cp03	60.13	pv_chr03	8090837
1_1300	cp03	60.13	pv_chr03	8093119
2_24373	cp03	68.71	pv_chr03	8186346
2_24372	cp03	68.71	pv_chr03	8188715
2_34610	cp03	68.71	pv_chr03	8220485
2_33539	cp03	68.71	pv_chr03	8256237
2_27848	cp03	70.8	pv_chr03	8273584
2_13079	cp03	68.9	pv_chr03	8293422
2_09254	cp03	68.9	pv_chr03	8324632
2_09253	cp03	68.9	pv_chr03	8325232
2_20927	cp03	69.81	pv_chr03	8346806
2_45993	cp03	69.81	pv_chr03	8387528
2_00883	cp03	69.81	pv_chr03	8394044
2_24805	cp03	69.81	pv_chr03	8394516
2_20255	cp03	69.81	pv_chr03	8437212
2_03961	cp03	69.81	pv_chr03	8508237
M30531	pl06	46.181	pv_chr03	8546260
M30532	pl06	46.181	pv_chr03	8546260
2_55083	cp03	70.8	pv_chr03	8679778
2_16140	cp03	70.8	pv_chr03	8688443
2_16141	cp03	70.8	pv_chr03	8690529
2_03918	cp03	70.8	pv_chr03	8704812
M31469	pl08	74.514	pv_chr03	8751631
M29389	pl03	107.349	pv_chr03	8751632
M29390	pl03	107.349	pv_chr03	8751632
M29391	pl03	106.754	pv_chr03	8751632
M5677	pl02	82.473	pv_chr03	8751633
M5678	pl02	82.473	pv_chr03	8751633
2_47295	cp03	70.8	pv_chr03	8760880
2_06389	cp03	70.8	pv_chr03	8762122
2_06390	cp03	70.8	pv_chr03	8762434
2_03483	cp03	69.99	pv_chr03	8774495
2_03484	cp03	69.99	pv_chr03	8775224
2_24190	cp03	70.8	pv_chr03	8790322
2_24189	cp03	69.99	pv_chr03	8791353
2_04593	cp11	35.93	pv_chr03	8803548
M1862	pl01	136.085	pv_chr03	8824784
2_53204	cp03	65.04	pv_chr03	8832940
2_11167	cp03	69.99	pv_chr03	8837745
2_11166	cp03	70.8	pv_chr03	8838926
2_07811	cp03	70.18	pv_chr03	8858700
2_07812	cp03	70.18	pv_chr03	8860457
2_18336	cp03	70.18	pv_chr03	8871649
2_07809	cp03	70.18	pv_chr03	8883932
2_07810	cp03	70.18	pv_chr03	8884572
2_19556	cp03	70.8	pv_chr03	8910903
2_19557	cp03	70.8	pv_chr03	8911279
2_06498	cp03	70.8	pv_chr03	8927149
2_06497	cp03	70.8	pv_chr03	8927797
2_46118	cp03	70.8	pv_chr03	8929721
2_15257	cp03	70.8	pv_chr03	8978544
2_30002	cp03	70.8	pv_chr03	8979218
2_00329	cp03	58.25	pv_chr03	9045397
2_00330	cp03	58.52	pv_chr03	9046725
2_22637	cp03	70.8	pv_chr03	9115136
2_22636	cp03	70.8	pv_chr03	9115460
2_22123	cp03	70.8	pv_chr03	9116607
2_04712	cp03	70.8	pv_chr03	9172943
2_04713	cp03	70.8	pv_chr03	9173296
2_15226	cp03	70.8	pv_chr03	9205170
2_15644	cp03	70.8	pv_chr03	9207345
2_15645	cp03	70.8	pv_chr03	9208725
2_10477	cp03	70.8	pv_chr03	9210056
2_10478	cp03	70.8	pv_chr03	9210349
2_10479	cp03	70.18	pv_chr03	9213425
2_10480	cp03	70.8	pv_chr03	9213723
2_30005	cp03	70.8	pv_chr03	9224811
2_07155	cp03	60.31	pv_chr03	9272790
2_49339	cp04	16.71	pv_chr03	9422433
2_10359	cp03	58.01	pv_chr03	9428044
2_34159	cp03	58.01	pv_chr03	9428070
2_18630	cp03	57.8	pv_chr03	9470509
2_48540	cp03	133.27	pv_chr03	9507820
M10761	pl01	38.654	pv_chr03	9514686
M10762	pl01	38.654	pv_chr03	9514686
M23531	pl05	44.815	pv_chr03	9515468
M3863	pl09	43.194	pv_chr03	9695049
M4015	pl01	176.948	pv_chr03	9695197
M4016	pl01	176.948	pv_chr03	9695197
2_37673	cp03	58.25	pv_chr03	9716432
2_40180	cp01	30.75	pv_chr03	9724494
M22457	pl08	32.649	pv_chr03	9786204
M22458	pl08	32.649	pv_chr03	9786204
2_18938	cp03	66.14	pv_chr03	9802824
2_50333	cp11	27.16	pv_chr03	9901298
2_09993	cp03	66.54	pv_chr03	9942368
2_09992	cp03	66.14	pv_chr03	9946049
2_23104	cp03	66.54	pv_chr03	9965717
2_39526	cp05	36.62	pv_chr03	10072073
2_26068	cp03	66.54	pv_chr03	10081710
1_0953	cp03	66.54	pv_chr03	10160532
2_07565	cp03	66.54	pv_chr03	10160604
2_07564	cp03	66.54	pv_chr03	10162913
2_08681	cp03	66.54	pv_chr03	10182643
2_08682	cp03	66.54	pv_chr03	10182983
2_12613	cp03	66.54	pv_chr03	10221683
2_12614	cp03	66.54	pv_chr03	10222371
2_24256	cp03	66.54	pv_chr03	10238718
2_24257	cp03	66.54	pv_chr03	10241401
2_09854	cp03	66.54	pv_chr03	10253394
2_09853	cp03	66.54	pv_chr03	10254618
2_37186	cp03	66.54	pv_chr03	10300998
2_17432	cp03	66.54	pv_chr03	10302442
2_32715	cp03	66.54	pv_chr03	10375577
2_07321	cp03	66.54	pv_chr03	10376208
2_34002	cp03	66.54	pv_chr03	10376274
2_37854	cp03	66.54	pv_chr03	10402434
2_22772	cp03	67.08	pv_chr03	10471491
2_31745	cp03	67.08	pv_chr03	10472996
2_07792	cp03	67.08	pv_chr03	10496298
2_07791	cp03	67.08	pv_chr03	10496901
2_19926	cp03	67.08	pv_chr03	10507557
2_19925	cp03	67.08	pv_chr03	10508277
2_43530	cp06	55.39	pv_chr03	10545037
2_37469	cp03	67.08	pv_chr03	10596667
2_11485	cp03	66.54	pv_chr03	10600406
2_11484	cp03	67.08	pv_chr03	10601068
2_23283	cp03	67.08	pv_chr03	10623432
2_23284	cp03	67.08	pv_chr03	10624858
2_06681	cp03	67.08	pv_chr03	10658182
2_06680	cp03	67.08	pv_chr03	10658572
2_20587	cp03	67.08	pv_chr03	10660332
2_20257	cp03	67.08	pv_chr03	10664659
2_03089	cp03	67.08	pv_chr03	10728152
2_38107	cp09	41.47	pv_chr03	10751303
2_17572	cp03	67.08	pv_chr03	10753575
M17254	pl01	172.058	pv_chr03	10855786
2_18448	cp03	67.08	pv_chr03	10876221
2_06397	cp03	67.08	pv_chr03	10896236
2_27109	cp03	67.08	pv_chr03	10897896
2_25390	cp09	40.55	pv_chr03	10902203
2_48731	cp08	47.88	pv_chr03	10903208
M34231	pl05	23.737	pv_chr03	10905900
M34232	pl05	23.737	pv_chr03	10905900
2_17441	cp03	67.08	pv_chr03	10909027
2_04400	cp03	67.26	pv_chr03	10944762
2_19888	cp03	67.26	pv_chr03	10947879
2_04401	cp03	67.26	pv_chr03	10996682
2_19887	cp03	67.26	pv_chr03	10998508
2_11495	cp03	67.26	pv_chr03	11019641
2_11494	cp03	67.26	pv_chr03	11020892
2_30849	cp03	67.26	pv_chr03	11026024
2_24402	cp03	67.26	pv_chr03	11040658
2_24401	cp03	67.26	pv_chr03	11050796
2_44614	cp03	67.26	pv_chr03	11051941
2_20117	cp03	70.8	pv_chr03	11093247
M18300	pl02	45.683	pv_chr03	11126375
2_03485	cp11	30.56	pv_chr03	11194341
2_09282	cp03	58.52	pv_chr03	11213676
2_34105	cp03	58.52	pv_chr03	11213915
2_24924	cp03	58.52	pv_chr03	11248370
2_34547	cp03	58.52	pv_chr03	11332800
2_19190	cp03	58.52	pv_chr03	11337380
2_15406	cp03	58.52	pv_chr03	11381301
2_15960	cp03	58.52	pv_chr03	11382669
2_15961	cp03	58.52	pv_chr03	11382669
2_21403	cp03	133.27	pv_chr03	11430806
2_09353	cp03	133.27	pv_chr03	11484737
2_10989	cp03	133.27	pv_chr03	11520762
2_46973	cp03	133.27	pv_chr03	11521283
2_37691	cp11	64.89	pv_chr03	11530318
2_03575	cp03	133.27	pv_chr03	11555542
2_41653	cp06	30.95	pv_chr03	11559039
2_27350	cp03	133.27	pv_chr03	11574698
2_07807	cp03	133.27	pv_chr03	11586812
2_07808	cp03	133.27	pv_chr03	11599190
2_29960	cp03	133.27	pv_chr03	11624403
1_0539	cp03	133.27	pv_chr03	11626222
2_15122	cp03	133.27	pv_chr03	11626226
2_53799	cp03	133.27	pv_chr03	11671381
2_10174	cp03	133.27	pv_chr03	11676374
2_10175	cp03	133.27	pv_chr03	11676955
2_14003	cp03	133.27	pv_chr03	11706297
2_09996	cp03	133.27	pv_chr03	11730141
2_09997	cp03	133.27	pv_chr03	11732141
2_22988	cp03	133.27	pv_chr03	11746319
M12179	pl01	162.096	pv_chr03	11772854
M12180	pl01	162.096	pv_chr03	11772854
M12181	pl01	162.096	pv_chr03	11772854
2_14117	cp03	133.27	pv_chr03	11782706
2_33014	cp03	133.27	pv_chr03	11784702
2_00276	cp03	133.27	pv_chr03	11811000
M4063	pl03	114.147	pv_chr03	11813684
M4064	pl03	114.147	pv_chr03	11813684
2_20512	cp03	133.27	pv_chr03	11870533
2_33446	cp03	133.27	pv_chr03	11903138
2_04925	cp03	133.27	pv_chr03	11981574
2_05633	cp03	133.08	pv_chr03	12005293
2_05631	cp03	133.08	pv_chr03	12060761
2_05632	cp03	133.08	pv_chr03	12061175
2_21245	cp03	133.27	pv_chr03	12188672
2_30653	cp08	34.75	pv_chr03	12251267
2_51506	cp03	132.26	pv_chr03	12282895
2_22000	cp03	132.26	pv_chr03	12303580
2_14903	cp03	132.26	pv_chr03	12339848
2_03385	cp03	131.81	pv_chr03	12349046
2_48640	cp11	9.77	pv_chr03	12642238
2_44491	cp11	28.55	pv_chr03	12644011
2_14249	cp03	131.58	pv_chr03	12646162
2_19626	cp03	131.58	pv_chr03	12804902
M12357	pl03	51.483	pv_chr03	12957795
M12358	pl03	58.508	pv_chr03	12957795
2_24065	cp03	131.37	pv_chr03	13022682
2_24395	cp03	131.17	pv_chr03	13063924
2_24396	cp03	131.17	pv_chr03	13066857
2_34283	cp01	45.88	pv_chr03	13085965
2_03526	cp03	130.96	pv_chr03	13115990
2_13712	cp03	130.96	pv_chr03	13151677
2_47976	cp04	33.86	pv_chr03	13157254
2_08344	cp03	130.96	pv_chr03	13169883
2_24479	cp11	26.98	pv_chr03	13169906
2_33633	cp11	26.98	pv_chr03	13169935
2_08343	cp03	130.72	pv_chr03	13172084
2_12690	cp03	130.49	pv_chr03	13201604
2_12691	cp03	130.49	pv_chr03	13202201
2_06025	cp03	130.49	pv_chr03	13219229
2_19768	cp03	130.28	pv_chr03	13305268
1_0436	cp03	130.28	pv_chr03	13315928
2_15992	cp03	130.28	pv_chr03	13316575
2_15991	cp03	130.28	pv_chr03	13316859
2_17484	cp03	130.28	pv_chr03	13322264
2_16034	cp03	130.28	pv_chr03	13331610
2_44205	cp11	28	pv_chr03	13397062
2_55220	cp09	44.66	pv_chr03	13444442
2_15354	cp03	129.8	pv_chr03	13658747
2_33066	cp03	129.8	pv_chr03	13660592
2_42457	cp02	26.62	pv_chr03	13836068
2_07474	cp03	129.8	pv_chr03	14131520
2_19598	cp03	128.24	pv_chr03	14209382
2_32501	cp03	128.24	pv_chr03	14236357
M21575	pl01	34.478	pv_chr03	14279044
M21576	pl01	34.478	pv_chr03	14279044
2_11085	cp03	129.58	pv_chr03	14280209
2_11086	cp03	129.58	pv_chr03	14281452
2_34348	cp03	129.58	pv_chr03	14349298
2_34645	cp03	129.37	pv_chr03	14388583
2_31400	cp03	129.37	pv_chr03	14389323
2_34733	cp03	129.16	pv_chr03	14454540
2_41872	cp06	58.9	pv_chr03	14584112
2_37812	cp06	58.9	pv_chr03	14584142
2_41829	cp08	37.87	pv_chr03	14585627
2_10323	cp03	129.58	pv_chr03	14609964
1_0143	cp03	128.24	pv_chr03	14611844
2_21933	cp03	129.16	pv_chr03	14613525
2_40305	cp09	39.48	pv_chr03	14622548
2_34457	cp03	129.16	pv_chr03	14639568
2_17467	cp03	129.16	pv_chr03	14639990
2_26559	cp03	128.24	pv_chr03	14643004
2_33886	cp03	128.79	pv_chr03	14647726
2_24410	cp03	128.24	pv_chr03	14647866
1_1144	cp03	128.79	pv_chr03	14650250
2_21037	cp03	128.79	pv_chr03	14651690
2_21038	cp03	128.79	pv_chr03	14652178
2_50358	cp03	128.79	pv_chr03	14676520
2_29132	cp03	128.79	pv_chr03	14678611
2_11108	cp03	128.24	pv_chr03	14813028
2_11107	cp03	128.79	pv_chr03	14813299
1_1073	cp03	128.79	pv_chr03	14813508
2_06760	cp03	128.24	pv_chr03	15011372
2_26942	cp03	127.79	pv_chr03	15046859
2_07460	cp03	127.56	pv_chr03	15052593
2_16476	cp03	127.56	pv_chr03	15571033
2_26337	cp03	127.35	pv_chr03	15596689
2_18746	cp03	127.35	pv_chr03	15610010
2_51896	cp03	127.35	pv_chr03	15659740
2_12701	cp03	127.35	pv_chr03	15661625
2_12702	cp03	127.35	pv_chr03	15663184
2_20474	cp03	127.35	pv_chr03	15694931
2_33448	cp03	127.35	pv_chr03	15695969
2_12322	cp03	127.35	pv_chr03	15703869
2_29099	cp03	127.35	pv_chr03	15704302
2_08924	cp03	128.24	pv_chr03	15707647
2_28000	cp03	128.24	pv_chr03	15712738
2_06227	cp03	127.11	pv_chr03	15802275
2_08791	cp03	128.24	pv_chr03	15891395
1_0180	cp03	128.24	pv_chr03	15891398
2_44626	cp03	126.81	pv_chr03	16178546
2_02817	cp03	126.81	pv_chr03	16188307
2_02816	cp03	126.81	pv_chr03	16188684
2_48254	cp06	58.9	pv_chr03	16326859
2_48361	cp04	8.83	pv_chr03	16502170
2_04413	cp03	126.81	pv_chr03	17313531
2_04415	cp03	126.81	pv_chr03	17318791
2_04414	cp03	126.81	pv_chr03	17319046
2_05320	cp03	126.81	pv_chr03	17326083
2_05319	cp03	126.81	pv_chr03	17326510
2_06808	cp03	126.81	pv_chr03	17729070
2_06809	cp03	126.81	pv_chr03	17729346
1_1299	cp03	126.81	pv_chr03	17740796
2_00995	cp03	126.81	pv_chr03	17741157
2_00996	cp03	126.81	pv_chr03	17742674
2_12227	cp03	126.81	pv_chr03	17864015
2_12226	cp03	126.81	pv_chr03	17866081
2_06646	cp03	126.81	pv_chr03	18168968
2_21391	cp03	126.81	pv_chr03	18207074
2_18808	cp03	126.25	pv_chr03	18249441
2_22436	cp03	126.25	pv_chr03	18255956
2_15097	cp03	126.25	pv_chr03	18263404
2_15096	cp03	126.48	pv_chr03	18266582
2_49486	cp03	126.25	pv_chr03	18336826
2_15508	cp03	126.25	pv_chr03	18339318
2_26633	cp04	10.67	pv_chr03	18344850
2_42793	cp05	26.72	pv_chr03	18349627
2_03765	cp03	126.25	pv_chr03	18351073
2_21693	cp03	126.25	pv_chr03	18404346
2_21694	cp03	126.25	pv_chr03	18404705
2_19181	cp03	126.25	pv_chr03	18410890
2_19182	cp03	126.25	pv_chr03	18411269
2_20416	cp03	126.25	pv_chr03	18418339
2_20417	cp03	126.25	pv_chr03	18418731
2_20048	cp03	126.48	pv_chr03	18441523
2_33164	cp03	126.25	pv_chr03	18446798
2_17653	cp03	126.48	pv_chr03	18447926
2_47413	cp03	126.48	pv_chr03	18465196
2_00846	cp03	126.48	pv_chr03	18468628
2_31330	cp03	126.25	pv_chr03	18478150
2_26584	cp03	126.48	pv_chr03	18485830
2_18916	cp03	126.25	pv_chr03	18552508
2_20853	cp03	126.25	pv_chr03	18552797
2_31334	cp03	126.25	pv_chr03	18560055
1_0946	cp03	126.25	pv_chr03	18640871
2_07076	cp03	126.25	pv_chr03	18640871
2_28970	cp03	125.39	pv_chr03	18699696
2_24298	cp03	125.13	pv_chr03	19254445
2_24299	cp03	125.13	pv_chr03	19255298
2_13876	cp03	125.13	pv_chr03	19287128
2_13875	cp03	125.13	pv_chr03	19287422
M10971	pl04	57.909	pv_chr03	19360654
2_04932	cp11	7.65	pv_chr03	19461002
2_19965	cp11	7.65	pv_chr03	19463745
2_19966	cp11	7.65	pv_chr03	19464196
2_01866	cp11	7.65	pv_chr03	19468252
2_01865	cp11	7.65	pv_chr03	19468504
2_02846	cp11	6.76	pv_chr03	19484806
2_02847	cp11	7.65	pv_chr03	19485113
2_09164	cp11	7.65	pv_chr03	19490064
2_09163	cp11	7.65	pv_chr03	19491018
2_18468	cp11	7.65	pv_chr03	19493030
1_0134	cp11	6.76	pv_chr03	19494036
2_30359	cp11	7.65	pv_chr03	19495983
2_16776	cp11	6.76	pv_chr03	19496326
2_08579	cp11	6.76	pv_chr03	19512626
2_08580	cp11	6.76	pv_chr03	19512986
2_53017	cp11	6.76	pv_chr03	19515620
M32347	pl04	13.825	pv_chr03	20531931
2_32530	cp03	124.95	pv_chr03	20745355
2_11229	cp03	124.95	pv_chr03	20871895
2_11228	cp03	124.95	pv_chr03	20872922
2_15487	cp03	124.95	pv_chr03	21199698
M302	pl02	48.659	pv_chr03	21547990
2_03595	cp10	29.86	pv_chr03	21656370
2_03594	cp10	29.86	pv_chr03	21660904
2_14056	cp03	124.95	pv_chr03	21671966
2_04802	cp03	124.95	pv_chr03	21772689
2_04801	cp03	124.95	pv_chr03	21774145
2_18276	cp03	124.57	pv_chr03	21784116
2_18277	cp03	124.57	pv_chr03	21787581
2_25573	cp03	122.39	pv_chr03	22033177
2_51252	cp10	46.34	pv_chr03	22062173
2_11271	cp03	122.74	pv_chr03	22134019
2_03069	cp03	122.74	pv_chr03	22181073
2_03068	cp03	122.74	pv_chr03	22185248
2_22297	cp03	123.39	pv_chr03	22201233
2_42383	cp02	29.68	pv_chr03	22220982
2_03003	cp03	123.39	pv_chr03	22229834
2_08895	cp03	123.39	pv_chr03	22234453
2_08896	cp03	123.39	pv_chr03	22235975
2_05090	cp03	123.39	pv_chr03	22319878
2_05091	cp03	123.39	pv_chr03	22322833
2_29705	cp10	5.52	pv_chr03	22347370
2_22301	cp02	47.98	pv_chr03	22611053
2_22300	cp02	47.98	pv_chr03	22612020
M7247	pl01	60.215	pv_chr03	22619278
M7248	pl01	60.512	pv_chr03	22619278
2_14205	cp03	125.6	pv_chr03	23432529
2_06852	cp03	125.6	pv_chr03	23517445
M2057	pl01	38.952	pv_chr03	23666465
M2058	pl01	38.952	pv_chr03	23666465
M23393	pl02	93.782	pv_chr03	23668738
2_07580	cp03	124.77	pv_chr03	23673826
2_19648	cp03	124.77	pv_chr03	23683203
2_19649	cp03	124.77	pv_chr03	23683555
2_40194	cp03	124.77	pv_chr03	23699235
2_46374	cp03	124.77	pv_chr03	23703592
2_05415	cp03	124.77	pv_chr03	23714713
2_05414	cp03	124.77	pv_chr03	23714997
M30590	pl01	37.464	pv_chr03	23723084
M30591	pl01	37.464	pv_chr03	23723084
M34211	pl06	95.66	pv_chr03	23865966
M34212	pl01	32.93	pv_chr03	23865966
2_22460	cp03	124.57	pv_chr03	23903230
2_22461	cp03	124.57	pv_chr03	23903463
2_23561	cp03	124.33	pv_chr03	23978593
1_1251	cp03	124.57	pv_chr03	23979034
2_45734	cp03	124.33	pv_chr03	24086167
2_02438	cp03	124.33	pv_chr03	24086394
2_03783	cp03	124.33	pv_chr03	24087156
2_03785	cp03	124.33	pv_chr03	24125693
M28645	pl02	57.708	pv_chr03	24144387
M20053	pl08	76.002	pv_chr03	24159424
2_12724	cp03	124.33	pv_chr03	24214251
2_12723	cp03	124.33	pv_chr03	24214828
2_07400	cp03	124.33	pv_chr03	24265019
2_07401	cp03	124.33	pv_chr03	24265260
2_07403	cp03	124.33	pv_chr03	24267635
2_48354	cp04	14.88	pv_chr03	24333050
2_02927	cp03	124.33	pv_chr03	24407043
2_02926	cp03	124.33	pv_chr03	24407394
2_25722	cp03	124.33	pv_chr03	24407969
2_02928	cp03	124.33	pv_chr03	24438086
2_18293	cp03	124.33	pv_chr03	24462675
2_18294	cp03	124.33	pv_chr03	24465121
2_26774	cp03	124.33	pv_chr03	24517945
2_06965	cp03	124.33	pv_chr03	24538843
2_06964	cp03	124.33	pv_chr03	24540499
2_26817	cp03	99.92	pv_chr03	24545413
2_22814	cp03	124.33	pv_chr03	24546566
2_00460	cp03	124.33	pv_chr03	24608852
2_00459	cp03	124.33	pv_chr03	24609141
2_19135	cp03	124.33	pv_chr03	24613618
2_11045	cp03	124.33	pv_chr03	24621507
2_32869	cp03	124.33	pv_chr03	24622220
2_11383	cp03	56.96	pv_chr03	24631709
2_35235	cp03	124.57	pv_chr03	24723753
M26584	pl05	35.886	pv_chr03	24733940
2_14089	cp03	124.33	pv_chr03	24835882
M12653	pl01	89.041	pv_chr03	24863798
2_48396	cp10	27.96	pv_chr03	25155692
2_09757	cp03	124.05	pv_chr03	25181514
M15710	pl02	48.064	pv_chr03	25230267
M15711	pl02	48.064	pv_chr03	25230267
M15712	pl02	48.064	pv_chr03	25230267
2_17896	cp03	122.74	pv_chr03	25282878
2_26106	cp03	124.05	pv_chr03	25300162
2_27860	cp03	123.84	pv_chr03	25585047
2_12887	cp03	123.56	pv_chr03	25786676
2_53538	cp08	36.45	pv_chr03	25950538
2_36659	cp08	36.66	pv_chr03	25974042
M21363	pl02	45.683	pv_chr03	26006245
2_48660	cp03	123.39	pv_chr03	26057666
M19233	pl01	84.27	pv_chr03	26091591
M19234	pl01	84.27	pv_chr03	26091591
2_17764	cp03	123.39	pv_chr03	26125697
M14814	pl01	55.691	pv_chr03	26172810
2_19658	cp03	123.16	pv_chr03	26284025
2_13155	cp03	124.57	pv_chr03	26354622
2_16530	cp03	124.57	pv_chr03	26362931
2_10168	cp03	122.57	pv_chr03	26491306
2_28395	cp03	122.57	pv_chr03	26492447
2_14203	cp03	122.39	pv_chr03	26605119
2_14204	cp03	122.39	pv_chr03	26605422
2_18384	cp03	122.39	pv_chr03	26624296
2_32180	cp03	122.39	pv_chr03	26624481
2_21118	cp03	122.39	pv_chr03	26654201
2_29097	cp03	122.39	pv_chr03	26666159
2_29098	cp03	122.39	pv_chr03	26666668
2_40812	cp03	122.39	pv_chr03	26670031
2_28073	cp03	122.39	pv_chr03	26672096
2_09195	cp03	122.39	pv_chr03	26672595
2_19565	cp03	122.39	pv_chr03	26725842
2_19564	cp03	122.39	pv_chr03	26726141
2_51712	cp03	122.39	pv_chr03	26797862
2_01432	cp03	122.39	pv_chr03	26798765
2_01431	cp03	122.39	pv_chr03	26800019
2_01434	cp03	122.39	pv_chr03	26801480
2_12796	cp03	122.22	pv_chr03	26803845
2_12795	cp03	122.22	pv_chr03	26804665
2_38250	cp10	46.08	pv_chr03	26805257
2_01435	cp03	122.22	pv_chr03	26806922
2_01437	cp03	122.22	pv_chr03	26810228
2_25055	cp03	122.22	pv_chr03	26813968
2_02105	cp03	122.22	pv_chr03	26843943
2_02104	cp03	122.22	pv_chr03	26844602
2_25385	cp03	122.22	pv_chr03	26891245
2_32210	cp03	122.22	pv_chr03	26900841
2_18853	cp03	122.22	pv_chr03	26900958
2_11610	cp03	122.22	pv_chr03	26921186
2_11609	cp03	122.22	pv_chr03	26921610
2_20809	cp03	122.22	pv_chr03	26929711
2_20808	cp03	122.39	pv_chr03	26929941
2_49697	cp03	122.22	pv_chr03	26948311
2_23178	cp03	122.22	pv_chr03	26963712
2_23179	cp03	122.22	pv_chr03	26964102
2_12680	cp03	122.39	pv_chr03	26973364
2_12679	cp03	122.39	pv_chr03	26975985
2_09038	cp03	122.39	pv_chr03	26989133
2_28034	cp03	122.39	pv_chr03	26989677
2_09039	cp03	122.39	pv_chr03	26990258
2_09040	cp03	122.39	pv_chr03	26992460
1_0234	cp03	122.39	pv_chr03	27014375
M23703	pl07	24.834	pv_chr03	27154806
M6621	pl02	38.122	pv_chr03	27226387
2_43422	cp04	11.05	pv_chr03	27413895
2_01716	cp03	122.02	pv_chr03	27671796
2_01717	cp03	122.02	pv_chr03	27672396
2_06137	cp03	121.33	pv_chr03	27718439
2_40989	cp03	40.63	pv_chr03	27722889
2_07204	cp03	121.66	pv_chr03	27782422
2_06470	cp03	121.33	pv_chr03	27789198
2_28383	cp08	1.75	pv_chr03	27826754
2_36903	cp03	122.39	pv_chr03	27856554
2_06161	cp03	121.48	pv_chr03	27893711
M6339	pl02	45.683	pv_chr03	27902202
2_47479	cp07	5.66	pv_chr03	28150218
2_26626	cp08	29.1	pv_chr03	28156342
M29379	pl02	83.365	pv_chr03	28200247
2_28490	cp03	121.13	pv_chr03	28218755
2_16020	cp03	121.13	pv_chr03	28218901
2_53486	cp04	12.29	pv_chr03	28227047
2_54760	cp01	35.69	pv_chr03	28239735
M20896	pl02	83.068	pv_chr03	28242410
2_12122	cp03	121.13	pv_chr03	28283030
2_32626	cp03	121.13	pv_chr03	28432018
2_54257	cp03	56.96	pv_chr03	28445357
2_07373	cp03	121.13	pv_chr03	28451897
2_07372	cp03	121.13	pv_chr03	28453346
2_16470	cp03	121.13	pv_chr03	28486353
2_16469	cp03	121.13	pv_chr03	28487225
2_30290	cp03	121.13	pv_chr03	28487929
2_02923	cp03	121.13	pv_chr03	28518242
2_13429	cp03	121.13	pv_chr03	28599381
2_12752	cp03	121.13	pv_chr03	28604452
2_12751	cp03	121.13	pv_chr03	28604755
2_21541	cp03	121.13	pv_chr03	28614727
2_21540	cp03	121.13	pv_chr03	28615060
2_19667	cp03	121.13	pv_chr03	28638342
2_23323	cp03	121.13	pv_chr03	28666624
2_11127	cp03	121.13	pv_chr03	28764336
2_42587	cp06	58.9	pv_chr03	28787713
M899	pl04	42.579	pv_chr03	28817552
2_10570	cp03	121.13	pv_chr03	28867559
2_15099	cp03	121.13	pv_chr03	28872244
M2069	pl03	113.849	pv_chr03	28874816
2_15098	cp03	121.13	pv_chr03	28875403
2_02085	cp03	120.69	pv_chr03	28930673
2_02086	cp03	120.69	pv_chr03	28931437
2_49646	cp03	120.69	pv_chr03	28991578
2_45133	cp03	120.69	pv_chr03	28993012
2_30056	cp03	120.93	pv_chr03	29009438
2_15447	cp03	120.93	pv_chr03	29020288
2_05398	cp03	120.93	pv_chr03	29059242
2_05399	cp03	120.48	pv_chr03	29062368
2_53650	cp03	120.48	pv_chr03	29066860
2_21757	cp03	120.93	pv_chr03	29143165
2_21758	cp03	120.93	pv_chr03	29143795
2_19129	cp03	120.48	pv_chr03	29149171
1_0626	cp03	120.48	pv_chr03	29152652
M11654	pl06	65.716	pv_chr03	29185438
2_15284	cp03	120.48	pv_chr03	29204731
2_15283	cp03	120.48	pv_chr03	29206337
2_07907	cp03	120.48	pv_chr03	29215900
2_27666	cp03	120.48	pv_chr03	29228568
2_29975	cp03	120.48	pv_chr03	29293656
2_07908	cp03	120.48	pv_chr03	29297242
2_32739	cp03	120.48	pv_chr03	29297709
2_23969	cp03	120.48	pv_chr03	29375439
2_23968	cp03	120.48	pv_chr03	29376631
1_0989	cp03	120.48	pv_chr03	29379600
2_04047	cp03	120.17	pv_chr03	29436883
2_04044	cp03	120.17	pv_chr03	29445072
2_04045	cp03	120.17	pv_chr03	29445462
2_04042	cp03	120.17	pv_chr03	29463588
2_04043	cp03	120.17	pv_chr03	29464234
1_1375	cp03	120.17	pv_chr03	29465285
2_28821	cp03	120.17	pv_chr03	29482166
2_54089	cp03	119.83	pv_chr03	29527010
2_11404	cp03	119.55	pv_chr03	29568078
1_0656	cp03	119.55	pv_chr03	29614452
2_33004	cp03	119.55	pv_chr03	29626174
2_10779	cp03	119.55	pv_chr03	29650867
2_17761	cp03	119.34	pv_chr03	29732754
2_11859	cp03	119.34	pv_chr03	29751045
2_18122	cp03	119.34	pv_chr03	29853624
2_18123	cp03	119.34	pv_chr03	29855578
2_24040	cp03	119.34	pv_chr03	29860432
2_24041	cp03	119.34	pv_chr03	29861088
2_08691	cp03	119.34	pv_chr03	29872033
2_12720	cp03	119.34	pv_chr03	29937059
2_13979	cp03	119.34	pv_chr03	29944651
2_40411	cp03	119.34	pv_chr03	29961607
2_11795	cp03	119.34	pv_chr03	29964853
2_04132	cp03	119.34	pv_chr03	30005567
2_11194	cp03	119.34	pv_chr03	30032673
2_11195	cp03	119.34	pv_chr03	30033044
2_02142	cp03	119.34	pv_chr03	30036781
2_02141	cp03	119.34	pv_chr03	30037129
2_02145	cp03	119.34	pv_chr03	30048916
2_12213	cp03	119.34	pv_chr03	30061769
2_12215	cp03	119.18	pv_chr03	30065678
2_12214	cp03	119.18	pv_chr03	30066094
2_48711	cp03	119.18	pv_chr03	30087903
2_19560	cp03	119.18	pv_chr03	30088773
2_21946	cp03	119.18	pv_chr03	30103510
2_21947	cp03	119.18	pv_chr03	30104593
2_13544	cp03	119.18	pv_chr03	30118912
2_13545	cp03	119.18	pv_chr03	30119378
2_13542	cp03	119.18	pv_chr03	30122818
2_13543	cp03	119.55	pv_chr03	30123464
2_00569	cp03	119.18	pv_chr03	30156789
2_38289	cp03	119.18	pv_chr03	30157271
2_00570	cp03	119.18	pv_chr03	30158104
2_04886	cp03	116.94	pv_chr03	30167484
2_04885	cp03	119.18	pv_chr03	30168897
2_41261	cp03	119.18	pv_chr03	30178636
2_51151	cp03	119.18	pv_chr03	30183111
2_48533	cp03	119.18	pv_chr03	30185529
2_13047	cp03	117.36	pv_chr03	30199598
2_08880	cp03	117.36	pv_chr03	30200028
2_08881	cp03	117.36	pv_chr03	30200515
2_42209	cp03	117.36	pv_chr03	30201355
2_47541	cp03	117.36	pv_chr03	30202232
2_48523	cp03	117.36	pv_chr03	30230954
2_21061	cp03	119.55	pv_chr03	30234811
2_21060	cp03	119.18	pv_chr03	30235860
2_03482	cp03	119.18	pv_chr03	30242052
2_03481	cp03	119.18	pv_chr03	30242907
2_07275	cp03	119.18	pv_chr03	30251840
2_07274	cp03	119.18	pv_chr03	30253674
2_08899	cp03	117.54	pv_chr03	30257614
2_31354	cp03	119.18	pv_chr03	30261999
2_20946	cp03	119.18	pv_chr03	30263958
2_06763	cp03	118.64	pv_chr03	30285034
2_53758	cp08	37.87	pv_chr03	30297096
2_27226	cp03	118.64	pv_chr03	30377895
2_19403	cp03	118.64	pv_chr03	30405682
2_23215	cp03	118.64	pv_chr03	30423670
2_29108	cp03	118.64	pv_chr03	30473457
2_12341	cp03	118.64	pv_chr03	30474216
2_42177	cp09	40.06	pv_chr03	30492267
2_13441	cp03	117.54	pv_chr03	30500663
2_11535	cp03	117.36	pv_chr03	30523654
2_11534	cp03	117.36	pv_chr03	30524893
2_04693	cp03	117.36	pv_chr03	30533819
2_04694	cp03	117.9	pv_chr03	30534432
2_21522	cp03	116.5	pv_chr03	30542701
2_21523	cp03	117.54	pv_chr03	30543704
2_11251	cp03	117.36	pv_chr03	30552933
2_11250	cp03	117.36	pv_chr03	30553317
2_18637	cp03	117.36	pv_chr03	30557834
2_18638	cp03	117.36	pv_chr03	30558275
M436	pl02	45.683	pv_chr03	30612546
M437	pl02	45.683	pv_chr03	30612546
M18958	pl05	49.34	pv_chr03	30613408
2_13563	cp03	117.54	pv_chr03	30618544
2_21618	cp03	117.36	pv_chr03	30641085
2_21617	cp03	117.36	pv_chr03	30641922
2_01654	cp03	117.54	pv_chr03	30656022
2_01653	cp03	117.54	pv_chr03	30656798
M14457	pl02	45.683	pv_chr03	30665995
2_54138	cp06	58.65	pv_chr03	30666808
2_03143	cp03	117.36	pv_chr03	30689795
2_03144	cp03	117.36	pv_chr03	30690463
1_1116	cp03	117.54	pv_chr03	30690626
2_20842	cp03	117.36	pv_chr03	30741101
2_18609	cp03	117.54	pv_chr03	30744034
2_09896	cp03	117.36	pv_chr03	30757919
2_09897	cp03	117.36	pv_chr03	30759375
2_38830	cp03	117.36	pv_chr03	30762663
2_13714	cp03	117.36	pv_chr03	30775606
2_13713	cp03	117.36	pv_chr03	30775895
2_18888	cp03	117.36	pv_chr03	30782162
2_50582	cp03	117.36	pv_chr03	30782581
M19133	pl01	57.774	pv_chr03	30791879
2_53015	cp03	117.36	pv_chr03	30808904
2_05190	cp03	117.36	pv_chr03	30818788
2_02707	cp03	117.36	pv_chr03	30853620
2_02706	cp03	117.36	pv_chr03	30853881
2_21748	cp03	116.5	pv_chr03	30860245
2_21747	cp03	117.36	pv_chr03	30861064
2_51715	cp09	42.22	pv_chr03	30862060
2_31142	cp03	117.36	pv_chr03	30862871
2_04265	cp03	116.5	pv_chr03	30878619
2_04266	cp03	117.36	pv_chr03	30880789
2_16103	cp03	117.36	pv_chr03	30897572
2_16102	cp03	117.36	pv_chr03	30902641
2_06365	cp03	117.36	pv_chr03	30909951
2_06366	cp03	117.36	pv_chr03	30911554
2_15165	cp03	117.36	pv_chr03	30918184
2_13969	cp03	117.36	pv_chr03	30948366
2_13968	cp03	117.36	pv_chr03	30954419
2_03724	cp03	117.36	pv_chr03	30973215
2_03725	cp03	117.36	pv_chr03	30973589
2_02566	cp03	117.36	pv_chr03	31017462
1_0105	cp03	117.36	pv_chr03	31017702
2_02567	cp03	117.36	pv_chr03	31019690
2_02564	cp03	117.36	pv_chr03	31042512
2_02565	cp03	117.36	pv_chr03	31044141
M10070	pl01	22.324	pv_chr03	31104077
2_33258	cp03	117.36	pv_chr03	31190679
2_18596	cp03	116.94	pv_chr03	31191043
2_30450	cp03	116.5	pv_chr03	31309992
2_05765	cp03	117.18	pv_chr03	31388542
2_05764	cp03	117.18	pv_chr03	31389522
2_14108	cp03	116.94	pv_chr03	31511185
2_14107	cp03	116.94	pv_chr03	31512853
2_44566	cp03	116.94	pv_chr03	31520180
2_41227	cp03	116.94	pv_chr03	31527743
2_21264	cp03	116.94	pv_chr03	31530790
2_36914	cp03	116.94	pv_chr03	31672924
2_18512	cp11	42.18	pv_chr03	31791323
2_13260	cp03	116.73	pv_chr03	31830142
2_02668	cp03	116.5	pv_chr03	31976097
2_36134	cp03	115.63	pv_chr03	32177903
2_15661	cp03	116.04	pv_chr03	32294186
2_28557	cp03	116.04	pv_chr03	32324275
2_10598	cp03	116.04	pv_chr03	32341880
2_28556	cp03	116.04	pv_chr03	32342177
2_10599	cp03	116.04	pv_chr03	32342842
2_06985	cp03	115.07	pv_chr03	32356646
2_06984	cp03	115.07	pv_chr03	32368019
2_05579	cp03	115.07	pv_chr03	32375858
2_05580	cp03	115.07	pv_chr03	32376726
2_12365	cp03	115.07	pv_chr03	32389890
2_12366	cp03	115.07	pv_chr03	32391710
2_10160	cp03	115.07	pv_chr03	32402297
2_04683	cp03	115.07	pv_chr03	32405572
2_11341	cp03	115.07	pv_chr03	32410141
2_11342	cp03	115.07	pv_chr03	32410911
1_0236	cp03	115.07	pv_chr03	32420534
2_21305	cp03	115.07	pv_chr03	32427065
2_21304	cp03	115.07	pv_chr03	32427705
M54	pl03	63.568	pv_chr03	32442255
M17573	pl05	59.817	pv_chr03	32442257
M17574	pl05	59.817	pv_chr03	32442257
M17575	pl05	59.817	pv_chr03	32442257
2_20192	cp03	115.07	pv_chr03	32453375
2_32262	cp03	115.07	pv_chr03	32453594
2_22521	cp03	115.07	pv_chr03	32456687
2_28226	cp03	115.07	pv_chr03	32465456
1_1287	cp03	115.07	pv_chr03	32471476
2_09645	cp03	115.07	pv_chr03	32471570
2_18138	cp03	114.71	pv_chr03	32500065
2_18139	cp03	114.71	pv_chr03	32501259
2_33145	cp03	115.07	pv_chr03	32505899
2_17160	cp03	115.07	pv_chr03	32507768
2_45642	cp03	115.07	pv_chr03	32518826
2_17846	cp03	115.07	pv_chr03	32523851
2_17845	cp03	115.07	pv_chr03	32524930
2_53508	cp03	115.07	pv_chr03	32535439
2_42945	cp03	115.07	pv_chr03	32563266
2_00989	cp03	115.07	pv_chr03	32564752
2_32024	cp03	115.07	pv_chr03	32564918
1_0882	cp03	115.07	pv_chr03	32564925
2_30135	cp03	115.07	pv_chr03	32565705
2_15704	cp03	115.07	pv_chr03	32566080
2_05389	cp03	114.5	pv_chr03	32584494
2_05388	cp03	114.5	pv_chr03	32584934
2_44023	cp03	114.5	pv_chr03	32596778
2_17345	cp03	114.5	pv_chr03	32597688
2_17343	cp03	114.5	pv_chr03	32613512
2_17344	cp03	114.5	pv_chr03	32614901
1_0102	cp03	114.5	pv_chr03	32615987
2_08058	cp03	114.5	pv_chr03	32621494
2_18937	cp03	114.5	pv_chr03	32633149
2_46499	cp03	114.5	pv_chr03	32634215
2_24816	cp03	114.5	pv_chr03	32639544
2_00907	cp03	114.5	pv_chr03	32642337
2_00906	cp03	114.5	pv_chr03	32642885
2_33668	cp03	114.5	pv_chr03	32643068
2_31021	cp03	114.5	pv_chr03	32656900
2_21917	cp03	114.5	pv_chr03	32659928
2_09738	cp03	114.5	pv_chr03	32682200
2_21918	cp03	114.5	pv_chr03	32698702
2_18198	cp03	114.5	pv_chr03	32704504
2_18197	cp03	114.5	pv_chr03	32709200
2_49128	cp03	114.5	pv_chr03	32713876
2_07690	cp03	114.5	pv_chr03	32734597
2_07689	cp03	114.5	pv_chr03	32735468
2_17433	cp03	114.5	pv_chr03	32736922
2_51916	cp03	114.5	pv_chr03	32743561
2_20281	cp03	114.5	pv_chr03	32751026
2_33433	cp03	114.5	pv_chr03	32751624
M15174	pl06	76.788	pv_chr03	32759619
2_19267	cp03	114.5	pv_chr03	32767423
2_17942	cp03	114.5	pv_chr03	32773102
2_26184	cp05	37.9	pv_chr03	32871588
2_54495	cp03	114.5	pv_chr03	32901379
2_00412	cp03	114.07	pv_chr03	32903383
2_00413	cp03	114.07	pv_chr03	32903627
2_37625	cp03	114.5	pv_chr03	32926007
2_40565	cp03	114.07	pv_chr03	32935348
2_20654	cp03	114.07	pv_chr03	32936361
2_10081	cp03	114.07	pv_chr03	32939168
2_10082	cp03	114.07	pv_chr03	32940458
2_10804	cp03	113.52	pv_chr03	32967332
2_10805	cp03	113.52	pv_chr03	32969787
2_29854	cp03	113.52	pv_chr03	32974195
2_11657	cp03	113.36	pv_chr03	32978100
2_11658	cp03	114.07	pv_chr03	32978491
2_12857	cp03	114.07	pv_chr03	32994579
2_12856	cp03	113.36	pv_chr03	32996082
2_04326	cp03	113.36	pv_chr03	33009112
2_26296	cp03	113.36	pv_chr03	33009552
M13231	pl01	44.607	pv_chr03	33011302
2_21504	cp03	113.36	pv_chr03	33045103
2_30552	cp03	113.36	pv_chr03	33068619
2_17675	cp03	113.36	pv_chr03	33069007
2_19062	cp03	113.36	pv_chr03	33092826
2_13097	cp03	113.36	pv_chr03	33105231
2_16475	cp03	65.04	pv_chr03	33121432
2_20900	cp03	113.36	pv_chr03	33129613
2_20899	cp03	113.36	pv_chr03	33129983
2_50192	cp10	57.55	pv_chr03	33133528
M19610	pl02	33.24	pv_chr03	33154907
2_04010	cp03	113.36	pv_chr03	33155213
2_26170	cp03	113.36	pv_chr03	33157355
M6554	pl03	115.695	pv_chr03	33158691
M6555	pl03	115.695	pv_chr03	33158691
2_03964	cp03	113.36	pv_chr03	33166461
2_03965	cp03	113.36	pv_chr03	33167421
2_01349	cp03	113.36	pv_chr03	33183357
2_01350	cp03	113.36	pv_chr03	33183736
2_01348	cp03	113.36	pv_chr03	33192440
2_41392	cp03	113.36	pv_chr03	33202191
2_20617	cp03	113.18	pv_chr03	33212983
2_20616	cp03	112.97	pv_chr03	33213618
2_33727	cp03	112.79	pv_chr03	33234269
2_25203	cp03	112.79	pv_chr03	33234549
2_19216	cp03	112.79	pv_chr03	33236745
2_01730	cp03	112.79	pv_chr03	33248166
2_01731	cp03	112.79	pv_chr03	33250381
2_12089	cp03	112.79	pv_chr03	33274526
2_28440	cp02	36.98	pv_chr03	33284213
2_09658	cp03	112.79	pv_chr03	33290094
2_48474	cp03	112.79	pv_chr03	33297481
2_45902	cp03	112.79	pv_chr03	33310041
2_00998	cp03	112.79	pv_chr03	33332637
2_00997	cp03	112.79	pv_chr03	33333162
2_03722	cp03	112.79	pv_chr03	33348269
2_03723	cp03	112.79	pv_chr03	33351820
2_46945	cp03	112.79	pv_chr03	33352490
2_06601	cp03	112.79	pv_chr03	33373169
2_06600	cp03	112.79	pv_chr03	33373676
2_39026	cp03	112.79	pv_chr03	33379345
2_15925	cp03	112.79	pv_chr03	33405864
2_01567	cp03	111.73	pv_chr03	33461885
1_0601	cp03	111.73	pv_chr03	33467742
2_01566	cp03	111.73	pv_chr03	33467742
2_09489	cp03	111.73	pv_chr03	33471326
2_16919	cp03	112.61	pv_chr03	33576983
2_30585	cp03	111.73	pv_chr03	33582903
2_28146	cp03	111.73	pv_chr03	33590098
2_09403	cp03	111.55	pv_chr03	33597973
2_31107	cp08	22.15	pv_chr03	33630534
2_09488	cp03	111.55	pv_chr03	33632455
2_28171	cp03	112.44	pv_chr03	33632836
2_13320	cp03	111.73	pv_chr03	33668408
2_13319	cp03	111.55	pv_chr03	33669587
M12770	pl08	55.926	pv_chr03	33752886
M20736	pl01	38.952	pv_chr03	33767471
2_02379	cp03	111.73	pv_chr03	33805838
2_02378	cp03	111.73	pv_chr03	33807202
2_26566	cp03	111.73	pv_chr03	33891840
2_14445	cp03	111.73	pv_chr03	33895598
2_14444	cp03	111.73	pv_chr03	33898518
2_13105	cp03	111.73	pv_chr03	33910220
2_22675	cp03	111.73	pv_chr03	33941055
1_0681	cp03	111.73	pv_chr03	33973636
2_15990	cp03	111.73	pv_chr03	33973636
2_29764	cp03	111.73	pv_chr03	33990467
2_15719	cp03	111.73	pv_chr03	34007628
2_19701	cp03	111.73	pv_chr03	34035509
2_01861	cp03	111.73	pv_chr03	34067597
2_16924	cp03	111.96	pv_chr03	34084129
2_17008	cp03	111.73	pv_chr03	34088913
2_17009	cp03	111.73	pv_chr03	34091270
2_21975	cp03	110.99	pv_chr03	34112867
2_31592	cp03	110.99	pv_chr03	34113778
2_22149	cp03	110.75	pv_chr03	34121433
2_47657	cp03	110.75	pv_chr03	34140088
2_32574	cp08	7.39	pv_chr03	34170413
2_03495	cp08	7.39	pv_chr03	34170483
2_19358	cp08	7.39	pv_chr03	34197041
2_19359	cp08	7.39	pv_chr03	34197546
M14181	pl06	84.289	pv_chr03	34200251
2_34089	cp07	3.46	pv_chr03	34205013
2_02825	cp07	3.28	pv_chr03	34207267
2_02826	cp07	3.28	pv_chr03	34207306
2_15520	cp08	7.2	pv_chr03	34219005
2_15519	cp08	7.2	pv_chr03	34219600
2_16580	cp08	7.2	pv_chr03	34242907
2_52427	cp08	7.2	pv_chr03	34273716
2_28028	cp03	109.76	pv_chr03	34529435
2_19835	cp03	109.76	pv_chr03	34563143
2_19836	cp03	109.76	pv_chr03	34563481
2_03804	cp03	109.76	pv_chr03	34573378
2_03803	cp03	109.76	pv_chr03	34573788
2_07850	cp03	109.76	pv_chr03	34646173
2_28024	cp03	110.36	pv_chr03	34929994
2_08965	cp03	110.36	pv_chr03	34931477
2_28319	cp03	110.36	pv_chr03	34961444
2_28320	cp03	110.16	pv_chr03	34961748
2_52856	cp03	110.16	pv_chr03	35030591
2_18035	cp03	110.16	pv_chr03	35033192
2_18036	cp03	110.16	pv_chr03	35034321
2_20827	cp03	110.16	pv_chr03	35049944
2_23226	cp03	110.16	pv_chr03	35064532
2_23225	cp03	109.93	pv_chr03	35065491
1_1028	cp03	109.76	pv_chr03	35102261
2_04316	cp03	109.76	pv_chr03	35110793
2_13014	cp03	109.76	pv_chr03	35112036
2_08177	cp03	109.76	pv_chr03	35167818
M13974	pl10	56.125	pv_chr03	35191223
2_19731	cp03	109.76	pv_chr03	35198624
2_07903	cp03	109.76	pv_chr03	35207474
2_23200	cp03	109.76	pv_chr03	35220562
2_23201	cp03	109.76	pv_chr03	35223312
2_54958	cp03	109.59	pv_chr03	35242819
2_19769	cp03	109.59	pv_chr03	35264854
2_30988	cp03	108.86	pv_chr03	35303352
2_19623	cp03	108.86	pv_chr03	35304198
2_55381	cp03	108.86	pv_chr03	35307997
2_47180	cp03	108.86	pv_chr03	35308246
2_46931	cp03	108.86	pv_chr03	35322559
2_11778	cp03	108.86	pv_chr03	35325322
2_28936	cp03	108.86	pv_chr03	35326784
2_33206	cp03	108.86	pv_chr03	35344056
2_29835	cp03	47.71	pv_chr03	35346712
2_03447	cp03	108.86	pv_chr03	35365396
2_03446	cp03	108.86	pv_chr03	35366331
2_54797	cp02	28.66	pv_chr03	35415763
2_20215	cp03	108.86	pv_chr03	35687369
2_41602	cp03	109.24	pv_chr03	35731086
2_08722	cp03	107.27	pv_chr03	35757653
2_08723	cp03	107.27	pv_chr03	35760268
2_20097	cp03	107.27	pv_chr03	35774330
2_15922	cp03	107.27	pv_chr03	35798424
2_26625	cp03	108.53	pv_chr03	35858395
2_32244	cp03	108.36	pv_chr03	35875040
2_19615	cp03	108.36	pv_chr03	35875278
2_22680	cp03	108.86	pv_chr03	35904397
2_22681	cp03	108.86	pv_chr03	35904974
2_00900	cp03	127.11	pv_chr03	35943178
2_00901	cp03	126.81	pv_chr03	35943822
2_41373	cp11	48.85	pv_chr03	36038930
2_31820	cp01	63.22	pv_chr03	36064633
2_19191	cp03	31.45	pv_chr03	36288249
2_28411	cp03	31.45	pv_chr03	36290335
2_10200	cp03	31.45	pv_chr03	36298524
2_12240	cp11	56.28	pv_chr03	36322826
2_06162	cp03	107.27	pv_chr03	36410196
2_06163	cp03	107.27	pv_chr03	36410512
2_45222	cp09	13.99	pv_chr03	36414130
2_01759	cp03	107.27	pv_chr03	36415159
2_01758	cp03	107.27	pv_chr03	36415823
2_23463	cp03	107.27	pv_chr03	36425951
2_08830	cp03	107.27	pv_chr03	36435097
2_08831	cp03	107.27	pv_chr03	36435888
2_08828	cp03	107.27	pv_chr03	36439396
2_08829	cp03	107.27	pv_chr03	36440233
2_18712	cp03	107.27	pv_chr03	36441614
2_46477	cp07	23.04	pv_chr03	36454099
2_38773	cp03	86.39	pv_chr03	36471894
2_38025	cp06	46.38	pv_chr03	36471897
2_52738	cp06	46.38	pv_chr03	36471899
2_23860	cp03	102.74	pv_chr03	36558865
2_23861	cp03	102.74	pv_chr03	36560227
2_51479	cp03	102.74	pv_chr03	36574251
M8050	pl01	84.27	pv_chr03	36648370
2_45198	cp03	103.33	pv_chr03	36765119
2_49979	cp03	103.33	pv_chr03	36766992
2_06726	cp04	8.83	pv_chr03	36767239
2_12051	cp03	103.64	pv_chr03	36817543
2_05612	cp03	103.87	pv_chr03	36978593
2_33757	cp03	103.87	pv_chr03	36981686
2_02175	cp03	103.87	pv_chr03	36986142
2_13385	cp03	103.87	pv_chr03	37000555
2_28168	cp03	103.87	pv_chr03	37001658
2_31114	cp03	103.87	pv_chr03	37008188
2_09478	cp03	104.05	pv_chr03	37009280
2_20403	cp03	103.87	pv_chr03	37037237
2_20402	cp03	103.87	pv_chr03	37037767
2_32598	cp03	104.42	pv_chr03	37088093
2_31668	cp03	103.87	pv_chr03	37092150
2_14465	cp03	104.61	pv_chr03	37099359
2_17115	cp03	104.61	pv_chr03	37112277
2_20807	cp03	104.61	pv_chr03	37115684
2_09470	cp03	104.61	pv_chr03	37125956
2_21027	cp03	104.61	pv_chr03	37134698
2_11268	cp03	104.61	pv_chr03	37142401
2_11269	cp03	104.61	pv_chr03	37142754
2_11267	cp03	104.61	pv_chr03	37148950
2_04927	cp03	104.61	pv_chr03	37164801
2_04926	cp03	104.61	pv_chr03	37165225
2_04930	cp03	104.61	pv_chr03	37169921
2_33892	cp03	104.61	pv_chr03	37170035
2_04929	cp03	104.61	pv_chr03	37171469
2_04928	cp03	104.61	pv_chr03	37171784
2_52556	cp03	104.61	pv_chr03	37173096
2_25548	cp08	0.74	pv_chr03	37174159
2_41640	cp03	104.61	pv_chr03	37206747
2_14994	cp03	104.61	pv_chr03	37212820
2_14995	cp03	104.61	pv_chr03	37216819
2_09991	cp03	104.79	pv_chr03	37231008
2_09990	cp03	104.79	pv_chr03	37231498
2_13993	cp03	104.79	pv_chr03	37277279
2_13992	cp03	104.79	pv_chr03	37279809
2_33625	cp03	104.79	pv_chr03	37284229
2_33626	cp03	104.79	pv_chr03	37291122
2_33568	cp03	104.79	pv_chr03	37325303
2_32992	cp03	105.15	pv_chr03	37339451
2_03466	cp03	105.15	pv_chr03	37421497
2_20872	cp03	105.15	pv_chr03	37438294
2_11691	cp03	105.15	pv_chr03	37458659
2_55221	cp03	105.15	pv_chr03	37466977
2_47336	cp03	105.34	pv_chr03	37589142
2_19785	cp03	105.34	pv_chr03	37601849
2_02960	cp03	105.34	pv_chr03	37617264
2_46829	cp03	105.34	pv_chr03	37655298
2_34871	cp03	105.75	pv_chr03	37730752
2_52419	cp03	105.75	pv_chr03	37837751
2_17006	cp03	105.95	pv_chr03	37890859
2_01233	cp03	105.95	pv_chr03	37905075
2_01234	cp03	105.95	pv_chr03	37905626
2_26680	cp03	105.95	pv_chr03	37935693
1_0197	cp03	105.95	pv_chr03	37936526
2_33092	cp03	105.95	pv_chr03	37961203
2_15943	cp03	105.95	pv_chr03	37961317
2_22444	cp03	105.95	pv_chr03	37966653
2_22445	cp03	105.95	pv_chr03	37966933
2_15619	cp03	105.95	pv_chr03	37975282
2_15620	cp03	105.95	pv_chr03	37977255
2_47565	cp03	105.95	pv_chr03	37983620
2_08546	cp03	105.95	pv_chr03	38009128
2_08545	cp03	105.95	pv_chr03	38009474
2_19611	cp03	105.95	pv_chr03	38018169
2_03827	cp03	105.95	pv_chr03	38033407
2_03828	cp03	105.95	pv_chr03	38033715
2_03829	cp03	105.95	pv_chr03	38034348
2_16596	cp03	105.95	pv_chr03	38042771
2_16597	cp03	105.95	pv_chr03	38043347
2_20779	cp03	105.95	pv_chr03	38051680
2_33476	cp03	105.95	pv_chr03	38052492
2_05694	cp03	105.95	pv_chr03	38066758
2_47176	cp03	105.95	pv_chr03	38106692
2_06385	cp03	105.95	pv_chr03	38108076
1_1231	cp03	105.95	pv_chr03	38110620
2_06386	cp03	105.95	pv_chr03	38110884
2_06387	cp03	105.95	pv_chr03	38111666
2_06388	cp03	105.95	pv_chr03	38114080
2_50404	cp03	106.13	pv_chr03	38138049
2_23829	cp03	106.13	pv_chr03	38142130
2_50289	cp03	106.13	pv_chr03	38148002
2_09274	cp03	106.13	pv_chr03	38150989
2_09275	cp03	106.13	pv_chr03	38151796
2_12978	cp03	106.34	pv_chr03	38156387
1_0136	cp03	106.34	pv_chr03	38156568
2_12977	cp03	106.34	pv_chr03	38157150
2_29134	cp03	106.34	pv_chr03	38170762
2_52558	cp03	106.34	pv_chr03	38172280
2_13612	cp03	106.34	pv_chr03	38176690
2_13611	cp03	106.34	pv_chr03	38177894
2_12029	cp03	106.34	pv_chr03	38186285
2_12030	cp03	106.34	pv_chr03	38186688
1_0121	cp03	106.34	pv_chr03	38191522
2_06528	cp03	106.34	pv_chr03	38193186
2_06527	cp03	106.34	pv_chr03	38193292
2_06530	cp03	106.52	pv_chr03	38197616
2_06529	cp03	106.52	pv_chr03	38198013
2_47852	cp03	106.52	pv_chr03	38198621
2_19650	cp03	106.34	pv_chr03	38207917
2_19651	cp03	106.52	pv_chr03	38208303
2_00122	cp03	106.34	pv_chr03	38222471
2_24492	cp03	106.52	pv_chr03	38231289
2_03935	cp03	106.52	pv_chr03	38248864
2_03936	cp03	106.52	pv_chr03	38249957
1_0093	cp03	106.52	pv_chr03	38253189
2_11238	cp03	106.52	pv_chr03	38275976
2_28780	cp03	106.52	pv_chr03	38276832
2_08437	cp03	106.52	pv_chr03	38292673
2_08436	cp03	106.52	pv_chr03	38293164
2_08466	cp03	106.52	pv_chr03	38297662
2_35246	cp03	106.52	pv_chr03	38316614
2_31407	cp03	106.52	pv_chr03	38320426
2_21168	cp03	106.52	pv_chr03	38320930
2_05492	cp03	106.52	pv_chr03	38322975
2_05491	cp03	106.52	pv_chr03	38325369
2_04785	cp03	106.52	pv_chr03	38336747
2_54829	cp03	106.52	pv_chr03	38342016
2_20346	cp03	106.52	pv_chr03	38347675
2_20345	cp03	106.52	pv_chr03	38348047
1_0776	cp03	106.52	pv_chr03	38355391
2_18857	cp03	106.52	pv_chr03	38355690
2_18856	cp03	106.52	pv_chr03	38355949
2_31752	cp03	58.52	pv_chr03	38366459
2_23554	cp03	106.52	pv_chr03	38377308
2_23555	cp03	106.52	pv_chr03	38379308
2_10220	cp03	106.52	pv_chr03	38385668
2_10219	cp03	106.52	pv_chr03	38385932
2_19450	cp03	106.52	pv_chr03	38387350
2_22565	cp03	106.52	pv_chr03	38404100
2_22566	cp03	106.73	pv_chr03	38404465
2_14722	cp03	106.73	pv_chr03	38416961
2_14721	cp03	106.9	pv_chr03	38417335
2_14474	cp03	107.27	pv_chr03	38426399
2_12325	cp03	107.27	pv_chr03	38432085
2_21378	cp07	18.54	pv_chr03	38439666
2_19514	cp03	107.27	pv_chr03	38449596
2_20626	cp03	106.9	pv_chr03	38470640
2_20625	cp03	106.9	pv_chr03	38470968
2_25180	cp03	107.27	pv_chr03	38478134
2_09019	cp03	106.9	pv_chr03	38506052
2_14301	cp03	106.9	pv_chr03	38509488
2_47562	cp03	106.9	pv_chr03	38520708
2_20515	cp03	106.9	pv_chr03	38522835
2_31233	cp03	106.9	pv_chr03	38523226
2_21187	cp03	106.9	pv_chr03	38528817
2_38639	cp09	40.55	pv_chr03	38534216
2_15228	cp03	107.27	pv_chr03	38536206
2_20510	cp03	107.09	pv_chr03	38541244
2_20509	cp03	107.27	pv_chr03	38541698
2_23837	cp03	107.27	pv_chr03	38553179
2_31920	cp03	107.27	pv_chr03	38553865
2_12234	cp03	107.27	pv_chr03	38556041
2_17723	cp03	107.27	pv_chr03	38576934
2_17724	cp03	107.27	pv_chr03	38577404
2_17725	cp03	107.27	pv_chr03	38579195
2_23478	cp03	107.27	pv_chr03	38594624
2_32312	cp03	107.27	pv_chr03	38595088
2_23477	cp03	107.27	pv_chr03	38595229
2_23476	cp03	107.27	pv_chr03	38595914
2_51102	cp03	107.27	pv_chr03	38598017
2_13642	cp03	107.27	pv_chr03	38602238
2_08567	cp03	107.27	pv_chr03	38609659
2_10768	cp03	107.27	pv_chr03	38617719
2_10767	cp03	107.27	pv_chr03	38619940
2_14671	cp03	107.27	pv_chr03	38670976
2_39792	cp03	107.27	pv_chr03	38674440
2_54108	cp03	107.27	pv_chr03	38678930
2_10495	cp03	107.27	pv_chr03	38693984
2_10494	cp03	107.27	pv_chr03	38694998
2_15012	cp03	107.27	pv_chr03	38700019
2_15013	cp03	107.27	pv_chr03	38700608
2_39449	cp03	107.27	pv_chr03	38712859
2_03769	cp03	102.74	pv_chr03	38754464
2_32588	cp03	102.74	pv_chr03	38755313
2_28288	cp03	102.74	pv_chr03	38798060
2_28289	cp03	102.74	pv_chr03	38801635
2_18234	cp03	102.74	pv_chr03	38822764
2_18235	cp03	102.74	pv_chr03	38825124
2_33575	cp03	102.74	pv_chr03	38831692
2_32888	cp03	102.74	pv_chr03	38842297
2_11403	cp03	102.74	pv_chr03	38842301
2_38519	cp03	102.74	pv_chr03	38846172
2_16230	cp03	102.74	pv_chr03	38867450
2_16231	cp03	102.74	pv_chr03	38868260
2_10305	cp03	102.74	pv_chr03	38894590
2_53126	cp10	38.59	pv_chr03	38905930
2_34881	cp03	102.56	pv_chr03	38917670
2_45937	cp06	58.9	pv_chr03	38947395
2_11004	cp03	102.74	pv_chr03	38949653
2_11003	cp03	102.74	pv_chr03	38952408
2_23808	cp03	102.74	pv_chr03	38964714
2_23807	cp03	102.74	pv_chr03	38965534
2_20001	cp03	102.74	pv_chr03	39038064
2_15775	cp03	102.74	pv_chr03	39042395
2_10940	cp03	102.74	pv_chr03	39047854
2_22647	cp03	102.74	pv_chr03	39072790
2_14595	cp03	102.74	pv_chr03	39081692
2_33039	cp03	102.74	pv_chr03	39082154
2_03808	cp03	102.74	pv_chr03	39124261
2_33083	cp03	102.74	pv_chr03	39147398
2_15734	cp03	102.74	pv_chr03	39149704
2_31323	cp03	102.74	pv_chr03	39153500
2_51775	cp03	100.4	pv_chr03	39173760
2_14834	cp03	102.74	pv_chr03	39179846
1_0201	cp03	102.74	pv_chr03	39184411
M2611	pl02	45.683	pv_chr03	39235398
2_35091	cp08	37.87	pv_chr03	39235954
2_06068	cp08	37.87	pv_chr03	39236008
2_46778	cp03	102.74	pv_chr03	39239012
2_34187	cp03	102.74	pv_chr03	39248246
2_31184	cp03	101.58	pv_chr03	39291572
2_31183	cp03	101.58	pv_chr03	39291822
2_15662	cp03	101.58	pv_chr03	39294419
2_15663	cp03	102	pv_chr03	39296831
2_24147	cp03	101.58	pv_chr03	39307306
2_24146	cp03	101.58	pv_chr03	39308212
2_24145	cp03	101.58	pv_chr03	39309047
2_24144	cp03	102	pv_chr03	39309878
2_21924	cp03	101.58	pv_chr03	39314951
2_31947	cp03	101.58	pv_chr03	39321626
2_24025	cp03	101.58	pv_chr03	39322515
2_49386	cp03	100.77	pv_chr03	39328824
2_15494	cp03	101.58	pv_chr03	39403556
2_30081	cp03	101.58	pv_chr03	39404022
2_15499	cp03	101.58	pv_chr03	39406252
2_15500	cp03	101.58	pv_chr03	39406571
2_19360	cp03	101.37	pv_chr03	39428528
2_22307	cp03	101.17	pv_chr03	39437284
2_39451	cp03	101.17	pv_chr03	39478837
2_18162	cp03	101.17	pv_chr03	39482170
2_15191	cp03	100.77	pv_chr03	39568540
2_34662	cp03	100.98	pv_chr03	39581528
2_05924	cp03	100.77	pv_chr03	39600447
2_05923	cp03	100.77	pv_chr03	39601648
2_05922	cp03	100.77	pv_chr03	39603438
2_05921	cp03	100.77	pv_chr03	39605752
2_06222	cp03	100.77	pv_chr03	39617054
2_22115	cp03	100.59	pv_chr03	39631147
2_22114	cp03	100.59	pv_chr03	39631971
2_37485	cp10	46.34	pv_chr03	39634260
2_05630	cp03	100.4	pv_chr03	39646262
1_0707	cp03	100.4	pv_chr03	39650894
2_08325	cp03	100.4	pv_chr03	39651013
2_08324	cp03	100.4	pv_chr03	39651252
2_03266	cp03	100.4	pv_chr03	39660713
2_03267	cp03	100.4	pv_chr03	39661541
2_38966	cp03	100.4	pv_chr03	39672266
2_55257	cp10	33.92	pv_chr03	39672778
2_10604	cp03	100.4	pv_chr03	39674196
2_19220	cp03	100.4	pv_chr03	39686242
2_21945	cp03	100.4	pv_chr03	39713365
2_55316	cp03	100.4	pv_chr03	39716608
1_0223	cp03	100.4	pv_chr03	39721759
2_21857	cp03	100.4	pv_chr03	39724908
2_32289	cp03	100.4	pv_chr03	39728687
2_53518	cp03	100.4	pv_chr03	39729884
2_16847	cp03	100.4	pv_chr03	39766382
2_19164	cp03	100.4	pv_chr03	39777861
2_08957	cp03	100.4	pv_chr03	39830723
2_08958	cp03	100.4	pv_chr03	39831732
2_31863	cp03	100.4	pv_chr03	39834392
2_25892	cp03	99.92	pv_chr03	39903948
2_47463	cp11	19.58	pv_chr03	40027398
2_15702	cp03	99.92	pv_chr03	40032952
2_07711	cp03	99.92	pv_chr03	40037400
2_07712	cp03	99.92	pv_chr03	40037789
2_07691	cp03	99.92	pv_chr03	40044619
1_1121	cp03	99.92	pv_chr03	40056239
2_00137	cp03	99.92	pv_chr03	40071045
2_18453	cp03	99.92	pv_chr03	40080554
2_15917	cp03	99.76	pv_chr03	40085636
2_15918	cp03	99.76	pv_chr03	40086679
2_18210	cp03	99.76	pv_chr03	40092015
2_18209	cp03	99.76	pv_chr03	40094189
1_1292	cp03	99.76	pv_chr03	40094194
2_23499	cp03	99.92	pv_chr03	40136270
2_45654	cp03	99.92	pv_chr03	40137920
2_18683	cp03	99.92	pv_chr03	40191781
2_11149	cp03	99.92	pv_chr03	40210289
2_11148	cp03	99.92	pv_chr03	40210992
2_11147	cp03	99.92	pv_chr03	40212544
2_11146	cp03	99.92	pv_chr03	40212906
2_39853	cp03	97.94	pv_chr03	40222867
2_22714	cp03	99.57	pv_chr03	40232165
2_22713	cp03	99.57	pv_chr03	40232500
2_25555	cp03	98.58	pv_chr03	40316991
2_33773	cp03	98.58	pv_chr03	40317732
2_11848	cp03	98.58	pv_chr03	40321174
2_16212	cp03	98.58	pv_chr03	40347114
2_16211	cp03	98.58	pv_chr03	40347855
1_0381	cp03	98.58	pv_chr03	40350967
2_29716	cp03	98.58	pv_chr03	40366320
2_52730	cp03	98.58	pv_chr03	40402118
2_02423	cp03	98.58	pv_chr03	40413342
2_06438	cp03	98.58	pv_chr03	40427189
2_06439	cp03	98.58	pv_chr03	40428057
2_23494	cp03	98.58	pv_chr03	40436034
2_28516	cp03	98.58	pv_chr03	40437568
2_44221	cp03	98.58	pv_chr03	40459244
2_06482	cp03	99.22	pv_chr03	40463488
2_33136	cp03	98.58	pv_chr03	40469202
2_22426	cp03	98.58	pv_chr03	40491718
2_33557	cp03	98.58	pv_chr03	40492632
2_32686	cp03	98.58	pv_chr03	40496105
2_21053	cp03	98.58	pv_chr03	40498969
2_21052	cp03	98.58	pv_chr03	40499515
2_27710	cp03	98.58	pv_chr03	40501488
2_34038	cp03	98.58	pv_chr03	40501589
2_33968	cp03	98.58	pv_chr03	40502686
2_38155	cp09	47.6	pv_chr03	40509282
2_02681	cp03	98.58	pv_chr03	40519678
2_12277	cp03	98.58	pv_chr03	40542442
2_10409	cp03	98.58	pv_chr03	40544539
2_21587	cp03	98.58	pv_chr03	40557718
2_36155	cp03	98.58	pv_chr03	40558220
2_21586	cp03	98.58	pv_chr03	40558568
2_05902	cp03	98.58	pv_chr03	40572594
2_18799	cp10	39.12	pv_chr03	40613661
2_33297	cp10	38.89	pv_chr03	40613727
M5561	pl01	28.466	pv_chr03	40613736
2_51894	cp03	98.58	pv_chr03	40621741
2_05841	cp03	98.58	pv_chr03	40632726
2_05842	cp03	98.58	pv_chr03	40634557
2_24122	cp03	98.58	pv_chr03	40671715
2_24123	cp03	98.58	pv_chr03	40672977
2_29499	cp03	98.58	pv_chr03	40678194
2_13662	cp03	98.58	pv_chr03	40679653
2_16959	cp03	98.4	pv_chr03	40691769
2_16958	cp03	98.4	pv_chr03	40692678
2_54811	cp03	98.58	pv_chr03	40697674
2_17236	cp03	98.4	pv_chr03	40712075
2_33532	cp03	98.75	pv_chr03	40727505
2_32230	cp03	98.4	pv_chr03	40740813
2_19271	cp03	98.4	pv_chr03	40741010
2_07597	cp03	98.4	pv_chr03	40749748
2_07596	cp03	98.4	pv_chr03	40750862
2_28779	cp03	98.4	pv_chr03	40759765
2_22467	cp03	98.19	pv_chr03	40798296
2_28302	cp03	98.58	pv_chr03	40814520
2_20167	cp03	98.58	pv_chr03	40822294
2_20168	cp03	98.4	pv_chr03	40822630
2_22799	cp03	98.11	pv_chr03	40847936
2_22798	cp03	98.11	pv_chr03	40848463
2_07356	cp03	98.11	pv_chr03	40861919
2_47535	cp03	61.14	pv_chr03	40864521
2_47534	cp03	98.11	pv_chr03	40865859
2_20552	cp03	98.58	pv_chr03	40869488
2_20553	cp03	98.58	pv_chr03	40869891
2_15081	cp03	98.58	pv_chr03	40873942
2_15080	cp03	98.58	pv_chr03	40875366
2_09635	cp03	98.58	pv_chr03	40896457
2_09636	cp03	98.58	pv_chr03	40897095
2_01561	cp03	98.58	pv_chr03	40904549
2_46489	cp10	54.41	pv_chr03	40906194
2_05428	cp03	98.11	pv_chr03	40917012
2_05427	cp03	97.94	pv_chr03	40917655
2_01560	cp03	98.58	pv_chr03	40922923
2_07420	cp03	97.76	pv_chr03	40933285
2_07419	cp03	97.94	pv_chr03	40933921
2_47210	cp03	97.76	pv_chr03	40936125
2_21419	cp03	97.94	pv_chr03	40942610
2_21418	cp03	97.94	pv_chr03	40943742
2_50741	cp03	97.76	pv_chr03	40951626
2_00458	cp03	97.94	pv_chr03	40962716
2_23450	cp03	97.94	pv_chr03	40972366
2_23451	cp03	97.94	pv_chr03	40974700
2_33233	cp03	97.76	pv_chr03	40981557
2_04004	cp03	97.76	pv_chr03	40984890
2_12788	cp03	97.76	pv_chr03	40990145
2_12787	cp03	97.76	pv_chr03	40990772
2_34692	cp03	97.76	pv_chr03	40993097
2_04126	cp03	97.76	pv_chr03	41002690
1_1079	cp03	97.76	pv_chr03	41002770
2_26207	cp03	97.76	pv_chr03	41003098
2_22032	cp03	97.76	pv_chr03	41022087
2_22031	cp03	97.76	pv_chr03	41023280
2_17088	cp03	97.59	pv_chr03	41031489
M4147	pl03	64.163	pv_chr03	41033082
2_17087	cp03	97.59	pv_chr03	41034025
2_06200	cp03	97.59	pv_chr03	41039929
M20446	pl05	42.732	pv_chr03	41058577
2_17439	cp03	97.59	pv_chr03	41063034
2_17438	cp03	97.59	pv_chr03	41063944
2_20353	cp03	97.59	pv_chr03	41080732
2_20354	cp03	97.59	pv_chr03	41081506
2_18132	cp03	98.58	pv_chr03	41090778
2_18133	cp03	97.76	pv_chr03	41093398
2_19212	cp03	97.76	pv_chr03	41117932
2_12504	cp03	97.76	pv_chr03	41137059
2_12505	cp03	98.58	pv_chr03	41139383
2_19112	cp03	97.76	pv_chr03	41143921
2_19111	cp03	97.76	pv_chr03	41144169
2_00658	cp03	97.76	pv_chr03	41148985
2_00659	cp03	97.76	pv_chr03	41151083
2_00656	cp03	97.76	pv_chr03	41155516
2_00657	cp03	97.02	pv_chr03	41156233
2_24713	cp03	97.02	pv_chr03	41157896
2_27420	cp05	43.9	pv_chr03	41166752
2_15270	cp03	97.02	pv_chr03	41174377
2_15271	cp03	97.02	pv_chr03	41176609
2_17338	cp03	97.02	pv_chr03	41179511
2_17337	cp03	97.02	pv_chr03	41180865
2_02035	cp03	97.02	pv_chr03	41208546
2_02036	cp03	97.02	pv_chr03	41211110
2_08532	cp03	97.02	pv_chr03	41225203
2_27862	cp03	97.02	pv_chr03	41226127
M11350	pl08	33.84	pv_chr03	41228484
2_11542	cp03	97.38	pv_chr03	41230931
2_11541	cp03	97.02	pv_chr03	41232276
1_0893	cp03	97.02	pv_chr03	41232806
2_30418	cp03	97.02	pv_chr03	41256691
2_21356	cp03	97.02	pv_chr03	41283467
2_31453	cp03	97.38	pv_chr03	41283961
2_54532	cp03	97.38	pv_chr03	41286982
2_17795	cp03	97.38	pv_chr03	41292812
2_17796	cp03	97.38	pv_chr03	41293880
2_08371	cp03	97.38	pv_chr03	41302075
2_08372	cp03	97.38	pv_chr03	41302969
2_13382	cp03	97.2	pv_chr03	41350205
2_28968	cp04	15.16	pv_chr03	41352663
2_27770	cp03	97.2	pv_chr03	41367105
1_0772	cp03	97.02	pv_chr03	41371824
2_19049	cp03	97.02	pv_chr03	41379924
2_44489	cp05	61.07	pv_chr03	41382733
2_20731	cp03	97.02	pv_chr03	41412606
2_31056	cp03	97.02	pv_chr03	41420480
2_41957	cp03	97.02	pv_chr03	41442819
2_16782	cp03	97.02	pv_chr03	41450229
1_0820	cp03	97.02	pv_chr03	41453413
2_18709	cp03	97.02	pv_chr03	41453413
2_32655	cp03	97.02	pv_chr03	41480327
2_29481	cp03	97.02	pv_chr03	41498908
2_04220	cp03	97.02	pv_chr03	41532655
2_33845	cp03	97.02	pv_chr03	41532967
2_09130	cp03	97.02	pv_chr03	41539554
2_28061	cp03	97.02	pv_chr03	41542883
2_07779	cp03	97.02	pv_chr03	41552408
2_18255	cp03	97.02	pv_chr03	41616428
2_05942	cp03	97.02	pv_chr03	41623137
2_05941	cp03	96.83	pv_chr03	41624487
2_13037	cp03	97.02	pv_chr03	41632323
2_23708	cp03	96.64	pv_chr03	41729193
2_18834	cp03	95.86	pv_chr03	41813467
2_00030	cp03	95.86	pv_chr03	41843170
2_40922	cp03	95.86	pv_chr03	41861168
2_24884	cp04	12.29	pv_chr03	41861427
2_07251	cp03	95.86	pv_chr03	41884330
2_14691	cp03	95.86	pv_chr03	41893526
2_14692	cp03	95.86	pv_chr03	41893947
2_46608	cp09	40.55	pv_chr03	41920134
2_18766	cp03	95.86	pv_chr03	41954844
2_08497	cp03	95.86	pv_chr03	41972182
2_05101	cp03	95.72	pv_chr03	41995779
2_05100	cp03	95.72	pv_chr03	41996309
2_32642	cp03	95.86	pv_chr03	41996529
2_05099	cp03	95.86	pv_chr03	41996694
2_08696	cp03	95.86	pv_chr03	42007051
[truncated: 868 more rows]

## Sheet: PvChr4
Code of SNP markers	Different linkage groups	Genetic distance (cM)	Chromosome of Phaseolus vulgaris	Physical position on Phaseolus vulgaris genome
2_04145	cp11	64.89	pv_chr04	10839					pl: Code of our linkage maps of cowpea
2_04144	cp11	64.89	pv_chr04	11081					cp: Code of the consensus cowpea linkage maps (Muñoz-Amatriaín et al., 2017)
2_52009	cp11	64.89	pv_chr04	17274					pv_chr: Code of the Chromosomes of Phaseolus vulgaris
2_49013	cp10	54.73	pv_chr04	19804
2_37690	cp11	64.89	pv_chr04	25213
2_30918	cp11	64.89	pv_chr04	40476
2_06693	cp11	64.89	pv_chr04	42497
2_10874	cp11	64.89	pv_chr04	57366
2_08424	cp11	64.89	pv_chr04	72674
2_19607	cp11	64.89	pv_chr04	81341
2_31254	cp11	64.89	pv_chr04	85388
2_31253	cp11	64.89	pv_chr04	85771
2_16382	cp11	64.89	pv_chr04	90425
2_21108	cp11	64.89	pv_chr04	94071
2_31381	cp11	64.89	pv_chr04	94229
2_39793	cp01	3	pv_chr04	226946
2_44348	cp11	23.87	pv_chr04	238991
2_02788	cp11	64.89	pv_chr04	242332
2_02787	cp11	64.89	pv_chr04	243265
M14813	pl07	77.374	pv_chr04	244627
M7124	pl07	75.23	pv_chr04	250058
2_09367	cp11	63.99	pv_chr04	327644
2_09366	cp11	63.99	pv_chr04	328891
2_13858	cp11	63.76	pv_chr04	353890
2_13857	cp11	63.76	pv_chr04	355728
2_30442	cp11	63.76	pv_chr04	370196
2_27396	cp05	62.14	pv_chr04	373783
2_20749	cp11	63.76	pv_chr04	383324
2_02953	cp11	63.76	pv_chr04	395374
M14616	pl07	70.408	pv_chr04	396292
M14617	pl07	70.408	pv_chr04	396292
M14618	pl07	70.408	pv_chr04	396292
2_32585	cp11	63.76	pv_chr04	446713
2_03733	cp11	63.76	pv_chr04	446967
2_32586	cp11	63.76	pv_chr04	447058
2_03732	cp11	63.76	pv_chr04	460848
2_12678	cp11	63.76	pv_chr04	490407
2_29202	cp11	63.76	pv_chr04	491143
2_24292	cp11	63.06	pv_chr04	546331
2_24291	cp11	63.06	pv_chr04	549424
2_52119	cp11	27.16	pv_chr04	566230
2_09462	cp11	63.06	pv_chr04	569264
M5849	pl07	75.23	pv_chr04	579269
2_04761	cp11	63.06	pv_chr04	579751
2_21430	cp10	45.53	pv_chr04	587025
2_21431	cp10	45.53	pv_chr04	587296
M9716	pl01	57.476	pv_chr04	587305
M9717	pl01	57.476	pv_chr04	587454
2_05906	cp11	62.82	pv_chr04	597625
2_46772	cp11	63.06	pv_chr04	597789
2_05905	cp11	62.82	pv_chr04	599956
2_10838	cp11	62.82	pv_chr04	606033
M2891	pl07	24.834	pv_chr04	738293
M25354	pl07	68.92	pv_chr04	842343
M25355	pl07	69.218	pv_chr04	842343
M25356	pl07	68.92	pv_chr04	842343
M25357	pl07	69.218	pv_chr04	842343
2_25232	cp11	60.04	pv_chr04	848944
2_31167	cp11	62.82	pv_chr04	852406
2_06711	cp11	61.25	pv_chr04	909297
2_17469	cp11	62.59	pv_chr04	1018982
2_32740	cp11	62.59	pv_chr04	1036800
2_15377	cp11	61.25	pv_chr04	1055095
2_10537	cp11	61.25	pv_chr04	1057548
2_28538	cp11	62.38	pv_chr04	1058419
2_15342	cp11	62.38	pv_chr04	1085093
2_15343	cp11	62.38	pv_chr04	1086914
2_41020	cp11	61.25	pv_chr04	1095098
2_16402	cp11	61.25	pv_chr04	1101108
2_07328	cp11	61.25	pv_chr04	1106942
2_08980	cp11	61.25	pv_chr04	1136144
1_1180	cp11	61.25	pv_chr04	1139631
2_22419	cp11	61.25	pv_chr04	1141894
2_12643	cp11	61.25	pv_chr04	1147939
2_12644	cp11	61.25	pv_chr04	1153703
2_01352	cp11	61.25	pv_chr04	1169024
2_01351	cp11	61.02	pv_chr04	1170500
2_48292	cp11	61.02	pv_chr04	1173232
2_19388	cp11	61.02	pv_chr04	1176423
2_19387	cp11	61.25	pv_chr04	1176806
2_00793	cp11	61.02	pv_chr04	1194025
M18518	pl07	73.742	pv_chr04	1215901
2_21425	cp11	61.25	pv_chr04	1217002
2_21424	cp11	61.44	pv_chr04	1217442
2_15504	cp11	61.44	pv_chr04	1220328
2_18838	cp11	26.98	pv_chr04	1249374
1_0422	cp11	61.25	pv_chr04	1249695
2_05449	cp11	60.68	pv_chr04	1261001
2_16633	cp11	60.45	pv_chr04	1275161
M5656	pl07	72.551	pv_chr04	1297788
2_27210	cp11	60.45	pv_chr04	1303797
2_06708	cp11	60.45	pv_chr04	1308746
2_06709	cp11	60.45	pv_chr04	1309394
M13640	pl07	74.932	pv_chr04	1411385
2_18522	cp11	60.04	pv_chr04	1411874
2_33247	cp11	60.22	pv_chr04	1412175
2_03714	cp11	60.04	pv_chr04	1427595
2_21231	cp11	59.6	pv_chr04	1435908
2_21230	cp11	59.83	pv_chr04	1436262
2_24296	cp11	59.6	pv_chr04	1443393
2_24295	cp11	59.6	pv_chr04	1446968
2_45858	cp11	59.6	pv_chr04	1449780
2_16121	cp11	59.15	pv_chr04	1455337
M17966	pl07	70.408	pv_chr04	1455776
M17967	pl07	70.408	pv_chr04	1455776
M17968	pl07	70.408	pv_chr04	1455776
M17969	pl07	70.408	pv_chr04	1455776
2_16120	cp11	59.15	pv_chr04	1456172
2_22277	cp11	59.15	pv_chr04	1463730
2_22278	cp11	59.15	pv_chr04	1464120
2_22279	cp11	59.15	pv_chr04	1467245
2_22280	cp11	59.6	pv_chr04	1467651
2_52960	cp11	59.6	pv_chr04	1469906
2_01775	cp11	59.6	pv_chr04	1479580
2_01776	cp11	59.6	pv_chr04	1479810
2_25220	cp11	59.15	pv_chr04	1483948
2_13460	cp11	59.15	pv_chr04	1488953
2_00148	cp11	59.15	pv_chr04	1497553
2_14021	cp11	59.15	pv_chr04	1508972
2_14022	cp11	59.15	pv_chr04	1509469
2_00150	cp11	59.15	pv_chr04	1510225
1_0553	cp11	59.15	pv_chr04	1511720
2_16592	cp11	59.15	pv_chr04	1521231
2_16593	cp11	59.15	pv_chr04	1522301
2_29413	cp11	58.97	pv_chr04	1536438
M12715	pl07	84.353	pv_chr04	1579098
2_26972	cp03	45.44	pv_chr04	1589514
M17025	pl07	74.337	pv_chr04	1610503
2_07270	cp11	25.67	pv_chr04	1615480
M9919	pl07	72.551	pv_chr04	1647976
2_00682	cp11	58.97	pv_chr04	1721813
2_00683	cp11	58.97	pv_chr04	1723390
2_39950	cp11	58.78	pv_chr04	1727193
2_24053	cp11	58.78	pv_chr04	1729960
2_23858	cp11	58.78	pv_chr04	1738003
2_23859	cp11	58.78	pv_chr04	1738304
2_05244	cp11	58.78	pv_chr04	1743450
2_30979	cp11	58.78	pv_chr04	1754923
2_04194	cp11	58.78	pv_chr04	1791907
2_04193	cp11	58.78	pv_chr04	1792415
2_44069	cp09	40.06	pv_chr04	1803599
2_48392	cp11	58.78	pv_chr04	1816961
2_18391	cp11	58.78	pv_chr04	1824031
2_31735	cp11	58.78	pv_chr04	1846154
2_04699	cp11	58.78	pv_chr04	1850371
2_11565	cp11	58.78	pv_chr04	1856028
2_11566	cp11	58.78	pv_chr04	1857816
2_37918	cp09	46.95	pv_chr04	1879103
2_54921	cp11	58.57	pv_chr04	1879525
2_30695	cp11	58.57	pv_chr04	1882107
2_20410	cp11	58.57	pv_chr04	1882896
2_20409	cp11	58.57	pv_chr04	1883253
2_50453	cp11	58.57	pv_chr04	1885186
2_21147	cp11	58.57	pv_chr04	1888374
2_21148	cp11	58.57	pv_chr04	1889248
2_33281	cp11	58.57	pv_chr04	1896088
2_18732	cp11	58.57	pv_chr04	1896245
2_21357	cp11	58.36	pv_chr04	1920192
2_09538	cp11	58.15	pv_chr04	1925952
2_24681	cp03	70.8	pv_chr04	1957434
2_22564	cp11	57.94	pv_chr04	1968764
2_24987	cp03	65.04	pv_chr04	2059206
2_55138	cp02	29.85	pv_chr04	2062972
2_19933	cp11	56.28	pv_chr04	2083993
2_21073	cp11	56.28	pv_chr04	2133826
2_33495	cp11	56.28	pv_chr04	2134735
2_53261	cp11	56.28	pv_chr04	2138254
2_04128	cp11	56.28	pv_chr04	2146276
2_53246	cp11	56.28	pv_chr04	2151949
2_30857	cp11	56.28	pv_chr04	2179059
2_19189	cp11	56.28	pv_chr04	2179597
2_07845	cp11	56.28	pv_chr04	2190878
2_07846	cp11	56.28	pv_chr04	2191755
2_34349	cp11	56.28	pv_chr04	2212835
2_29809	cp11	56.28	pv_chr04	2237262
2_34350	cp11	56.28	pv_chr04	2237523
2_10696	cp11	56.1	pv_chr04	2258605
2_10695	cp11	56.1	pv_chr04	2258870
2_19603	cp11	56.1	pv_chr04	2273436
2_19604	cp11	56.1	pv_chr04	2274025
2_47221	cp11	56.1	pv_chr04	2277364
2_48029	cp11	55.92	pv_chr04	2280253
2_44170	cp11	56.1	pv_chr04	2284314
2_17962	cp11	55.76	pv_chr04	2296928
2_17961	cp11	55.76	pv_chr04	2299989
2_13285	cp11	55.76	pv_chr04	2313912
2_13286	cp11	55.76	pv_chr04	2314164
2_20734	cp11	55.76	pv_chr04	2323991
2_31289	cp11	55.36	pv_chr04	2326100
2_16297	cp11	55.36	pv_chr04	2339387
2_40914	cp11	27.16	pv_chr04	2368096
2_29161	cp11	15.11	pv_chr04	2460076
2_18288	cp11	15.11	pv_chr04	2465943
2_23547	cp11	15.11	pv_chr04	2484151
2_23546	cp11	15.28	pv_chr04	2484582
2_15977	cp11	15.11	pv_chr04	2493149
2_10550	cp11	15.11	pv_chr04	2499025
2_10549	cp11	15.11	pv_chr04	2500727
M21639	pl07	16.321	pv_chr04	2504164
2_43164	cp11	24.19	pv_chr04	2504195
2_19443	cp11	15.51	pv_chr04	2516555
2_18980	cp11	16.07	pv_chr04	2522344
2_30500	cp11	16.43	pv_chr04	2528638
2_30501	cp11	16.43	pv_chr04	2528850
2_30502	cp11	16.43	pv_chr04	2530377
2_17491	cp11	16.07	pv_chr04	2530727
2_17492	cp11	16.43	pv_chr04	2531594
2_50486	cp11	16.43	pv_chr04	2536541
2_18345	cp11	16.43	pv_chr04	2542115
2_18346	cp11	16.43	pv_chr04	2542383
2_49149	cp11	16.43	pv_chr04	2556841
2_05794	cp11	16.43	pv_chr04	2563085
2_05795	cp11	16.43	pv_chr04	2567682
2_18242	cp11	16.43	pv_chr04	2573299
2_55379	cp11	16.43	pv_chr04	2591511
2_06480	cp11	16.43	pv_chr04	2594060
2_41091	cp11	16.43	pv_chr04	2609520
2_21826	cp11	16.43	pv_chr04	2623702
2_21825	cp11	16.43	pv_chr04	2624423
2_07022	cp11	16.43	pv_chr04	2649929
2_07023	cp11	16.43	pv_chr04	2652197
2_01957	cp11	16.43	pv_chr04	2672169
2_01956	cp11	16.43	pv_chr04	2672894
M433	pl07	16.321	pv_chr04	2693280
M434	pl07	16.321	pv_chr04	2693280
M21282	pl07	16.321	pv_chr04	2693369
2_09171	cp11	16.43	pv_chr04	2731101
2_08166	cp11	16.43	pv_chr04	2745031
2_08165	cp11	16.43	pv_chr04	2745396
M15930	pl07	25.429	pv_chr04	2747051
M15931	pl07	25.429	pv_chr04	2747051
M15929	pl07	17.214	pv_chr04	2747200
2_32719	cp11	16.43	pv_chr04	2756596
M17622	pl07	16.321	pv_chr04	2776315
M17623	pl07	16.321	pv_chr04	2776315
2_32787	cp11	16.43	pv_chr04	2779151
2_52664	cp11	16.43	pv_chr04	2801147
2_18996	cp11	16.43	pv_chr04	2806620
M33107	pl07	16.321	pv_chr04	2816378
2_24823	cp11	17.2	pv_chr04	2827295
M8988	pl07	32.453	pv_chr04	2880394
M8989	pl07	33.703	pv_chr04	2880394
2_43198	cp10	47.97	pv_chr04	2903512
1_0961	cp11	17.54	pv_chr04	2918219
2_15689	cp11	17.54	pv_chr04	2921132
2_15690	cp11	17.54	pv_chr04	2926925
2_15605	cp11	17.71	pv_chr04	2958536
2_15551	cp11	17.71	pv_chr04	2971851
2_15552	cp11	17.71	pv_chr04	2972507
2_33472	cp11	17.71	pv_chr04	2980466
2_24154	cp11	17.71	pv_chr04	2985374
2_33616	cp11	17.71	pv_chr04	2986374
2_27806	cp11	17.71	pv_chr04	2996234
2_02689	cp11	17.71	pv_chr04	3000136
2_02690	cp11	17.71	pv_chr04	3000439
2_28130	cp11	17.71	pv_chr04	3033215
2_19748	cp11	18.47	pv_chr04	3089313
M24464	pl01	135.778	pv_chr04	3114005
M24465	pl01	135.778	pv_chr04	3114005
M24466	pl01	135.778	pv_chr04	3114005
2_14772	cp11	50.96	pv_chr04	3128590
2_41378	cp11	19.58	pv_chr04	3130226
2_09841	cp11	18.87	pv_chr04	3138665
2_05614	cp11	18.87	pv_chr04	3149786
2_42894	cp11	18.87	pv_chr04	3163813
2_04181	cp11	19.58	pv_chr04	3186910
2_04183	cp11	19.58	pv_chr04	3189416
2_31379	cp02	22.24	pv_chr04	3192210
2_52841	cp11	19.58	pv_chr04	3208631
2_32669	cp11	19.58	pv_chr04	3211129
2_26909	cp11	19.58	pv_chr04	3212522
M10445	pl10	27.536	pv_chr04	3240261
2_28103	cp11	19.9	pv_chr04	3257673
2_28919	cp11	20.14	pv_chr04	3277826
2_11748	cp11	20.14	pv_chr04	3278346
2_27951	cp11	20.14	pv_chr04	3322622
2_12651	cp11	20.14	pv_chr04	3367241
M1313	pl07	18.761	pv_chr04	3367845
M4854	pl07	24.834	pv_chr04	3414983
M13675	pl02	45.683	pv_chr04	3414991
2_48610	cp11	35.93	pv_chr04	3470741
2_04235	cp11	20.31	pv_chr04	3523737
M20901	pl03	65.651	pv_chr04	3612182
2_29317	cp11	58.97	pv_chr04	3616420
2_16464	cp11	20.64	pv_chr04	3640808
2_22246	cp11	20.83	pv_chr04	3728344
2_19542	cp11	21.01	pv_chr04	3744154
2_11932	cp11	21.9	pv_chr04	3780994
2_11931	cp11	21.9	pv_chr04	3782438
M8574	pl01	175.332	pv_chr04	3794248
M8575	pl01	175.332	pv_chr04	3794248
M8576	pl01	175.332	pv_chr04	3794248
2_29559	cp06	42.54	pv_chr04	3794358
2_25247	cp11	21.9	pv_chr04	3797657
2_01826	cp11	21.9	pv_chr04	3798984
2_12289	cp11	21.9	pv_chr04	3814786
2_34798	cp11	21.52	pv_chr04	3826904
2_00890	cp11	21.01	pv_chr04	3827565
2_23009	cp11	21.01	pv_chr04	3831175
2_23008	cp11	21.01	pv_chr04	3831941
2_26059	cp11	21.01	pv_chr04	3834015
2_03738	cp11	21.01	pv_chr04	3851368
2_03739	cp11	21.01	pv_chr04	3851683
2_33300	cp11	21.01	pv_chr04	3902608
2_02622	cp11	21.34	pv_chr04	3910983
2_02623	cp11	21.34	pv_chr04	3911621
2_13584	cp11	21.34	pv_chr04	3920228
2_18175	cp11	21.34	pv_chr04	3928770
2_54435	cp11	21.34	pv_chr04	3933275
2_01268	cp11	21.52	pv_chr04	3940225
2_01269	cp11	21.52	pv_chr04	3976967
2_11441	cp11	21.52	pv_chr04	4012081
2_29414	cp11	59.15	pv_chr04	4028545
2_24629	cp11	58.97	pv_chr04	4028938
M12713	pl07	33.703	pv_chr04	4052984
M12714	pl07	33.703	pv_chr04	4052984
2_06023	cp03	45.44	pv_chr04	4068271
2_39388	cp11	21.52	pv_chr04	4082826
2_10041	cp11	21.52	pv_chr04	4125922
2_18590	cp11	21.52	pv_chr04	4128239
2_32195	cp11	21.52	pv_chr04	4128414
2_15330	cp11	21.52	pv_chr04	4132679
2_15329	cp11	21.52	pv_chr04	4132687
2_00695	cp11	21.52	pv_chr04	4145281
2_05411	cp11	21.52	pv_chr04	4151733
2_05410	cp11	21.52	pv_chr04	4152098
2_01982	cp11	21.9	pv_chr04	4178045
2_01981	cp11	21.72	pv_chr04	4180430
M3055	pl01	138.594	pv_chr04	4231519
M3056	pl01	138.594	pv_chr04	4231519
2_31696	cp11	21.9	pv_chr04	4236904
1_0028	cp11	21.9	pv_chr04	4237390
2_03021	cp11	23.04	pv_chr04	4242848
2_03020	cp11	23.04	pv_chr04	4243176
2_09803	cp11	23.04	pv_chr04	4257634
2_09804	cp11	23.04	pv_chr04	4258039
2_09802	cp11	23.04	pv_chr04	4260257
2_28274	cp11	23.04	pv_chr04	4261546
2_30831	cp11	23.04	pv_chr04	4279059
2_33340	cp11	23.04	pv_chr04	4279542
2_34340	cp11	22.3	pv_chr04	4319162
2_08984	cp11	22.3	pv_chr04	4319737
2_00045	cp11	23.04	pv_chr04	4342302
2_00046	cp11	23.04	pv_chr04	4343253
2_00338	cp11	23.04	pv_chr04	4344239
2_00339	cp11	23.04	pv_chr04	4344506
2_08218	cp11	23.04	pv_chr04	4353822
2_18513	cp11	23.04	pv_chr04	4354917
2_00337	cp11	23.04	pv_chr04	4365911
2_00334	cp11	23.04	pv_chr04	4371565
2_00335	cp11	23.04	pv_chr04	4372020
2_33749	cp11	23.04	pv_chr04	4395470
2_03015	cp11	23.04	pv_chr04	4518455
2_18404	cp11	23.04	pv_chr04	4518741
2_00634	cp11	23.04	pv_chr04	4603480
2_00633	cp11	23.04	pv_chr04	4604290
2_38856	cp11	23.04	pv_chr04	4615677
2_17279	cp11	22.48	pv_chr04	4619124
2_00241	cp11	23.04	pv_chr04	4632461
2_04570	cp11	23.04	pv_chr04	4647897
2_04571	cp11	22.67	pv_chr04	4650797
2_02080	cp11	23.04	pv_chr04	4655883
2_02079	cp11	23.04	pv_chr04	4657676
2_02081	cp11	23.04	pv_chr04	4673150
M3661	pl07	34.01	pv_chr04	4708234
M3662	pl07	34.01	pv_chr04	4708234
2_53884	cp11	23.04	pv_chr04	4711067
2_12191	cp11	23.04	pv_chr04	4712557
2_27211	cp11	23.7	pv_chr04	4720704
2_48312	cp11	23.04	pv_chr04	4722641
2_55412	cp11	23.04	pv_chr04	4731880
2_51094	cp11	25.51	pv_chr04	4733473
2_21732	cp11	24.19	pv_chr04	4808852
2_21733	cp11	24.19	pv_chr04	4809744
2_25436	cp02	73.61	pv_chr04	4817901
2_15814	cp11	24.19	pv_chr04	4955240
2_15813	cp11	23.04	pv_chr04	4955569
2_22433	cp11	24.03	pv_chr04	4958087
2_33536	cp03	100.4	pv_chr04	4968521
2_22434	cp11	24.19	pv_chr04	4991002
M3225	pl07	73.444	pv_chr04	4997300
2_15455	cp11	24.19	pv_chr04	5025989
2_02913	cp11	23.04	pv_chr04	5036743
2_02912	cp11	23.04	pv_chr04	5037311
2_11587	cp11	24.19	pv_chr04	5048008
2_02625	cp11	24.19	pv_chr04	5048811
2_45006	cp11	24.19	pv_chr04	5048816
2_02624	cp11	24.19	pv_chr04	5049341
2_31476	cp08	75.11	pv_chr04	5065492
2_53611	cp11	24.19	pv_chr04	5071141
2_53963	cp11	24.19	pv_chr04	5081372
2_13314	cp11	24.19	pv_chr04	5090908
2_13313	cp11	24.19	pv_chr04	5091756
2_54025	cp11	24.37	pv_chr04	5101424
2_28664	cp03	56.96	pv_chr04	5107156
2_31155	cp11	24.37	pv_chr04	5108753
2_20197	cp11	24.37	pv_chr04	5109861
2_21963	cp11	24.37	pv_chr04	5112099
2_03479	cp11	24.19	pv_chr04	5140627
2_03478	cp11	24.37	pv_chr04	5142066
2_18687	cp11	24.37	pv_chr04	5158701
2_18686	cp11	24.37	pv_chr04	5159207
2_08196	cp11	24.37	pv_chr04	5167523
2_07552	cp11	24.37	pv_chr04	5216727
2_07553	cp11	24.37	pv_chr04	5217180
2_13406	cp11	24.55	pv_chr04	5240877
2_10968	cp11	35.16	pv_chr04	5311032
2_13075	cp11	25.02	pv_chr04	5393640
2_13076	cp11	25.02	pv_chr04	5394822
2_52416	cp11	25.02	pv_chr04	5397034
2_44744	cp11	25.02	pv_chr04	5397048
2_14809	cp11	24.78	pv_chr04	5410509
2_14810	cp11	24.78	pv_chr04	5413126
2_51803	cp11	24.78	pv_chr04	5426841
2_00366	cp11	24.78	pv_chr04	5465732
2_17632	cp11	24.78	pv_chr04	5482220
2_17633	cp11	24.78	pv_chr04	5482826
2_07873	cp11	24.78	pv_chr04	5496588
2_07872	cp11	24.78	pv_chr04	5497389
2_54990	cp11	24.78	pv_chr04	5498670
2_14253	cp03	45.99	pv_chr04	5502797
2_25069	cp11	24.78	pv_chr04	5510699
2_01482	cp11	24.78	pv_chr04	5522819
2_10315	cp11	24.78	pv_chr04	5542492
2_10143	cp11	24.78	pv_chr04	5575304
2_10142	cp11	24.78	pv_chr04	5577687
2_40986	cp11	24.78	pv_chr04	5586593
2_16391	cp11	24.78	pv_chr04	5589861
2_16392	cp11	24.78	pv_chr04	5591465
2_07848	cp11	24.78	pv_chr04	5602121
2_15346	cp11	24.78	pv_chr04	5614163
2_15345	cp11	24.78	pv_chr04	5614972
2_11246	cp11	24.78	pv_chr04	5648586
2_11245	cp11	24.78	pv_chr04	5649834
2_17131	cp11	24.78	pv_chr04	5670009
2_32186	cp11	24.78	pv_chr04	5684859
2_11529	cp11	25.67	pv_chr04	5705388
2_11530	cp11	25.51	pv_chr04	5705887
2_18089	cp11	25.51	pv_chr04	5724561
2_18090	cp11	25.51	pv_chr04	5724839
2_10037	cp11	25.67	pv_chr04	5731657
2_18493	cp11	25.67	pv_chr04	5743753
2_18731	cp11	25.51	pv_chr04	5763672
2_32203	cp11	25.51	pv_chr04	5763840
2_12022	cp11	25.51	pv_chr04	5767918
2_32128	cp11	25.51	pv_chr04	5768138
2_00004	cp11	25.51	pv_chr04	5775910
2_06976	cp11	24.78	pv_chr04	5775916
1_0722	cp11	25.67	pv_chr04	5796663
2_05816	cp11	25.85	pv_chr04	5814842
2_01677	cp11	25.67	pv_chr04	5821057
2_01678	cp11	25.67	pv_chr04	5821385
2_52396	cp06	56.66	pv_chr04	5850423
2_27680	cp11	25.67	pv_chr04	5890601
2_07936	cp11	25.51	pv_chr04	5938130
2_16003	cp06	1.06	pv_chr04	6154280
2_16002	cp06	1.06	pv_chr04	6154664
2_46335	cp01	30.58	pv_chr04	6167478
2_51074	cp09	42.22	pv_chr04	6174089
M32701	pl10	27.238	pv_chr04	6202608
M32702	pl10	27.238	pv_chr04	6202608
M26895	pl03	114.742	pv_chr04	6202609
2_38110	cp11	25.85	pv_chr04	6211267
2_00935	cp11	25.85	pv_chr04	6213837
2_40463	cp11	25.85	pv_chr04	6221923
2_06262	cp11	25.85	pv_chr04	6238646
2_06263	cp11	25.85	pv_chr04	6239125
2_04944	cp11	25.85	pv_chr04	6254989
M10040	pl06	77.979	pv_chr04	6274449
2_27681	cp11	25.51	pv_chr04	6461334
2_26665	cp01	58.4	pv_chr04	6481679
2_04511	cp11	25.67	pv_chr04	6514161
2_04675	cp11	25.85	pv_chr04	6520012
M10881	pl02	47.766	pv_chr04	6581773
2_32741	cp11	25.51	pv_chr04	6652950
2_06659	cp11	25.85	pv_chr04	6671744
2_06658	cp11	25.85	pv_chr04	6672439
2_17814	cp11	25.85	pv_chr04	6683292
2_17815	cp11	25.85	pv_chr04	6683779
2_27784	cp11	25.85	pv_chr04	6695853
2_08262	cp11	25.85	pv_chr04	6699596
2_08263	cp11	25.85	pv_chr04	6702073
2_00264	cp11	26.03	pv_chr04	6720656
2_01557	cp11	26.03	pv_chr04	6751988
2_24665	cp10	57.55	pv_chr04	6761388
2_22488	cp11	26.03	pv_chr04	6761416
2_22487	cp11	26.03	pv_chr04	6762077
2_43635	cp11	26.03	pv_chr04	6774362
2_19292	cp11	26.03	pv_chr04	6780034
1_1223	cp11	26.03	pv_chr04	6787218
2_02428	cp11	26.03	pv_chr04	6793634
2_04136	cp11	26.27	pv_chr04	6809374
2_04135	cp11	26.27	pv_chr04	6812147
2_12001	cp11	26.27	pv_chr04	6815936
2_12000	cp11	26.27	pv_chr04	6816313
2_27184	cp11	26.27	pv_chr04	6821932
2_27185	cp11	26.27	pv_chr04	6823630
2_06631	cp11	26.27	pv_chr04	6866174
2_21051	cp11	26.45	pv_chr04	6942733
2_21050	cp11	26.63	pv_chr04	6943955
2_32756	cp11	26.45	pv_chr04	6978175
2_08250	cp11	26.45	pv_chr04	6978250
2_08662	cp11	26.63	pv_chr04	7006396
2_08661	cp11	26.63	pv_chr04	7009702
2_23156	cp11	26.63	pv_chr04	7029146
2_23155	cp11	26.63	pv_chr04	7031361
2_26627	cp11	26.63	pv_chr04	7033096
2_23702	cp11	26.63	pv_chr04	7038099
2_00262	cp11	26.63	pv_chr04	7055789
2_00263	cp11	26.63	pv_chr04	7057403
2_07590	cp11	26.63	pv_chr04	7078693
2_27548	cp11	26.63	pv_chr04	7078906
2_06235	cp11	26.63	pv_chr04	7081544
2_05519	cp11	26.63	pv_chr04	7130465
2_05518	cp11	26.63	pv_chr04	7130769
2_41664	cp11	26.63	pv_chr04	7131888
1_1237	cp11	26.63	pv_chr04	7172985
2_50300	cp11	26.63	pv_chr04	7172985
2_00983	cp11	26.63	pv_chr04	7175369
2_00984	cp11	26.63	pv_chr04	7175751
M6167	pl07	24.834	pv_chr04	7176092
2_16809	cp11	26.63	pv_chr04	7182904
2_16810	cp11	26.63	pv_chr04	7183595
2_48608	cp11	26.63	pv_chr04	7187951
2_14032	cp11	26.63	pv_chr04	7189849
2_13855	cp11	26.63	pv_chr04	7208233
2_46953	cp11	27.16	pv_chr04	7231722
2_39717	cp09	42.74	pv_chr04	7260754
2_40076	cp09	42.74	pv_chr04	7260915
2_25535	cp09	42.74	pv_chr04	7262370
2_17972	cp11	27.16	pv_chr04	7356017
2_17973	cp11	27.16	pv_chr04	7357668
2_41735	cp11	27.16	pv_chr04	7360668
2_13016	cp11	27.16	pv_chr04	7395921
2_13015	cp11	27.16	pv_chr04	7396155
2_01611	cp11	27.16	pv_chr04	7452213
2_01610	cp11	27.16	pv_chr04	7452666
2_04840	cp11	27.16	pv_chr04	7485027
2_04839	cp11	26.98	pv_chr04	7485787
2_31584	cp03	56.96	pv_chr04	7508470
2_31162	cp11	27.16	pv_chr04	7534967
2_54849	cp11	27.16	pv_chr04	7536318
2_54214	cp11	26.98	pv_chr04	7558054
2_18110	cp11	26.98	pv_chr04	7567618
2_18091	cp11	27.16	pv_chr04	7594401
2_18092	cp11	26.98	pv_chr04	7595323
2_47877	cp09	41.47	pv_chr04	7626923
2_00001	cp11	27.16	pv_chr04	7633184
2_00002	cp11	27.16	pv_chr04	7634570
2_07196	cp11	26.98	pv_chr04	7658754
2_07197	cp11	26.98	pv_chr04	7660322
2_27378	cp11	27.16	pv_chr04	7660927
2_27377	cp11	26.98	pv_chr04	7661718
2_19331	cp11	26.98	pv_chr04	7684409
2_10468	cp11	26.98	pv_chr04	7685462
2_29383	cp11	27.16	pv_chr04	7714518
2_29382	cp11	27.16	pv_chr04	7714898
2_11951	cp11	27.16	pv_chr04	7725438
2_11950	cp11	26.98	pv_chr04	7726998
2_09047	cp11	27.16	pv_chr04	7737213
2_09048	cp11	26.98	pv_chr04	7740132
2_19549	cp11	27.16	pv_chr04	7752348
2_54864	cp11	27.16	pv_chr04	7754034
2_08374	cp11	27.16	pv_chr04	7757366
2_08375	cp11	27.16	pv_chr04	7758350
2_32132	cp11	27.16	pv_chr04	7766486
2_12540	cp11	27.16	pv_chr04	7767589
2_29157	cp11	27.16	pv_chr04	7778520
2_12539	cp11	27.16	pv_chr04	7778789
2_45820	cp09	40.55	pv_chr04	7789077
2_12541	cp11	27.16	pv_chr04	7796441
2_52884	cp11	27.16	pv_chr04	7824791
2_51875	cp11	28.71	pv_chr04	7824856
M2995	pl03	62.675	pv_chr04	7825327
2_13228	cp11	27.16	pv_chr04	7825761
2_26864	cp11	27.16	pv_chr04	7828916
2_05770	cp11	27.16	pv_chr04	7829347
2_22211	cp11	27.16	pv_chr04	7831176
2_22210	cp11	27.16	pv_chr04	7831454
2_28528	cp11	27.16	pv_chr04	7878276
2_39083	cp11	26.98	pv_chr04	7921040
2_12951	cp11	26.98	pv_chr04	7940403
2_32690	cp11	26.98	pv_chr04	7972152
2_11262	cp11	26.98	pv_chr04	7995748
2_11261	cp11	26.98	pv_chr04	7996625
2_21869	cp11	27.16	pv_chr04	8000184
2_21868	cp11	26.98	pv_chr04	8000748
2_08627	cp11	26.98	pv_chr04	8026570
2_07158	cp11	26.98	pv_chr04	8052073
M20782	pl07	24.834	pv_chr04	8071804
2_25437	cp11	27.16	pv_chr04	8073514
1_1417	cp11	27.16	pv_chr04	8104612
2_02620	cp11	26.98	pv_chr04	8104869
2_53950	cp09	22.44	pv_chr04	8257870
2_07088	cp11	26.98	pv_chr04	8264734
2_07087	cp11	26.98	pv_chr04	8265408
2_06100	cp11	27.16	pv_chr04	8290958
2_06101	cp11	26.98	pv_chr04	8291619
2_40596	cp11	26.98	pv_chr04	8300522
2_08592	cp11	27.16	pv_chr04	8308449
2_08591	cp11	27.16	pv_chr04	8308841
2_04118	cp11	29.35	pv_chr04	8350784
2_04119	cp11	30.56	pv_chr04	8352606
2_42662	cp11	29.66	pv_chr04	8369824
2_17716	cp11	30.56	pv_chr04	8383441
2_53862	cp11	29.66	pv_chr04	8387790
2_33287	cp11	29.66	pv_chr04	8407806
2_18759	cp11	30.56	pv_chr04	8407885
2_03092	cp11	28	pv_chr04	8431177
2_03093	cp11	28	pv_chr04	8432164
2_07362	cp11	28	pv_chr04	8443767
2_10481	cp11	28	pv_chr04	8500356
2_10482	cp11	28	pv_chr04	8500793
2_53210	cp11	28	pv_chr04	8733179
2_01547	cp11	28	pv_chr04	8743511
2_01546	cp11	28	pv_chr04	8744557
2_05418	cp11	28	pv_chr04	8750410
2_09257	cp11	28	pv_chr04	8763478
2_09258	cp11	28	pv_chr04	8763909
2_18408	cp11	28.21	pv_chr04	8828718
2_11354	cp11	28.21	pv_chr04	8865742
2_50406	cp03	70.8	pv_chr04	8869167
2_11355	cp11	28.21	pv_chr04	8931849
2_10500	cp11	28.21	pv_chr04	8935910
2_28519	cp11	28.21	pv_chr04	8936576
2_10501	cp11	28.21	pv_chr04	8940181
2_17869	cp11	28.21	pv_chr04	8952462
2_17868	cp11	28.21	pv_chr04	8953308
2_03747	cp11	28.21	pv_chr04	8970616
2_00724	cp11	28.21	pv_chr04	8977566
2_00725	cp11	28.21	pv_chr04	8977857
2_19468	cp11	28.87	pv_chr04	8997395
2_19469	cp11	28.87	pv_chr04	8997665
2_48494	cp11	27.16	pv_chr04	9077267
M30097	pl03	95.669	pv_chr04	9147376
1_0110	cp11	27.16	pv_chr04	9155567
2_35914	cp11	27.16	pv_chr04	9156802
2_11089	cp11	27.16	pv_chr04	9188663
2_24115	cp11	27.16	pv_chr04	9228691
2_24114	cp11	27.16	pv_chr04	9228993
2_44260	cp08	38.62	pv_chr04	9232587
2_22721	cp11	27.16	pv_chr04	9264432
2_22720	cp11	27.16	pv_chr04	9265305
2_21217	cp11	27.16	pv_chr04	9283385
1_0043	cp11	27.16	pv_chr04	9283387
2_21218	cp11	27.16	pv_chr04	9284005
2_17593	cp11	27.16	pv_chr04	9308070
2_17592	cp11	27.16	pv_chr04	9311129
2_11822	cp11	27.16	pv_chr04	9335683
2_11821	cp11	27.16	pv_chr04	9336724
2_20589	cp11	27.16	pv_chr04	9352105
2_20590	cp11	27.16	pv_chr04	9352466
2_54146	cp02	23.63	pv_chr04	9356931
2_09878	cp11	27.16	pv_chr04	9357841
2_09879	cp11	27.16	pv_chr04	9358686
2_42704	cp11	26.98	pv_chr04	9410937
2_25690	cp11	27.16	pv_chr04	9411193
1_0996	cp11	26.98	pv_chr04	9411679
2_28199	cp11	26.98	pv_chr04	9411879
2_19223	cp11	26.98	pv_chr04	9424595
2_38949	cp11	26.98	pv_chr04	9428077
2_03659	cp11	26.98	pv_chr04	9504905
2_21005	cp11	26.98	pv_chr04	9571209
2_21006	cp11	26.98	pv_chr04	9571440
2_09766	cp11	26.98	pv_chr04	9580936
2_09765	cp11	26.98	pv_chr04	9581231
M20723	pl07	68.027	pv_chr04	9587528
M20724	pl07	68.027	pv_chr04	9587528
M20725	pl07	68.027	pv_chr04	9587528
1_0563	cp11	27.16	pv_chr04	9596773
2_15019	cp11	26.98	pv_chr04	9598534
2_39320	cp09	37.76	pv_chr04	9613929
2_46710	cp10	6.78	pv_chr04	9633183
2_04130	cp11	29.35	pv_chr04	9639025
2_04131	cp11	29.35	pv_chr04	9642064
2_21590	cp11	29.35	pv_chr04	9693737
2_00638	cp11	29.35	pv_chr04	9702977
2_23166	cp11	29.35	pv_chr04	9761576
2_00599	cp11	29.35	pv_chr04	9909820
2_00600	cp11	29.35	pv_chr04	9910368
2_42281	cp06	58.9	pv_chr04	9963554
2_06825	cp11	29.35	pv_chr04	10167028
2_22413	cp11	29.35	pv_chr04	10209229
2_22414	cp11	29.35	pv_chr04	10214147
2_25957	cp09	34.08	pv_chr04	10253423
2_52387	cp02	20.33	pv_chr04	10253698
2_33277	cp11	29.35	pv_chr04	10256733
2_18691	cp11	29.35	pv_chr04	10257106
2_08448	cp11	29.35	pv_chr04	10271183
2_30403	cp11	29.35	pv_chr04	10332345
2_17020	cp11	29.35	pv_chr04	10332506
2_00260	cp11	28.87	pv_chr04	10355573
1_0155	cp04	19.3	pv_chr04	10356320
2_00849	cp11	28.87	pv_chr04	10361107
2_00848	cp11	29.35	pv_chr04	10364345
2_12906	cp11	29.35	pv_chr04	10383648
2_12905	cp11	28.87	pv_chr04	10383979
2_32014	cp05	43.18	pv_chr04	10386452
2_30228	cp11	28.87	pv_chr04	10399375
2_16167	cp11	29.35	pv_chr04	10402291
2_17859	cp11	28.87	pv_chr04	10443150
2_17858	cp11	28.87	pv_chr04	10445135
2_21915	cp11	28.87	pv_chr04	10471124
1_1327	cp11	29.35	pv_chr04	10473181
2_14942	cp11	28.87	pv_chr04	10474350
2_29488	cp11	28.87	pv_chr04	10525428
2_13610	cp11	28.87	pv_chr04	10526248
2_37860	cp03	65.04	pv_chr04	10535957
2_02474	cp11	28.87	pv_chr04	10599605
2_04582	cp11	28.87	pv_chr04	10616332
1_0954	cp11	28.87	pv_chr04	10617415
2_04583	cp11	28.87	pv_chr04	10617547
2_13399	cp11	28.87	pv_chr04	10650323
2_13398	cp11	28.87	pv_chr04	10650840
2_38488	cp11	28.87	pv_chr04	10652575
1_1345	cp11	28.87	pv_chr04	10658621
2_19663	cp11	28.87	pv_chr04	10658699
2_17800	cp11	28.87	pv_chr04	10666071
2_21402	cp11	28.87	pv_chr04	10688459
2_16076	cp11	28.87	pv_chr04	10708701
2_16077	cp11	28.87	pv_chr04	10709319
2_51452	cp11	28.87	pv_chr04	10713847
2_38935	cp02	44.31	pv_chr04	10727918
2_09876	cp11	28.87	pv_chr04	10734108
2_00868	cp01	17.78	pv_chr04	10770204
1_0212	cp11	28.87	pv_chr04	10830200
2_01922	cp11	28.87	pv_chr04	10830200
2_23939	cp11	28.87	pv_chr04	10847933
2_23940	cp11	28.87	pv_chr04	10848765
2_12050	cp11	28.87	pv_chr04	10853529
2_12049	cp11	28.87	pv_chr04	10854347
M15623	pl05	44.815	pv_chr04	10934746
M15624	pl05	44.815	pv_chr04	10934746
1_0574	cp11	28	pv_chr04	10948406
2_44800	cp11	28	pv_chr04	10988023
2_18563	cp11	28	pv_chr04	11151140
2_19436	cp11	28	pv_chr04	11229881
2_23655	cp11	28	pv_chr04	11243592
1_0600	cp11	28	pv_chr04	11273772
2_21616	cp11	28	pv_chr04	11274058
2_21615	cp11	28	pv_chr04	11274515
2_04467	cp11	28	pv_chr04	11304065
2_04468	cp11	28	pv_chr04	11304294
2_12755	cp11	28	pv_chr04	11342656
2_12754	cp11	28	pv_chr04	11346997
2_13259	cp11	28	pv_chr04	11389709
2_13258	cp11	28	pv_chr04	11389981
2_19492	cp11	28	pv_chr04	11398680
2_29806	cp11	28	pv_chr04	11482810
2_14653	cp11	28	pv_chr04	11483067
2_34472	cp02	3.79	pv_chr04	11504861
2_27511	cp05	31.05	pv_chr04	11510227
2_25822	cp11	28	pv_chr04	11513517
2_03938	cp02	29.85	pv_chr04	11549780
2_03937	cp02	29.85	pv_chr04	11551166
2_24755	cp11	27.16	pv_chr04	11568592
2_13426	cp11	27.34	pv_chr04	11680464
2_13425	cp11	28	pv_chr04	11681351
2_37984	cp11	28	pv_chr04	11692459
2_15261	cp11	28	pv_chr04	11710530
2_17167	cp11	28	pv_chr04	11755184
2_11554	cp11	27.34	pv_chr04	11780255
M838	pl07	24.834	pv_chr04	11780306
2_51568	cp02	12.49	pv_chr04	11782563
2_29309	cp11	27.16	pv_chr04	11806502
2_13082	cp11	27.16	pv_chr04	11807468
M27934	pl10	42.771	pv_chr04	11813616
M27935	pl10	42.474	pv_chr04	11813616
M27936	pl10	42.771	pv_chr04	11813616
2_29786	cp11	41.41	pv_chr04	12175004
2_14552	cp11	41.41	pv_chr04	12175239
2_14553	cp11	41.41	pv_chr04	12175570
2_49535	cp11	41.41	pv_chr04	12180428
2_47788	cp11	30.56	pv_chr04	12306651
2_04015	cp11	30.56	pv_chr04	12309005
2_04016	cp11	30.56	pv_chr04	12309387
2_31286	cp10	33.12	pv_chr04	12363333
2_17802	cp10	32.56	pv_chr04	12364263
2_17801	cp10	33.12	pv_chr04	12364570
2_03276	cp11	27.16	pv_chr04	12407698
2_03275	cp11	27.16	pv_chr04	12408552
2_18804	cp11	27.16	pv_chr04	12411415
1_0096	cp11	27.16	pv_chr04	12412335
2_00210	cp11	27.16	pv_chr04	12431975
2_00211	cp11	27.16	pv_chr04	12432455
2_18465	cp11	27.16	pv_chr04	12455528
2_23664	cp11	27.16	pv_chr04	12466200
2_09058	cp11	27.16	pv_chr04	12489749
2_09057	cp11	27.16	pv_chr04	12491135
2_25576	cp11	27.16	pv_chr04	12509468
2_02563	cp11	27.16	pv_chr04	12512661
2_27982	cp11	35.53	pv_chr04	12531050
2_21235	cp08	18.13	pv_chr04	12666402
1_1214	cp11	27.16	pv_chr04	12676886
2_24438	cp11	27.16	pv_chr04	12677447
2_18624	cp11	27.16	pv_chr04	12677464
M4482	pl04	59.457	pv_chr04	12695408
M5218	pl07	24.536	pv_chr04	12701846
M10617	pl07	25.429	pv_chr04	12723231
2_01879	cp11	34.98	pv_chr04	12791553
2_01878	cp11	34.98	pv_chr04	12792028
2_19208	cp05	34.72	pv_chr04	12834889
2_12952	cp11	30.56	pv_chr04	12868441
2_42889	cp11	30.56	pv_chr04	12876279
2_46204	cp11	30.17	pv_chr04	13021138
2_15550	cp11	29.66	pv_chr04	13025105
2_15549	cp11	30.17	pv_chr04	13025453
2_01778	cp11	29.66	pv_chr04	13053026
2_01777	cp11	29.66	pv_chr04	13053791
2_12785	cp11	30.17	pv_chr04	13096378
2_12786	cp11	30.17	pv_chr04	13096915
M1280	pl09	4.587	pv_chr04	13118361
2_03010	cp11	29.66	pv_chr04	13143590
2_03009	cp11	30.17	pv_chr04	13145354
2_23371	cp11	30.17	pv_chr04	13172029
2_23370	cp11	30.17	pv_chr04	13173394
2_54491	cp11	30.17	pv_chr04	13183386
2_03130	cp11	30.17	pv_chr04	13201214
M12103	pl05	55.888	pv_chr04	13230710
2_10128	cp11	30.17	pv_chr04	13245547
2_10127	cp11	29.66	pv_chr04	13249403
2_28609	cp03	54.99	pv_chr04	13272297
2_18082	cp11	30.56	pv_chr04	13293485
2_18083	cp11	30.56	pv_chr04	13293682
2_22451	cp11	30.56	pv_chr04	13319233
2_07797	cp03	84.33	pv_chr04	13351704
2_27627	cp03	84.33	pv_chr04	13352140
2_16043	cp03	84.33	pv_chr04	13360926
2_13740	cp11	30.56	pv_chr04	13396001
2_13741	cp11	30.56	pv_chr04	13396951
2_18786	cp11	30.56	pv_chr04	13456043
2_44852	cp03	36.07	pv_chr04	13486868
2_17046	cp11	30.56	pv_chr04	13540142
2_17045	cp11	30.56	pv_chr04	13541016
2_13670	cp11	30.56	pv_chr04	13543758
2_14800	cp11	30.56	pv_chr04	13557754
2_44392	cp03	110.75	pv_chr04	13598293
1_0966	cp11	30.56	pv_chr04	13600317
2_15548	cp11	30.56	pv_chr04	13602740
2_15547	cp11	30.56	pv_chr04	13605182
2_33943	cp11	30.56	pv_chr04	13608336
2_26981	cp11	30.56	pv_chr04	13608372
2_46856	cp11	30.4	pv_chr04	13608445
2_23147	cp11	30.56	pv_chr04	13682794
2_23146	cp11	30.56	pv_chr04	13683438
2_49365	cp11	30.56	pv_chr04	13685364
1_0486	cp11	30.56	pv_chr04	13830315
2_08383	cp11	30.56	pv_chr04	13859320
2_14566	cp11	30.56	pv_chr04	13913901
2_14565	cp11	29.66	pv_chr04	13914384
2_04875	cp11	30.56	pv_chr04	13942583
2_04874	cp11	29.66	pv_chr04	13943664
2_16494	cp11	30.56	pv_chr04	13951925
2_16495	cp11	30.56	pv_chr04	13956967
2_14778	cp11	29.66	pv_chr04	13982917
2_11550	cp11	30.56	pv_chr04	14014952
2_22785	cp11	30.56	pv_chr04	14038934
2_22786	cp11	30.56	pv_chr04	14039908
2_01869	cp11	30.56	pv_chr04	14047562
2_01868	cp11	30.56	pv_chr04	14048412
2_32660	cp03	53.11	pv_chr04	14220537
2_00661	cp03	48.91	pv_chr04	14240226
2_46361	cp11	11.09	pv_chr04	14366629
2_27195	cp11	35.72	pv_chr04	14372022
2_21447	cp11	30.56	pv_chr04	14419917
2_21446	cp11	30.56	pv_chr04	14420193
2_08953	cp11	30.56	pv_chr04	14424681
2_08952	cp11	30.56	pv_chr04	14426105
2_07585	cp11	32.29	pv_chr04	14474464
2_01605	cp11	30.56	pv_chr04	14501799
2_01602	cp11	30.56	pv_chr04	14507526
2_01603	cp11	30.56	pv_chr04	14507813
2_17019	cp11	30.56	pv_chr04	14511399
2_17018	cp11	30.56	pv_chr04	14512179
2_24642	cp11	31.49	pv_chr04	14617797
2_28023	cp11	31.1	pv_chr04	14661221
M15916	pl08	2.203	pv_chr04	14746904
2_19665	cp11	31.49	pv_chr04	14765426
2_46813	cp11	31.31	pv_chr04	14776934
2_07386	cp11	31.49	pv_chr04	14778261
2_07385	cp11	31.49	pv_chr04	14779116
2_42197	cp11	31.49	pv_chr04	14783207
2_23746	cp11	31.49	pv_chr04	14788707
2_13669	cp11	31.49	pv_chr04	14800165
2_05929	cp11	31.49	pv_chr04	14804253
2_41675	cp11	31.49	pv_chr04	14812498
2_07900	cp06	28.32	pv_chr04	14821007
2_22270	cp11	31.49	pv_chr04	14823321
2_22269	cp11	31.49	pv_chr04	14823580
2_51249	cp05	16.89	pv_chr04	14844815
2_04022	cp11	31.49	pv_chr04	14868618
2_25498	cp11	31.49	pv_chr04	14878089
2_41756	cp05	30.41	pv_chr04	14936604
2_24906	cp11	31.67	pv_chr04	14969102
2_15372	cp11	32.29	pv_chr04	14991117
2_23827	cp11	32.06	pv_chr04	15008651
2_23826	cp11	32.06	pv_chr04	15009959
2_08321	cp11	32.06	pv_chr04	15021392
2_08322	cp11	32.06	pv_chr04	15022391
2_41567	cp11	32.06	pv_chr04	15041871
M27889	pl02	76.042	pv_chr04	15044420
2_44005	cp11	32.06	pv_chr04	15256035
2_25219	cp11	41.62	pv_chr04	15256170
2_15309	cp11	32.06	pv_chr04	15408004
2_42440	cp11	35.93	pv_chr04	16009614
2_20396	cp11	35.93	pv_chr04	16009744
2_20395	cp11	35.93	pv_chr04	16010077
2_00318	cp11	35.93	pv_chr04	16146446
2_34498	cp11	32.29	pv_chr04	16291512
2_18478	cp11	32.5	pv_chr04	16291548
2_11902	cp11	32.5	pv_chr04	16740542
2_54626	cp11	26.98	pv_chr04	16752962
2_19185	cp11	33.01	pv_chr04	17033375
2_49607	cp11	32.5	pv_chr04	17095878
2_46962	cp09	44.18	pv_chr04	17291602
2_03603	cp11	33.01	pv_chr04	17364676
2_38789	cp11	33.01	pv_chr04	17397803
M9505	pl07	41.451	pv_chr04	17405182
2_32147	cp11	33.01	pv_chr04	17536424
2_14655	cp11	33.01	pv_chr04	17536622
2_19406	cp11	33.01	pv_chr04	17688534
2_38190	cp06	58.9	pv_chr04	17708553
2_16920	cp11	33.67	pv_chr04	18028160
2_02990	cp11	33.67	pv_chr04	18031323
2_11099	cp11	34.54	pv_chr04	18218552
2_11098	cp11	34.74	pv_chr04	18220652
2_12548	cp11	34.74	pv_chr04	18316455
2_19122	cp11	34.74	pv_chr04	18374496
2_32682	cp11	35.72	pv_chr04	18447469
2_01992	cp11	34.74	pv_chr04	18465758
2_01991	cp11	34.74	pv_chr04	18466599
2_55327	cp02	36.98	pv_chr04	18473926
2_52425	cp03	54.99	pv_chr04	18484093
2_02291	cp11	34.74	pv_chr04	18485381
2_02290	cp11	34.74	pv_chr04	18485806
2_02289	cp11	34.74	pv_chr04	18486511
2_29594	cp02	12.81	pv_chr04	18489321
M13536	pl07	34.01	pv_chr04	18496754
M13537	pl07	34.01	pv_chr04	18496754
M12986	pl07	32.156	pv_chr04	18559188
1_0932	cp11	34.74	pv_chr04	18561749
2_10435	cp11	34.74	pv_chr04	18561924
2_22615	cp11	34.74	pv_chr04	18601097
2_22616	cp11	34.74	pv_chr04	18601820
2_31276	cp11	34.74	pv_chr04	18604615
2_31275	cp11	34.74	pv_chr04	18604991
2_00386	cp11	34.74	pv_chr04	18630877
2_00387	cp11	34.74	pv_chr04	18632610
2_06306	cp11	35.93	pv_chr04	18704587
M24766	pl01	34.181	pv_chr04	18772297
M24767	pl01	34.181	pv_chr04	18772297
2_34242	cp11	35.93	pv_chr04	19438715
2_23705	cp10	46.34	pv_chr04	19586424
2_43095	cp11	26.98	pv_chr04	19784121
2_43522	cp03	55.36	pv_chr04	19908464
2_30812	cp11	35.16	pv_chr04	20116395
2_08232	cp11	35.16	pv_chr04	20116615
2_08233	cp11	35.16	pv_chr04	20123847
M6445	pl07	40.261	pv_chr04	20536463
M6446	pl07	40.261	pv_chr04	20536463
2_01876	cp11	34.74	pv_chr04	20617546
2_01877	cp11	34.74	pv_chr04	20617896
2_53546	cp11	35.93	pv_chr04	20871080
2_11411	cp11	35.93	pv_chr04	20872298
2_11412	cp11	35.93	pv_chr04	20872687
2_09886	cp11	35.93	pv_chr04	20878960
2_09887	cp11	35.93	pv_chr04	20879410
2_09888	cp11	35.93	pv_chr04	20889274
2_09889	cp11	35.93	pv_chr04	20889742
2_15088	cp11	35.93	pv_chr04	20917249
2_15089	cp11	35.93	pv_chr04	20920932
2_01686	cp11	35.93	pv_chr04	21197927
2_01685	cp11	35.93	pv_chr04	21200805
2_44008	cp11	34.74	pv_chr04	21205023
2_24927	cp06	59.66	pv_chr04	21390289
2_32449	cp06	58.9	pv_chr04	21391432
2_54766	cp03	56.96	pv_chr04	21412275
2_18370	cp06	58.9	pv_chr04	21415880
2_37531	cp03	65.04	pv_chr04	21590733
2_17881	cp05	75.43	pv_chr04	21837154
2_10153	cp11	35.93	pv_chr04	21905842
2_10152	cp11	35.93	pv_chr04	21906227
2_50529	cp10	44.39	pv_chr04	22152955
2_18557	cp11	36.19	pv_chr04	22641090
2_04661	cp06	1.7	pv_chr04	22685530
2_30590	cp11	36.19	pv_chr04	22929765
2_30589	cp11	35.93	pv_chr04	22930091
M21555	pl03	64.163	pv_chr04	23125778
2_01266	cp11	35.93	pv_chr04	23131061
2_07414	cp11	35.93	pv_chr04	23166077
2_07413	cp11	35.93	pv_chr04	23167245
2_08245	cp11	36.19	pv_chr04	23488271
2_08246	cp11	35.93	pv_chr04	23488847
M9375	pl07	25.429	pv_chr04	23776786
2_01536	cp11	35.93	pv_chr04	23821379
M13495	pl07	74.932	pv_chr04	24039827
2_54400	cp11	35.93	pv_chr04	24292778
2_04893	cp11	35.93	pv_chr04	24297578
2_04894	cp11	36.19	pv_chr04	24301147
2_13131	cp11	36.19	pv_chr04	24425476
2_13130	cp11	35.93	pv_chr04	24425991
2_08574	cp11	36.68	pv_chr04	24440724
2_08573	cp11	35.93	pv_chr04	24441436
2_47522	cp11	36.45	pv_chr04	24474657
2_48140	cp11	36.68	pv_chr04	24510420
M19819	pl06	64.228	pv_chr04	24524769
M19820	pl06	64.228	pv_chr04	24524769
M6037	pl06	47.074	pv_chr04	24524782
2_05549	cp11	35.93	pv_chr04	24583430
2_13069	cp11	36.68	pv_chr04	24595228
2_13070	cp11	35.93	pv_chr04	24596994
2_17983	cp11	35.93	pv_chr04	24674412
2_17982	cp11	35.93	pv_chr04	24676200
M17838	pl02	47.766	pv_chr04	24879348
2_05082	cp11	35.93	pv_chr04	24887982
2_05083	cp11	37.56	pv_chr04	24889948
2_40497	cp05	47.52	pv_chr04	24995605
2_25832	cp11	37.56	pv_chr04	25320448
2_25831	cp11	37.56	pv_chr04	25320609
2_13077	cp11	36.68	pv_chr04	25321284
M1648	pl07	40.856	pv_chr04	25322510
2_13078	cp11	36.68	pv_chr04	25323619
M5000	pl07	41.451	pv_chr04	25329346
2_16300	cp11	36.85	pv_chr04	25473604
2_16299	cp11	36.68	pv_chr04	25474401
2_27126	cp09	23.82	pv_chr04	25558387
2_05776	cp11	36.68	pv_chr04	25564193
M763	pl02	85.746	pv_chr04	25568127
2_05775	cp11	37.56	pv_chr04	25571196
2_18608	cp11	36.85	pv_chr04	25603402
2_47992	cp11	36.68	pv_chr04	25649983
2_00510	cp11	37.56	pv_chr04	25700503
2_00508	cp11	37.56	pv_chr04	25743722
2_00509	cp11	37.56	pv_chr04	25744148
2_21824	cp11	37.56	pv_chr04	25769304
2_08000	cp11	38.41	pv_chr04	25785224
2_51744	cp11	37.56	pv_chr04	25830791
2_16822	cp11	37.56	pv_chr04	26008840
2_16823	cp11	37.56	pv_chr04	26009686
2_47761	cp11	24.78	pv_chr04	26053356
2_08951	cp11	37.35	pv_chr04	26196030
2_50507	cp11	37.56	pv_chr04	26311205
2_50209	cp11	38.41	pv_chr04	26421221
2_02586	cp11	37.35	pv_chr04	26422380
2_02587	cp11	38.41	pv_chr04	26423145
2_16374	cp11	37.35	pv_chr04	26531260
2_16375	cp11	37.35	pv_chr04	26531723
2_47531	cp11	37.35	pv_chr04	26533636
2_03464	cp11	38.2	pv_chr04	26802515
2_03465	cp11	38.2	pv_chr04	26803328
2_23899	cp11	38.2	pv_chr04	26884010
M16940	pl07	41.451	pv_chr04	26884441
2_23898	cp11	37.87	pv_chr04	26885504
M11853	pl07	40.856	pv_chr04	26886721
M11854	pl07	40.856	pv_chr04	26886721
2_49920	cp11	38.2	pv_chr04	26891416
2_10803	cp11	38.2	pv_chr04	26893668
1_0274	cp11	38.41	pv_chr04	26895040
2_31297	cp11	37.87	pv_chr04	26895073
2_22894	cp11	38.2	pv_chr04	26902435
2_40545	cp11	37.56	pv_chr04	27023543
M2388	pl07	42.344	pv_chr04	27023744
2_03118	cp11	39.88	pv_chr04	27023949
M27511	pl07	40.856	pv_chr04	27024052
M27512	pl07	40.856	pv_chr04	27024052
M31778	pl07	40.856	pv_chr04	27024221
M31779	pl07	40.856	pv_chr04	27024221
2_32580	cp11	39.88	pv_chr04	27030029
2_44370	cp11	37.56	pv_chr04	27277146
M12438	pl07	33.703	pv_chr04	27277441
2_03117	cp11	39.88	pv_chr04	27360650
2_16728	cp11	38.81	pv_chr04	27416460
2_16727	cp11	38.2	pv_chr04	27417094
2_44267	cp10	51.96	pv_chr04	27568666
2_05912	cp11	38.97	pv_chr04	27616982
2_05911	cp11	38.97	pv_chr04	27617900
M14412	pl07	41.451	pv_chr04	27625028
2_05913	cp11	38.97	pv_chr04	27625312
2_05916	cp11	38.97	pv_chr04	27681067
2_05915	cp11	38.41	pv_chr04	27681556
2_45750	cp11	29.35	pv_chr04	27682544
M14182	pl02	48.659	pv_chr04	27691828
M18613	pl01	61.108	pv_chr04	27691828
M18614	pl01	60.512	pv_chr04	27691828
M16319	pl06	96.255	pv_chr04	27691835
M16320	pl06	78.574	pv_chr04	27691835
2_10227	cp11	38.97	pv_chr04	27738480
2_39148	cp09	65.44	pv_chr04	27827421
M14288	pl06	86.373	pv_chr04	28018735
M14289	pl06	86.373	pv_chr04	28018735
M14290	pl06	86.373	pv_chr04	28018735
M14291	pl06	86.373	pv_chr04	28018735
2_02421	cp08	40.61	pv_chr04	28167193
2_18309	cp11	39.3	pv_chr04	28330287
2_04831	cp11	38.97	pv_chr04	28416924
1_1440	cp11	38.41	pv_chr04	28465058
2_32776	cp11	39.3	pv_chr04	28465334
M15719	pl07	40.856	pv_chr04	28465715
2_51752	cp11	39.3	pv_chr04	28468158
M13578	pl07	40.856	pv_chr04	28486220
2_12394	cp11	39.3	pv_chr04	28516507
2_12393	cp11	39.3	pv_chr04	28516974
2_01172	cp11	39.3	pv_chr04	28528090
2_01171	cp11	39.3	pv_chr04	28528907
1_0061	cp02	25.78	pv_chr04	28591629
2_49224	cp11	39.7	pv_chr04	28633881
2_08905	cp11	41.41	pv_chr04	28635797
2_08904	cp11	41.41	pv_chr04	28640252
2_45736	cp11	38.2	pv_chr04	28759426
2_26057	cp11	39.54	pv_chr04	29045775
2_01416	cp11	39.3	pv_chr04	29182987
2_29473	cp11	41.41	pv_chr04	29227036
M18420	pl07	42.344	pv_chr04	29325724
M18421	pl07	42.344	pv_chr04	29325724
2_45535	cp11	39.88	pv_chr04	29344755
M12742	pl05	47.256	pv_chr04	29391583
2_42515	cp11	38.41	pv_chr04	29411374
2_04870	cp11	39.88	pv_chr04	29412932
2_04567	cp11	39.3	pv_chr04	29448652
2_04566	cp11	39.7	pv_chr04	29450441
2_04565	cp11	39.3	pv_chr04	29451458
M266	pl02	31.752	pv_chr04	29521704
M4412	pl07	42.939	pv_chr04	29585370
M4413	pl07	42.939	pv_chr04	29585620
2_02278	cp11	39.88	pv_chr04	29585679
2_02277	cp11	39.88	pv_chr04	29586585
2_40389	cp11	39.88	pv_chr04	29626426
2_48559	cp11	39.88	pv_chr04	29626604
2_41983	cp11	39.88	pv_chr04	29628812
2_51944	cp07	9.03	pv_chr04	29632164
2_38984	cp03	44.76	pv_chr04	29700238
2_05791	cp11	39.88	pv_chr04	29767173
2_05790	cp11	39.88	pv_chr04	29767520
2_45457	cp11	38.41	pv_chr04	29769566
2_21359	cp11	38.41	pv_chr04	29909611
2_21360	cp11	39.88	pv_chr04	29910250
2_27033	cp08	44.54	pv_chr04	30122669
2_03534	cp03	65.83	pv_chr04	30123207
2_02213	cp11	39.88	pv_chr04	30143535
2_37505	cp08	38.39	pv_chr04	30509081
M6656	pl07	43.832	pv_chr04	32015883
2_16376	cp11	39.88	pv_chr04	32043675
2_23958	cp11	39.88	pv_chr04	32148107
2_23959	cp11	39.88	pv_chr04	32150588
2_26923	cp11	40.85	pv_chr04	32168479
2_43687	cp11	41.03	pv_chr04	32199013
M24042	pl07	42.939	pv_chr04	32236682
M24043	pl07	42.939	pv_chr04	32236682
2_06117	cp11	41.21	pv_chr04	32292465
M772	pl07	49.844	pv_chr04	32292873
M773	pl07	44.13	pv_chr04	32292873
M774	pl07	49.844	pv_chr04	32293047
2_06118	cp11	41.21	pv_chr04	32296777
2_03988	cp11	41.41	pv_chr04	32300942
2_10552	cp11	41.21	pv_chr04	32302733
M2438	pl07	44.427	pv_chr04	32303930
2_10553	cp11	41.41	pv_chr04	32355499
M2439	pl07	44.427	pv_chr04	32369158
M8142	pl06	30.563	pv_chr04	32899644
2_02409	cp11	41.21	pv_chr04	32932986
2_02408	cp11	41.41	pv_chr04	32933909
M21562	pl01	57.774	pv_chr04	32944984
M21563	pl01	57.774	pv_chr04	32944984
M365	pl07	44.427	pv_chr04	33041271
M366	pl07	44.427	pv_chr04	33041271
M27060	pl03	59.699	pv_chr04	33076597
M7150	pl07	23.048	pv_chr04	33076597
1_0562	cp11	41.41	pv_chr04	33111502
M2949	pl07	44.427	pv_chr04	33112476
M28344	pl06	64.228	pv_chr04	33169320
2_07717	cp11	41.41	pv_chr04	33177073
2_07718	cp11	41.41	pv_chr04	33178752
M18077	pl07	42.046	pv_chr04	33240425
M24074	pl07	45.32	pv_chr04	33240763
M24075	pl07	45.915	pv_chr04	33240763
M24076	pl07	45.32	pv_chr04	33240763
M24073	pl07	45.915	pv_chr04	33241250
2_20683	cp11	41.41	pv_chr04	33242019
2_20682	cp11	41.41	pv_chr04	33242528
2_01906	cp11	41.41	pv_chr04	33267639
2_01907	cp11	41.41	pv_chr04	33268265
2_53993	cp11	41.41	pv_chr04	33269359
M5613	pl07	48.356	pv_chr04	33270557
M29215	pl07	44.427	pv_chr04	33317122
M29216	pl07	44.427	pv_chr04	33317122
M29217	pl07	44.427	pv_chr04	33317122
2_12335	cp11	41.41	pv_chr04	33318940
M17403	pl07	44.427	pv_chr04	33319817
2_01383	cp11	41.41	pv_chr04	33412927
M17404	pl07	44.427	pv_chr04	33415366
2_13499	cp11	27.16	pv_chr04	33723123
M27441	pl07	25.726	pv_chr04	33991510
2_25218	cp11	41.62	pv_chr04	34014294
M6557	pl05	44.815	pv_chr04	34023819
M18275	pl07	44.427	pv_chr04	34305889
2_04081	cp11	41.62	pv_chr04	34315272
2_44823	cp04	8.83	pv_chr04	34344139
2_18912	cp11	42.18	pv_chr04	34620726
M13540	pl07	44.427	pv_chr04	34620880
M13541	pl07	44.427	pv_chr04	34620880
2_18911	cp11	41.62	pv_chr04	34621184
M1865	pl07	44.427	pv_chr04	34621855
2_19889	cp11	42.18	pv_chr04	34691607
2_19890	cp11	41.82	pv_chr04	34691826
2_01771	cp11	42.18	pv_chr04	34702894
2_01770	cp11	42.18	pv_chr04	34703897
2_10440	cp11	42.18	pv_chr04	34710367
2_10439	cp11	42.18	pv_chr04	34710705
2_22431	cp11	42.18	pv_chr04	34717382
2_22432	cp11	42.18	pv_chr04	34718207
2_55424	cp11	41.62	pv_chr04	34719703
2_47768	cp11	42.18	pv_chr04	34721366
2_08359	cp11	42.18	pv_chr04	34729406
2_08358	cp11	42.18	pv_chr04	34730566
2_08361	cp11	41.82	pv_chr04	34737278
2_08360	cp11	41.82	pv_chr04	34737658
2_08365	cp11	42	pv_chr04	34753591
2_08364	cp11	42	pv_chr04	34753866
2_08363	cp11	42.18	pv_chr04	34754963
2_08362	cp11	42	pv_chr04	34755257
1_0666	cp11	42.18	pv_chr04	34757740
M14198	pl07	44.427	pv_chr04	34757803
M14197	pl07	44.427	pv_chr04	34758087
2_13773	cp11	42.73	pv_chr04	34829022
M4055	pl07	44.427	pv_chr04	34865035
2_21585	cp11	42.18	pv_chr04	34867219
M14603	pl07	44.427	pv_chr04	34874862
2_10821	cp11	42.18	pv_chr04	34874925
2_28642	cp11	42.18	pv_chr04	34875327
2_50748	cp11	42.18	pv_chr04	34902713
2_19429	cp11	42.18	pv_chr04	34950570
M9463	pl02	48.362	pv_chr04	35574996
2_19097	cp11	42.18	pv_chr04	35652258
2_30819	cp11	42.18	pv_chr04	35656298
2_22215	cp04	52.43	pv_chr04	35666280
2_23906	cp11	42.18	pv_chr04	35666487
2_23905	cp11	42.18	pv_chr04	35666829
M10265	pl07	44.427	pv_chr04	35672973
M10266	pl07	44.427	pv_chr04	35672973
2_22012	cp11	42.35	pv_chr04	35673059
2_22013	cp11	42.18	pv_chr04	35673440
2_53691	cp11	42.18	pv_chr04	35674473
M5426	pl07	44.427	pv_chr04	35674738
M5427	pl07	44.427	pv_chr04	35674738
2_12338	cp11	42.18	pv_chr04	35681773
2_06762	cp11	44.01	pv_chr04	35691712
M4964	pl07	44.427	pv_chr04	35697636
2_06761	cp11	42.53	pv_chr04	35697646
2_26958	cp11	44.01	pv_chr04	35699810
2_08419	cp11	42.53	pv_chr04	35741429
2_13970	cp11	42.18	pv_chr04	35764360
2_13971	cp11	42.18	pv_chr04	35764561
M13925	pl07	44.427	pv_chr04	35785527
2_20799	cp11	42.18	pv_chr04	35785697
2_11968	cp01	59.24	pv_chr04	35819513
2_05592	cp11	42.18	pv_chr04	35823098
2_05593	cp11	42.18	pv_chr04	35825770
2_13515	cp11	42.53	pv_chr04	35911537
2_13514	cp11	42.53	pv_chr04	35919128
2_01137	cp11	44.01	pv_chr04	35991865
2_01140	cp11	44.01	pv_chr04	36078417
1_0506	cp11	44.01	pv_chr04	36083787
2_11851	cp11	42.73	pv_chr04	36084446
2_11852	cp11	42.73	pv_chr04	36086649
2_20931	cp11	44.01	pv_chr04	36090033
2_20930	cp11	44.01	pv_chr04	36090299
2_46185	cp09	40.55	pv_chr04	36093527
2_21349	cp11	42.73	pv_chr04	36110340
2_21350	cp11	42.73	pv_chr04	36110713
2_08175	cp11	44.01	pv_chr04	36118784
2_08174	cp11	44.01	pv_chr04	36119992
2_51866	cp11	44.01	pv_chr04	36120335
2_20652	cp11	42.73	pv_chr04	36182293
2_20651	cp11	42.92	pv_chr04	36183258
2_18659	cp11	44.18	pv_chr04	36311546
2_27494	cp04	15.98	pv_chr04	36432373
2_44374	cp01	8.8	pv_chr04	36435221
2_20203	cp11	44.01	pv_chr04	36436750
2_21293	cp11	44.43	pv_chr04	36652784
2_21294	cp11	44.01	pv_chr04	36653090
2_49469	cp11	44.43	pv_chr04	36653543
2_53530	cp11	44.43	pv_chr04	36655258
2_10422	cp11	44.43	pv_chr04	36698756
2_10423	cp11	44.43	pv_chr04	36699189
2_45581	cp11	36.85	pv_chr04	36738673
2_44115	cp06	56.66	pv_chr04	36767917
2_03897	cp11	44.43	pv_chr04	36807873
2_03898	cp11	44.43	pv_chr04	36808361
2_09787	cp11	44.43	pv_chr04	36891836
2_02485	cp11	44.43	pv_chr04	36907056
2_02484	cp11	44.01	pv_chr04	36908214
2_00700	cp11	44.01	pv_chr04	36922786
2_00701	cp11	44.43	pv_chr04	36923038
M3832	pl06	85.182	pv_chr04	36949448
M3833	pl06	85.48	pv_chr04	36949448
M3834	pl06	85.48	pv_chr04	36949448
2_35867	cp11	44.01	pv_chr04	37111354
2_33198	cp11	44.62	pv_chr04	37111408
2_14545	cp11	44.01	pv_chr04	37121741
2_14544	cp11	44.62	pv_chr04	37126740
2_07604	cp11	44.43	pv_chr04	37133150
2_07602	cp11	44.94	pv_chr04	37171206
2_07601	cp11	44.94	pv_chr04	37178964
M20313	pl09	4.29	pv_chr04	37196492
M20314	pl09	4.29	pv_chr04	37196492
2_09256	cp11	44.94	pv_chr04	37245284
2_15831	cp11	44.94	pv_chr04	37272069
2_01895	cp11	44.94	pv_chr04	37275319
2_42115	cp11	44.94	pv_chr04	37306138
2_23073	cp11	44.94	pv_chr04	37307742
2_10887	cp11	44.94	pv_chr04	37352586
2_10888	cp11	44.94	pv_chr04	37352917
2_06952	cp11	44.94	pv_chr04	37368172
2_06953	cp11	44.94	pv_chr04	37370423
2_06950	cp11	44.94	pv_chr04	37376139
2_06951	cp11	44.94	pv_chr04	37376773
2_43254	cp11	44.94	pv_chr04	37381043
2_04603	cp11	45.34	pv_chr04	37392266
2_04604	cp11	45.34	pv_chr04	37393099
2_40944	cp11	45.34	pv_chr04	37397407
M4646	pl07	49.844	pv_chr04	37397956
2_12589	cp11	44.94	pv_chr04	37401894
2_12590	cp11	44.94	pv_chr04	37402388
M13779	pl07	48.356	pv_chr04	37442594
M13777	pl07	48.356	pv_chr04	37442787
M13778	pl07	48.356	pv_chr04	37442787
2_08832	cp11	44.94	pv_chr04	37444193
2_45549	cp11	44.94	pv_chr04	37450601
2_08833	cp11	44.94	pv_chr04	37452678
1_0629	cp11	44.94	pv_chr04	37461246
2_44571	cp11	44.94	pv_chr04	37461635
M21760	pl07	48.654	pv_chr04	37500363
M21759	pl07	48.356	pv_chr04	37500498
2_09801	cp11	44.94	pv_chr04	37501534
2_49392	cp11	44.94	pv_chr04	37566028
2_52749	cp11	44.94	pv_chr04	37591618
2_09460	cp11	44.94	pv_chr04	37627458
2_09461	cp11	45.34	pv_chr04	37628689
2_02591	cp11	45.34	pv_chr04	37669803
M2456	pl07	48.356	pv_chr04	37670816
2_02590	cp11	45.1	pv_chr04	37672450
2_20282	cp11	44.94	pv_chr04	37684378
2_09671	cp11	45.34	pv_chr04	37701273
M12081	pl07	44.427	pv_chr04	37736221
M16587	pl01	27.573	pv_chr04	37864508
M16480	pl02	83.068	pv_chr04	37920563
M16481	pl02	83.068	pv_chr04	37920563
2_23336	cp11	45.34	pv_chr04	37950028
2_23335	cp11	45.34	pv_chr04	37951019
M2919	pl07	48.356	pv_chr04	37955363
M2297	pl07	48.356	pv_chr04	37956595
2_08683	cp11	45.34	pv_chr04	37956816
2_08684	cp11	45.34	pv_chr04	37957227
2_21287	cp11	45.34	pv_chr04	37971912
M16645	pl07	59.848	pv_chr04	37972841
M16646	pl07	59.253	pv_chr04	37972841
2_32149	cp11	45.34	pv_chr04	37987364
2_14986	cp11	45.34	pv_chr04	37987586
2_03763	cp11	45.34	pv_chr04	37994696
M19238	pl07	66.181	pv_chr04	37995057
1_0322	cp11	45.34	pv_chr04	37995076
2_03764	cp11	45.34	pv_chr04	37995076
M19235	pl07	61.465	pv_chr04	37995352
M19236	pl07	61.465	pv_chr04	37995352
M19237	pl07	66.181	pv_chr04	37995352
2_03761	cp11	45.34	pv_chr04	38002783
2_03762	cp11	45.34	pv_chr04	38003279
2_09294	cp11	45.34	pv_chr04	38016447
2_20961	cp11	45.34	pv_chr04	38051505
2_33489	cp11	45.34	pv_chr04	38051884
2_39009	cp10	54.73	pv_chr04	38056297
2_04629	cp11	45.34	pv_chr04	38067010
2_09672	cp11	45.34	pv_chr04	38069471
1_0547	cp11	45.34	pv_chr04	38072748
2_48440	cp11	45.34	pv_chr04	38072781
2_06570	cp11	45.34	pv_chr04	38075456
2_06571	cp11	45.34	pv_chr04	38075740
2_32498	cp11	45.34	pv_chr04	38124612
2_01218	cp11	45.34	pv_chr04	38132573
M9393	pl07	48.356	pv_chr04	38134331
M12995	pl07	59.848	pv_chr04	38161333
M12996	pl07	59.848	pv_chr04	38161333
M12997	pl07	59.848	pv_chr04	38161333
2_01060	cp11	45.34	pv_chr04	38161598
2_01061	cp11	45.34	pv_chr04	38162063
2_21013	cp11	45.34	pv_chr04	38182364
2_45138	cp10	45.53	pv_chr04	38189741
M13350	pl05	40.648	pv_chr04	38193123
2_21219	cp11	45.89	pv_chr04	38265730
2_21220	cp11	45.34	pv_chr04	38266303
2_10816	cp11	45.34	pv_chr04	38268897
2_10815	cp11	45.34	pv_chr04	38269497
M11809	pl05	45.113	pv_chr04	38300519
M11810	pl05	44.815	pv_chr04	38300519
M27064	pl07	79.876	pv_chr04	38301518
M2927	pl02	84.854	pv_chr04	38312172
2_14036	cp08	85.09	pv_chr04	38352507
2_24006	cp11	45.34	pv_chr04	38370166
2_24005	cp11	45.34	pv_chr04	38370404
2_18674	cp11	45.34	pv_chr04	38385366
2_18673	cp11	45.34	pv_chr04	38385632
2_08653	cp11	45.34	pv_chr04	38408289
2_32309	cp11	45.34	pv_chr04	38421250
2_23206	cp11	45.34	pv_chr04	38421453
2_23992	cp11	45.34	pv_chr04	38433770
2_23991	cp11	45.34	pv_chr04	38435421
2_02536	cp11	45.34	pv_chr04	38450442
2_33290	cp11	45.34	pv_chr04	38453498
2_45808	cp06	58.43	pv_chr04	38455206
2_26131	cp11	46.78	pv_chr04	38509501
2_03923	cp11	45.34	pv_chr04	38510329
2_23556	cp11	46.78	pv_chr04	38588517
2_32540	cp11	46.97	pv_chr04	38610769
2_00556	cp11	46.78	pv_chr04	38684601
2_24671	cp11	45.34	pv_chr04	38693546
2_33069	cp11	45.34	pv_chr04	38722555
2_15426	cp11	45.34	pv_chr04	38722705
2_19440	cp11	46.6	pv_chr04	38765636
2_19439	cp11	46.6	pv_chr04	38765950
2_43520	cp05	44.19	pv_chr04	38789823
2_11568	cp11	45.34	pv_chr04	38836974
2_11567	cp11	45.34	pv_chr04	38838953
2_01952	cp11	46.6	pv_chr04	38894349
M14972	pl10	27.536	pv_chr04	38909807
M14973	pl10	27.536	pv_chr04	38909807
2_15166	cp11	46.6	pv_chr04	38916851
2_15167	cp11	46.6	pv_chr04	38918908
2_46279	cp11	47.82	pv_chr04	38943886
M16534	pl07	48.356	pv_chr04	38944821
2_09873	cp11	47.82	pv_chr04	38945211
2_11044	cp11	47.82	pv_chr04	38963896
2_17190	cp11	47.82	pv_chr04	38983645
2_17189	cp11	47.82	pv_chr04	38984321
2_18326	cp11	47.82	pv_chr04	39014786
2_13903	cp11	47.82	pv_chr04	39023782
M6808	pl07	48.654	pv_chr04	39023791
2_30398	cp11	47.82	pv_chr04	39027302
2_03569	cp11	47.82	pv_chr04	39028155
2_30397	cp11	47.82	pv_chr04	39068982
2_18697	cp11	47.52	pv_chr04	39087227
2_14983	cp11	47.52	pv_chr04	39094053
2_24495	cp11	29.35	pv_chr04	39256383
2_15889	cp11	48.21	pv_chr04	39449746
2_21137	cp11	48.21	pv_chr04	39473557
2_21138	cp11	48.21	pv_chr04	39474400
M22971	pl05	25.88	pv_chr04	39481460
2_05870	cp11	48.4	pv_chr04	39491267
2_05871	cp11	48.4	pv_chr04	39491908
2_19147	cp11	48.4	pv_chr04	39501729
2_35965	cp11	48.4	pv_chr04	39502009
2_35176	cp11	48.4	pv_chr04	39520091
2_08402	cp11	48.4	pv_chr04	39543465
2_08403	cp11	48.4	pv_chr04	39543943
2_01028	cp11	48.4	pv_chr04	39551882
2_01027	cp11	48.4	pv_chr04	39552266
2_13745	cp11	48.4	pv_chr04	39572907
2_13744	cp11	48.58	pv_chr04	39573383
2_04706	cp11	48.85	pv_chr04	39699651
2_04705	cp11	48.85	pv_chr04	39700129
2_51625	cp11	48.85	pv_chr04	39711021
2_18778	cp11	48.85	pv_chr04	39719594
2_33293	cp11	48.85	pv_chr04	39719669
2_19949	cp11	49.21	pv_chr04	39735429
2_19950	cp11	48.85	pv_chr04	39735832
2_55153	cp11	30.17	pv_chr04	39776567
2_49659	cp11	49.45	pv_chr04	39780615
2_15063	cp11	49.45	pv_chr04	39789603
2_15062	cp11	49.45	pv_chr04	39790503
2_34309	cp11	48.85	pv_chr04	39841075
2_29545	cp11	49.45	pv_chr04	39841462
2_13792	cp11	49.45	pv_chr04	39843237
2_20181	cp11	49.45	pv_chr04	39858214
M19639	pl03	47.912	pv_chr04	39868253
2_45874	cp11	48.85	pv_chr04	39874348
2_22386	cp11	49.69	pv_chr04	39888763
2_31666	cp11	48.85	pv_chr04	39889742
2_20469	cp11	49.69	pv_chr04	39899147
2_20470	cp11	48.85	pv_chr04	39899436
2_09943	cp11	48.85	pv_chr04	39910429
2_09942	cp11	48.85	pv_chr04	39910761
2_18664	cp11	48.85	pv_chr04	39929296
2_35909	cp11	48.85	pv_chr04	39929526
2_19930	cp11	48.85	pv_chr04	39946622
2_44192	cp06	56.44	pv_chr04	40051110
2_35693	cp11	49.97	pv_chr04	40108648
2_54135	cp08	37.87	pv_chr04	40244994
2_00430	cp11	50.78	pv_chr04	40387270
2_20976	cp11	50.78	pv_chr04	40404615
2_20977	cp11	50.78	pv_chr04	40404942
1_0069	cp11	50.78	pv_chr04	40406728
2_17566	cp11	50.78	pv_chr04	40407899
2_17565	cp11	50.78	pv_chr04	40410867
M6604	pl07	56.155	pv_chr04	40411422
2_28860	cp11	50.78	pv_chr04	40415139
2_20505	cp11	50.78	pv_chr04	40423379
M6861	pl07	56.155	pv_chr04	40424102
2_29843	cp11	50.96	pv_chr04	40424875
2_29842	cp11	50.96	pv_chr04	40424960
2_20756	cp11	50.78	pv_chr04	40429865
M13653	pl07	55.262	pv_chr04	40432541
M13654	pl07	55.262	pv_chr04	40432541
2_08024	cp11	50.96	pv_chr04	40438188
2_11639	cp11	38.41	pv_chr04	40454022
2_11638	cp11	38.2	pv_chr04	40454467
2_10801	cp11	38.41	pv_chr04	40473831
2_10800	cp11	38.2	pv_chr04	40474096
2_22893	cp11	38.2	pv_chr04	40476628
M986	pl05	39.755	pv_chr04	40477641
M987	pl05	39.755	pv_chr04	40477641
M988	pl05	39.755	pv_chr04	40477641
M989	pl05	39.755	pv_chr04	40477641
2_23110	cp11	51.44	pv_chr04	40499746
2_21289	cp11	51.44	pv_chr04	40518359
2_21290	cp11	51.44	pv_chr04	40518662
2_12902	cp11	51.44	pv_chr04	40519356
2_13972	cp11	51.44	pv_chr04	40532921
2_36169	cp11	50.78	pv_chr04	40604221
M7524	pl10	50.648	pv_chr04	40613327
M17227	pl07	56.155	pv_chr04	40862683
M8858	pl07	56.155	pv_chr04	40863074
M666	pl07	56.155	pv_chr04	40892567
M18073	pl07	56.155	pv_chr04	40904405
M6719	pl07	56.155	pv_chr04	40946118
M6720	pl07	56.155	pv_chr04	40946118
M6717	pl07	56.155	pv_chr04	40946344
M6718	pl07	56.155	pv_chr04	40946344
M23110	pl07	44.427	pv_chr04	40949423
M12216	pl07	56.155	pv_chr04	41053451
M23352	pl07	43.534	pv_chr04	41053842
M4319	pl07	56.155	pv_chr04	41053934
M4317	pl07	43.534	pv_chr04	41054077
M4318	pl07	43.534	pv_chr04	41054077
2_13727	cp11	52.64	pv_chr04	41147561
M8152	pl07	56.155	pv_chr04	41156838
M8153	pl07	56.155	pv_chr04	41156838
M8151	pl07	56.155	pv_chr04	41157102
2_53667	cp06	58.9	pv_chr04	41541218
2_28750	cp11	54.68	pv_chr04	41638350
2_01101	cp11	15.11	pv_chr04	41715450
2_01102	cp11	15.11	pv_chr04	41716048
2_01103	cp11	15.28	pv_chr04	41716733
2_01104	cp11	15.28	pv_chr04	41718957
2_06268	cp11	15.28	pv_chr04	41753686
2_47275	cp11	15.28	pv_chr04	41754020
2_14590	cp11	15.28	pv_chr04	41773555
2_14591	cp11	15.28	pv_chr04	41776540
2_45683	cp11	15.28	pv_chr04	41780870
2_23716	cp11	15.28	pv_chr04	41788630
2_23717	cp11	15.28	pv_chr04	41788978
2_10909	cp11	15.28	pv_chr04	41797229
2_02270	cp11	15.28	pv_chr04	41806771
1_0970	cp11	15.11	pv_chr04	41807234
2_28697	cp11	15.11	pv_chr04	41811953
2_20565	cp11	15.28	pv_chr04	41816519
1_1390	cp11	15.28	pv_chr04	41817382
2_20564	cp11	15.28	pv_chr04	41817409
2_15170	cp11	15.28	pv_chr04	41818771
2_15171	cp11	15.11	pv_chr04	41819393
2_10725	cp04	4.25	pv_chr04	41840229
2_31776	cp11	15.28	pv_chr04	41841403
2_22921	cp11	15.28	pv_chr04	41842563
2_03198	cp11	15.11	pv_chr04	41852242
2_05288	cp11	15.11	pv_chr04	41867488
M2063	pl07	42.939	pv_chr04	41886074
2_02271	cp11	15.11	pv_chr04	41903746
2_02272	cp11	15.28	pv_chr04	41904052
2_25338	cp11	15.11	pv_chr04	41921523
2_34933	cp11	15.11	pv_chr04	41932668
2_48459	cp11	15.11	pv_chr04	41933133
2_06279	cp11	15.11	pv_chr04	41934755
2_03199	cp11	15.11	pv_chr04	41940957
2_14771	cp11	50.96	pv_chr04	41941331
M2876	pl07	43.534	pv_chr04	41941406
M2877	pl07	43.534	pv_chr04	41941406
M29120	pl08	69.147	pv_chr04	41941612
2_03200	cp11	15.11	pv_chr04	41941625
M8624	pl07	14.237	pv_chr04	41954140
2_06278	cp11	15.11	pv_chr04	41959651
2_33955	cp11	15.11	pv_chr04	41959862
2_06277	cp11	15.11	pv_chr04	41960002
2_11910	cp11	15.11	pv_chr04	41964363
2_11909	cp11	15.11	pv_chr04	41964791
2_09369	cp11	15.11	pv_chr04	41973598
1_0414	cp11	15.11	pv_chr04	41974332
2_13310	cp11	15.11	pv_chr04	41986534
M5936	pl07	12.451	pv_chr04	41987969
M5937	pl07	12.451	pv_chr04	41987969
2_14965	cp11	15.11	pv_chr04	41988059
2_15391	cp11	15.11	pv_chr04	41993858
2_15390	cp11	15.11	pv_chr04	41994955
2_23920	cp11	15.11	pv_chr04	42026928
2_23919	cp11	15.11	pv_chr04	42027777
M5740	pl07	12.451	pv_chr04	42041794
2_05174	cp11	14.83	pv_chr04	42043845
2_05175	cp11	15.11	pv_chr04	42044177
2_05176	cp11	15.11	pv_chr04	42048666
2_05179	cp11	14.83	pv_chr04	42051426
2_20672	cp11	14.83	pv_chr04	42066784
2_50198	cp11	15.11	pv_chr04	42079554
2_07238	cp11	15.11	pv_chr04	42092993
2_07237	cp11	15.11	pv_chr04	42093596
M16473	pl07	12.154	pv_chr04	42096799
M16474	pl07	12.154	pv_chr04	42096799
M17452	pl09	31.041	pv_chr04	42118542
2_00144	cp09	46.95	pv_chr04	42191911
2_28473	cp06	36.5	pv_chr04	42231550
M27507	pl02	0.297	pv_chr04	42251021
M27508	pl02	0	pv_chr04	42251021
M27509	pl02	0	pv_chr04	42251021
M27510	pl02	0.297	pv_chr04	42251021
2_17895	cp11	14.08	pv_chr04	42254388
2_53999	cp11	14.08	pv_chr04	42258566
2_17894	cp11	14.08	pv_chr04	42270764
2_08886	cp11	14.08	pv_chr04	42274423
2_08885	cp11	14.08	pv_chr04	42277907
2_02904	cp11	14.08	pv_chr04	42279498
2_20160	cp11	13.52	pv_chr04	42311059
2_20159	cp11	13.52	pv_chr04	42311723
2_50962	cp11	13.52	pv_chr04	42312393
2_45676	cp11	13.52	pv_chr04	42354992
2_05693	cp11	13.52	pv_chr04	42356490
2_05691	cp11	13.52	pv_chr04	42356926
2_13574	cp11	13.52	pv_chr04	42365063
2_13573	cp11	13.52	pv_chr04	42366112
2_02914	cp11	15.11	pv_chr04	42375866
2_02915	cp11	15.11	pv_chr04	42377335
2_48070	cp11	15.11	pv_chr04	42384110
2_35146	cp11	13.52	pv_chr04	42394093
2_06792	cp11	13.52	pv_chr04	42394111
2_45120	cp11	13.52	pv_chr04	42397885
2_10985	cp11	13.52	pv_chr04	42401220
2_23784	cp11	13.52	pv_chr04	42420333
2_23783	cp11	13.52	pv_chr04	42441481
2_23782	cp11	13.52	pv_chr04	42442227
2_23781	cp11	15.11	pv_chr04	42445625
2_10155	cp11	13.52	pv_chr04	42453402
2_10154	cp11	13.52	pv_chr04	42453771
2_52740	cp11	15.11	pv_chr04	42458102
2_06769	cp11	13.52	pv_chr04	42461712
1_0757	cp11	15.11	pv_chr04	42462092
2_06768	cp11	15.11	pv_chr04	42462092
2_24899	cp11	13.52	pv_chr04	42466315
2_16068	cp11	13.52	pv_chr04	42473119
2_16069	cp11	13.52	pv_chr04	42474134
M21097	pl07	12.154	pv_chr04	42475238
2_09077	cp11	13.52	pv_chr04	42482010
2_19506	cp11	13.09	pv_chr04	42498497
2_19505	cp11	13.52	pv_chr04	42498880
2_31168	cp11	13.52	pv_chr04	42513673
2_10811	cp11	13.52	pv_chr04	42530323
2_23990	cp11	13.52	pv_chr04	42542536
2_23989	cp11	13.52	pv_chr04	42543417
2_09969	cp11	13.52	pv_chr04	42551828
2_09970	cp11	13.52	pv_chr04	42552153
2_20950	cp11	13.52	pv_chr04	42554343
M16758	pl07	13.344	pv_chr04	42555633
M16759	pl07	13.344	pv_chr04	42555964
2_06281	cp11	13.52	pv_chr04	42566519
2_10345	cp11	12.93	pv_chr04	42581501
2_10346	cp11	12.93	pv_chr04	42582179
2_12502	cp11	12.93	pv_chr04	42630580
2_52304	cp11	12.93	pv_chr04	42637452
2_17548	cp11	12.42	pv_chr04	42694587
2_18907	cp11	12.25	pv_chr04	42726846
2_22793	cp11	11.9	pv_chr04	42762784
2_22336	cp11	11.48	pv_chr04	42825887
2_20623	cp11	11.09	pv_chr04	42892978
2_20624	cp11	11.09	pv_chr04	42893381
2_20443	cp11	10.38	pv_chr04	42902426
2_20444	cp11	10.38	pv_chr04	42902757
2_49511	cp07	0.43	pv_chr04	42909132
2_33084	cp11	10.38	pv_chr04	42974962
2_13257	cp11	11.09	pv_chr04	42981020
2_13256	cp11	11.09	pv_chr04	42981346
2_46228	cp11	10.38	pv_chr04	42984782
2_32983	cp11	10.86	pv_chr04	42986381
2_13114	cp11	10.86	pv_chr04	42986443
2_13115	cp11	10.38	pv_chr04	42986918
2_18292	cp11	10.86	pv_chr04	42995275
2_18291	cp11	10.86	pv_chr04	42996598
2_12649	cp11	10.38	pv_chr04	43009643
2_12650	cp11	10.38	pv_chr04	43010303
2_17600	cp11	10.38	pv_chr04	43020473
2_44692	cp11	10.38	pv_chr04	43024996
2_03727	cp11	10.38	pv_chr04	43034622
2_16327	cp11	10.38	pv_chr04	43036127
2_52139	cp11	10.38	pv_chr04	43036781
2_04278	cp11	10.2	pv_chr04	43037846
2_17643	cp11	10.38	pv_chr04	43049618
2_17642	cp11	10.38	pv_chr04	43051296
2_22551	cp11	10.38	pv_chr04	43054535
2_22550	cp11	10.38	pv_chr04	43055179
2_21341	cp11	10.38	pv_chr04	43058046
2_21342	cp11	10.38	pv_chr04	43058345
2_12774	cp11	10.38	pv_chr04	43063929
2_12775	cp11	10.38	pv_chr04	43066647
2_39615	cp11	10.38	pv_chr04	43067645
2_21831	cp11	10.38	pv_chr04	43070469
2_21830	cp11	10.38	pv_chr04	43071372
2_34521	cp11	10.38	pv_chr04	43075399
2_18830	cp11	10.38	pv_chr04	43075598
2_07868	cp11	10.38	pv_chr04	43099023
2_07867	cp11	10.38	pv_chr04	43108961
2_07768	cp11	10.38	pv_chr04	43119311
2_07769	cp11	10.38	pv_chr04	43121092
2_16326	cp11	10.38	pv_chr04	43127215
2_34039	cp11	10.38	pv_chr04	43132249
2_29347	cp11	10.38	pv_chr04	43165996
2_47629	cp11	9.77	pv_chr04	43168950
2_18809	cp11	9.77	pv_chr04	43173035
2_00826	cp11	9.77	pv_chr04	43187017
2_00825	cp11	9.77	pv_chr04	43188205
2_16658	cp11	9.77	pv_chr04	43190964
2_16659	cp11	9.77	pv_chr04	43193705
2_14080	cp11	9.77	pv_chr04	43201288
2_53018	cp11	9.77	pv_chr04	43219412
2_12525	cp11	9.77	pv_chr04	43225226
M1334	pl07	9.415	pv_chr04	43226097
2_20937	cp11	9.77	pv_chr04	43247716
2_20938	cp11	9.77	pv_chr04	43248183
M14844	pl07	9.415	pv_chr04	43249569
M14845	pl07	9.415	pv_chr04	43249569
2_04009	cp11	9.77	pv_chr04	43257293
2_24104	cp11	9.53	pv_chr04	43321480
2_33614	cp11	9.16	pv_chr04	43323685
2_23735	cp11	9.16	pv_chr04	43325303
2_54323	cp11	9.16	pv_chr04	43328567
2_21851	cp11	9.53	pv_chr04	43339272
2_08172	cp11	9.16	pv_chr04	43348611
2_08173	cp11	9.16	pv_chr04	43348890
M22249	pl11	55.949	pv_chr04	43357255
2_12729	cp11	8.62	pv_chr04	43358293
2_18442	cp11	9.16	pv_chr04	43370082
2_46666	cp11	9.16	pv_chr04	43388977
2_00350	cp11	9.16	pv_chr04	43394247
2_00349	cp11	9.16	pv_chr04	43394760
2_00352	cp11	9.16	pv_chr04	43407624
2_00351	cp11	9.16	pv_chr04	43408173
2_15618	cp11	9.16	pv_chr04	43414213
2_15617	cp11	9.16	pv_chr04	43415354
2_00188	cp11	9.16	pv_chr04	43418779
2_29229	cp11	9.16	pv_chr04	43424925
2_16202	cp11	9.16	pv_chr04	43431025
2_16203	cp11	9.16	pv_chr04	43432047
2_30974	cp11	8.62	pv_chr04	43467007
2_07277	cp11	8.62	pv_chr04	43490746
2_07279	cp11	8.62	pv_chr04	43496804
2_07278	cp11	8.8	pv_chr04	43497878
2_07975	cp11	8.62	pv_chr04	43503613
2_54266	cp11	8.62	pv_chr04	43506107
2_00672	cp11	8.62	pv_chr04	43567531
2_24723	cp11	8.62	pv_chr04	43568183
2_00673	cp11	8.62	pv_chr04	43568460
2_00669	cp11	8.62	pv_chr04	43569751
2_00670	cp11	8.62	pv_chr04	43571478
2_00671	cp11	8.62	pv_chr04	43571814
2_31886	cp11	8.62	pv_chr04	43573375
2_31885	cp11	8.62	pv_chr04	43573720
2_23638	cp11	8.62	pv_chr04	43576133
2_23637	cp11	8.62	pv_chr04	43576436
2_30510	cp11	8.62	pv_chr04	43590692
1_0125	cp11	8.62	pv_chr04	43591461
2_17526	cp11	8.62	pv_chr04	43591530
2_17587	cp11	8.06	pv_chr04	43594391
2_17586	cp11	8.62	pv_chr04	43595345
2_09103	cp11	8.62	pv_chr04	43608073
2_09102	cp11	8.62	pv_chr04	43608527
2_54543	cp11	7.65	pv_chr04	43614700
2_03674	cp11	8.62	pv_chr04	43623649
2_03673	cp11	7.65	pv_chr04	43624007
2_06747	cp11	8.62	pv_chr04	43641902
2_00095	cp11	8.62	pv_chr04	43660841
2_26454	cp11	8.06	pv_chr04	43672015
2_13415	cp11	8.06	pv_chr04	43774259
2_11368	cp11	7.86	pv_chr04	43795456
2_11369	cp11	7.86	pv_chr04	43795756
2_47601	cp11	8.06	pv_chr04	43800262
2_21267	cp11	7.86	pv_chr04	43803963
2_39743	cp11	7.86	pv_chr04	43806233
2_04934	cp11	7.65	pv_chr04	43823180
2_04933	cp11	7.65	pv_chr04	43825869
2_19227	cp11	7.65	pv_chr04	43838796
2_19226	cp11	7.65	pv_chr04	43840498
2_07840	cp11	7.47	pv_chr04	43853607
2_07841	cp11	7.47	pv_chr04	43854281
2_20737	cp11	7.47	pv_chr04	43872708
2_06820	cp11	7.47	pv_chr04	43890144
2_05445	cp11	7	pv_chr04	43900691
2_04479	cp11	7	pv_chr04	43914395
2_04480	cp11	7	pv_chr04	43916061
2_09345	cp11	6.76	pv_chr04	43928911
2_09344	cp11	6.76	pv_chr04	43929737
2_21844	cp11	6.21	pv_chr04	43942160
2_21845	cp11	6.76	pv_chr04	43942811
1_0375	cp11	6.76	pv_chr04	43943459
2_23686	cp11	6.76	pv_chr04	43948986
2_23427	cp11	6.76	pv_chr04	43956970
2_33648	cp11	6.76	pv_chr04	43960582
2_00422	cp11	6.21	pv_chr04	43960801
2_24612	cp11	2.98	pv_chr04	43961799
1_0894	cp11	6.76	pv_chr04	43963532
2_00423	cp11	6.21	pv_chr04	43963539
2_24613	cp11	6.21	pv_chr04	43963767
2_32985	cp11	6.76	pv_chr04	43965336
2_16223	cp11	6.76	pv_chr04	43970217
2_16224	cp11	6.21	pv_chr04	43970531
2_21979	cp11	6.76	pv_chr04	43975789
2_21980	cp11	6.76	pv_chr04	43977152
2_20271	cp11	6.76	pv_chr04	43985870
2_01976	cp11	6.76	pv_chr04	44040764
2_01975	cp11	6.39	pv_chr04	44040986
2_19496	cp11	6.21	pv_chr04	44044296
2_19497	cp11	6.21	pv_chr04	44044652
2_31157	cp11	6.21	pv_chr04	44045269
2_20228	cp11	6.21	pv_chr04	44045803
2_10069	cp11	5.45	pv_chr04	44047127
2_28362	cp11	5.45	pv_chr04	44047428
2_07881	cp11	6.21	pv_chr04	44068752
2_07882	cp11	6.21	pv_chr04	44068998
2_29897	cp11	6.21	pv_chr04	44074517
2_34365	cp11	6.21	pv_chr04	44074765
2_14932	cp11	6.21	pv_chr04	44075678
2_00728	cp11	6.21	pv_chr04	44080941
2_00729	cp11	6.21	pv_chr04	44081491
2_00730	cp11	6.21	pv_chr04	44082734
2_32175	cp11	6.21	pv_chr04	44111130
2_18343	cp11	6.21	pv_chr04	44111279
M3072	pl07	10.963	pv_chr04	44123028
M3073	pl07	10.963	pv_chr04	44123028
M3071	pl07	9.415	pv_chr04	44123758
2_03852	cp11	6.21	pv_chr04	44124299
2_03731	cp11	6.21	pv_chr04	44134784
2_11122	cp11	6.21	pv_chr04	44148778
2_40898	cp11	6.76	pv_chr04	44150662
2_26093	cp11	6.21	pv_chr04	44157827
2_03817	cp11	6.76	pv_chr04	44158449
2_26056	cp11	6.21	pv_chr04	44158542
M2513	pl07	4.176	pv_chr04	44168595
M10080	pl07	8.165	pv_chr04	44173238
2_17528	cp11	6.21	pv_chr04	44173712
2_17527	cp11	6.21	pv_chr04	44179621
M13994	pl07	4.176	pv_chr04	44184592
2_14231	cp11	6.21	pv_chr04	44192115
2_14230	cp11	6.21	pv_chr04	44193234
M23327	pl05	26.773	pv_chr04	44194574
M23328	pl05	26.773	pv_chr04	44194574
2_14233	cp11	6.21	pv_chr04	44197002
2_09962	cp11	6	pv_chr04	44205376
2_09963	cp11	6	pv_chr04	44205716
2_11906	cp11	6	pv_chr04	44220035
2_08356	cp11	5.45	pv_chr04	44257350
2_08357	cp11	5.45	pv_chr04	44257729
2_08271	cp11	5.45	pv_chr04	44264677
2_08272	cp11	5.45	pv_chr04	44265859
2_19792	cp11	5.45	pv_chr04	44270137
2_33392	cp11	5.45	pv_chr04	44270443
2_12929	cp11	5.02	pv_chr04	44294699
2_12928	cp11	5.02	pv_chr04	44295368
2_13355	cp11	5.02	pv_chr04	44300170
2_13356	cp11	5.02	pv_chr04	44300488
2_17067	cp11	5.02	pv_chr04	44304456
2_17066	cp11	5.02	pv_chr04	44307683
2_18540	cp11	5.18	pv_chr04	44320781
2_18539	cp11	5.18	pv_chr04	44321075
2_22250	cp11	5.18	pv_chr04	44324699
2_22251	cp11	5.18	pv_chr04	44325924
2_32764	cp11	5.02	pv_chr04	44332702
M5070	pl07	1.488	pv_chr04	44333359
M5071	pl07	1.488	pv_chr04	44333359
M14696	pl07	1.488	pv_chr04	44334194
2_01371	cp11	5.02	pv_chr04	44350007
2_01370	cp11	5.02	pv_chr04	44350577
M22303	pl07	8.463	pv_chr04	44350611
M22304	pl07	8.463	pv_chr04	44350611
2_50055	cp11	5.02	pv_chr04	44366697
2_47385	cp10	51.96	pv_chr04	44366838
2_51423	cp11	5.02	pv_chr04	44373541
2_18618	cp11	5.02	pv_chr04	44375640
2_18617	cp11	5.02	pv_chr04	44376220
2_54281	cp11	5.02	pv_chr04	44379298
2_27199	cp11	5.02	pv_chr04	44399263
2_20943	cp11	5.02	pv_chr04	44403912
2_09731	cp11	5.02	pv_chr04	44411357
2_37130	cp01	79.22	pv_chr04	44412688
2_09730	cp11	5.02	pv_chr04	44413338
2_09729	cp11	5.02	pv_chr04	44417007
M28345	pl02	45.683	pv_chr04	44418340
2_09728	cp11	5.02	pv_chr04	44419204
2_53147	cp11	5.02	pv_chr04	44420312
2_18772	cp11	5.02	pv_chr04	44427071
2_11457	cp11	5.02	pv_chr04	44428242
2_11456	cp11	5.02	pv_chr04	44428515
1_0905	cp11	5.02	pv_chr04	44432572
2_13232	cp11	5.02	pv_chr04	44445757
2_13234	cp11	5.02	pv_chr04	44448561
2_29730	cp11	5.02	pv_chr04	44454560
2_11459	cp11	5.02	pv_chr04	44461907
2_11458	cp11	5.02	pv_chr04	44462174
2_07421	cp11	5.02	pv_chr04	44463575
2_07422	cp11	5.02	pv_chr04	44463856
2_48551	cp11	5.02	pv_chr04	44481442
M26470	pl07	6.022	pv_chr04	44481462
M26471	pl07	4.176	pv_chr04	44481462
M26472	pl07	6.022	pv_chr04	44481462
M747	pl07	1.488	pv_chr04	44482109
2_21166	cp11	5.02	pv_chr04	44483768
2_54425	cp11	5.02	pv_chr04	44486388
M22723	pl07	1.191	pv_chr04	44492205
2_12850	cp11	5.02	pv_chr04	44492777
M1290	pl07	1.488	pv_chr04	44495967
M10149	pl07	0	pv_chr04	44496060
M10150	pl07	0.595	pv_chr04	44496060
2_54459	cp11	5.02	pv_chr04	44503976
M21045	pl07	1.488	pv_chr04	44510867
M12537	pl07	2.39	pv_chr04	44514732
M12538	pl07	2.39	pv_chr04	44514732
2_17460	cp11	4.46	pv_chr04	44538106
2_17461	cp11	4.46	pv_chr04	44539741
2_05651	cp11	4.1	pv_chr04	44558009
2_18339	cp11	3.89	pv_chr04	44562585
2_03062	cp11	3.71	pv_chr04	44568352
2_03061	cp11	3.71	pv_chr04	44569212
2_23856	cp11	3.71	pv_chr04	44574363
2_23857	cp11	3.71	pv_chr04	44576079
2_21710	cp11	3.71	pv_chr04	44580286
2_21709	cp11	3.71	pv_chr04	44580653
2_37919	cp09	46.95	pv_chr04	44603397
2_21805	cp11	3.71	pv_chr04	44604740
2_49702	cp11	3.71	pv_chr04	44612073
2_39161	cp11	29.35	pv_chr04	44624184
2_06048	cp11	3.21	pv_chr04	44632887
2_26984	cp11	3.21	pv_chr04	44640387
2_02453	cp11	3.21	pv_chr04	44642237
2_02454	cp11	3.21	pv_chr04	44643392
1_0603	cp11	3.21	pv_chr04	44651195
2_01330	cp11	3.21	pv_chr04	44652466
2_01331	cp11	3.21	pv_chr04	44655428
2_41495	cp11	3.21	pv_chr04	44677348
2_04910	cp11	3.21	pv_chr04	44680381
2_04911	cp11	3.21	pv_chr04	44680790
2_13243	cp11	3.21	pv_chr04	44686794
2_13244	cp11	3.21	pv_chr04	44687089
2_08519	cp11	3.21	pv_chr04	44707168
2_08518	cp11	3.21	pv_chr04	44707998
2_27854	cp11	3.21	pv_chr04	44708284
2_11247	cp11	3.03	pv_chr04	44723364
2_11248	cp11	3.03	pv_chr04	44725781
2_28781	cp11	3.03	pv_chr04	44726755
2_05181	cp11	3.03	pv_chr04	44739080
2_18319	cp09	37.28	pv_chr04	44746353
M27741	pl07	2.39	pv_chr04	44843245
M27742	pl07	2.093	pv_chr04	44843245
M27743	pl07	2.39	pv_chr04	44843245
2_21345	cp11	2.98	pv_chr04	44862701
2_34652	cp11	2.98	pv_chr04	44862763
2_31447	cp11	2.98	pv_chr04	44863016
2_21346	cp11	2.98	pv_chr04	44863434
2_39050	cp11	2.82	pv_chr04	44873733
2_18667	cp11	2.82	pv_chr04	44877503
2_33272	cp11	2.82	pv_chr04	44877574
2_25063	cp11	2.42	pv_chr04	44892434
2_04387	cp11	2.61	pv_chr04	44925039
2_33853	cp11	2.82	pv_chr04	44955687
2_01473	cp11	2.42	pv_chr04	44976407
2_01474	cp11	2.42	pv_chr04	44976658
2_54863	cp10	46.34	pv_chr04	44979754
2_22670	cp11	2.42	pv_chr04	44980541
M18196	pl06	44.693	pv_chr04	44990305
M21026	pl09	45.873	pv_chr04	44990305
M28207	pl06	97.148	pv_chr04	44990305
2_34017	cp10	10.86	pv_chr04	45014861
2_45213	cp10	11.55	pv_chr04	45016238
2_20131	cp11	2.24	pv_chr04	45102498
2_20130	cp11	2.24	pv_chr04	45102777
2_11315	cp11	2.24	pv_chr04	45114540
2_11316	cp11	2.24	pv_chr04	45115097
2_08694	cp11	1.87	pv_chr04	45127120
2_08693	cp11	1.87	pv_chr04	45127510
2_13445	cp11	1.87	pv_chr04	45156186
2_13446	cp11	1.87	pv_chr04	45158390
M4196	pl07	0	pv_chr04	45168504
2_16178	cp11	1.87	pv_chr04	45168714
2_32107	cp11	1.87	pv_chr04	45175624
2_10566	cp11	1.87	pv_chr04	45175828
2_11284	cp11	1.59	pv_chr04	45191622
M28212	pl07	0	pv_chr04	45204410
M28213	pl07	0	pv_chr04	45204410
M28214	pl07	0	pv_chr04	45204410
M28215	pl07	0	pv_chr04	45204410
2_01883	cp11	1.41	pv_chr04	45204842
2_01884	cp11	1.41	pv_chr04	45205488
M17805	pl07	2.39	pv_chr04	45210769
2_13462	cp11	59.15	pv_chr04	45219145
2_13461	cp11	59.15	pv_chr04	45219240
2_21485	cp11	1.41	pv_chr04	45231147
2_21486	cp11	1.41	pv_chr04	45233742
2_03931	cp11	1.41	pv_chr04	45246574
1_0702	cp11	1.41	pv_chr04	45247007
2_16621	cp11	1.41	pv_chr04	45249150
[truncated: 49 more rows]

## Sheet: PvChr5
Code of SNP markers	Different linkage groups	Genetic distance (cM)	Chromosome of Phaseolus vulgaris	Physical position on Phaseolus vulgaris genome
M11390	pl03	115.695	pv_chr05	37895					pl: Code of our linkage maps of cowpea
2_37472	cp07	3.65	pv_chr05	65071					cp: Code of the consensus cowpea linkage maps (Muñoz-Amatriaín et al., 2017)
M3653	pl03	116.587	pv_chr05	154593					pv_chr: Code of the Chromosomes of Phaseolus vulgaris
2_28063	cp04	0.19	pv_chr05	158221
M4796	pl03	115.695	pv_chr05	192408
M4797	pl03	115.695	pv_chr05	192541
2_32941	cp04	0.19	pv_chr05	202811
M15354	pl03	113.849	pv_chr05	205194
M7425	pl03	115.695	pv_chr05	210536
2_28734	cp04	0.19	pv_chr05	219312
M14664	pl03	115.695	pv_chr05	220621
M14665	pl03	115.695	pv_chr05	220621
2_27984	cp04	0.19	pv_chr05	238880
M6244	pl03	115.695	pv_chr05	254886
M6245	pl03	115.695	pv_chr05	254886
2_10499	cp04	0.19	pv_chr05	264827
M16361	pl03	113.849	pv_chr05	278202
M12058	pl03	115.695	pv_chr05	293904
M12059	pl03	115.695	pv_chr05	293904
2_16623	cp04	0.19	pv_chr05	299351
2_16624	cp04	0.19	pv_chr05	300478
1_0052	cp04	0.19	pv_chr05	303207
2_19545	cp04	0.19	pv_chr05	303710
2_34702	cp04	0.19	pv_chr05	305001
2_14990	cp04	1.2	pv_chr05	316895
2_14992	cp04	1.2	pv_chr05	318022
2_10342	cp04	0.19	pv_chr05	324045
2_10341	cp04	0.19	pv_chr05	325980
2_05338	cp04	1.2	pv_chr05	338568
M3272	pl03	107.349	pv_chr05	348880
M3273	pl03	107.349	pv_chr05	348880
M3274	pl03	107.349	pv_chr05	348880
M3271	pl03	115.695	pv_chr05	349023
2_33997	cp04	0.19	pv_chr05	350854
2_29788	cp04	0.19	pv_chr05	372056
2_23877	cp04	0.19	pv_chr05	375414
2_18842	cp04	0.19	pv_chr05	388220
M19737	pl03	115.695	pv_chr05	395168
2_12556	cp04	0.19	pv_chr05	398466
2_12557	cp04	0.19	pv_chr05	399177
M4044	pl03	115.695	pv_chr05	399286
2_46478	cp04	0.19	pv_chr05	405348
2_15687	cp04	0.19	pv_chr05	407725
2_15686	cp04	0.19	pv_chr05	408427
2_07404	cp04	0.19	pv_chr05	436951
M4457	pl03	115.695	pv_chr05	446082
2_05939	cp04	0.36	pv_chr05	446266
1_0054	cp04	0.36	pv_chr05	450372
2_10941	cp04	0.36	pv_chr05	450372
2_03904	cp04	0.36	pv_chr05	452535
2_03903	cp04	0.36	pv_chr05	453205
2_19281	cp04	0.36	pv_chr05	468937
2_19305	cp04	0.19	pv_chr05	486231
2_15094	cp04	0.7	pv_chr05	519124
2_15095	cp04	0.19	pv_chr05	520584
2_38890	cp04	0.19	pv_chr05	524999
M17892	pl03	115.695	pv_chr05	526228
2_38891	cp04	0.19	pv_chr05	529785
2_01875	cp04	0.19	pv_chr05	530090
2_01874	cp04	0.19	pv_chr05	530465
2_51227	cp04	0.19	pv_chr05	532482
2_55536	cp04	0.19	pv_chr05	536688
2_44196	cp04	0.19	pv_chr05	539214
M8381	pl03	115.695	pv_chr05	543205
2_15985	cp04	0.7	pv_chr05	543290
2_15789	cp04	0.19	pv_chr05	549890
2_15788	cp04	0.19	pv_chr05	550297
2_19475	cp04	0.7	pv_chr05	559819
2_30940	cp04	0.7	pv_chr05	560954
2_21767	cp04	0.19	pv_chr05	562811
2_21766	cp04	0.19	pv_chr05	563311
2_11058	cp04	0.7	pv_chr05	567795
2_11059	cp04	0.7	pv_chr05	568459
2_20999	cp04	0.19	pv_chr05	570769
2_20998	cp04	0.7	pv_chr05	571398
1_0364	cp04	0.7	pv_chr05	620786
2_18717	cp04	0.7	pv_chr05	620786
M843	pl03	115.695	pv_chr05	633551
2_19327	cp04	0.19	pv_chr05	661146
2_24160	cp04	0.19	pv_chr05	695097
2_02232	cp04	0.19	pv_chr05	708595
2_02231	cp04	0.19	pv_chr05	710677
M17637	pl03	115.695	pv_chr05	718854
2_16692	cp04	0.19	pv_chr05	720612
2_24563	cp04	0.19	pv_chr05	744216
2_00307	cp04	0.19	pv_chr05	745006
2_19413	cp04	0.19	pv_chr05	749718
2_30917	cp04	0.19	pv_chr05	750050
M9446	pl03	121.469	pv_chr05	774758
M19680	pl03	114.742	pv_chr05	792842
2_06455	cp04	1.2	pv_chr05	810727
2_06456	cp04	1.2	pv_chr05	811054
2_50309	cp04	1.2	pv_chr05	814773
2_49836	cp04	1.2	pv_chr05	841187
2_12947	cp04	1.2	pv_chr05	842277
2_00606	cp04	1.2	pv_chr05	876556
2_00605	cp04	1.2	pv_chr05	878045
2_41042	cp06	56.66	pv_chr05	888501
2_46818	cp04	1.2	pv_chr05	905108
M17249	pl03	114.742	pv_chr05	911089
2_13585	cp04	1.2	pv_chr05	911096
M5232	pl03	114.147	pv_chr05	915581
2_22980	cp04	1.2	pv_chr05	917739
2_19511	cp04	1.2	pv_chr05	959339
2_19493	cp04	1.2	pv_chr05	969585
2_11400	cp04	1.2	pv_chr05	973967
M22517	pl03	46.424	pv_chr05	974829
M22518	pl03	46.424	pv_chr05	974829
2_24774	cp04	1.2	pv_chr05	985701
2_20605	cp04	1.2	pv_chr05	993159
2_18267	cp04	1.2	pv_chr05	1000866
2_18268	cp04	1.2	pv_chr05	1001638
M7268	pl03	113.849	pv_chr05	1008340
2_32689	cp04	1.2	pv_chr05	1018526
2_07063	cp04	1.2	pv_chr05	1024729
2_07062	cp04	1.2	pv_chr05	1025050
2_07666	cp10	27.96	pv_chr05	1028483
2_54360	cp01	51.71	pv_chr05	1029011
2_07665	cp10	27.96	pv_chr05	1029105
2_33662	cp04	1.2	pv_chr05	1037713
2_06691	cp04	1.2	pv_chr05	1051958
2_06692	cp04	1.2	pv_chr05	1053220
2_42760	cp04	1.2	pv_chr05	1057129
2_00679	cp04	1.2	pv_chr05	1059445
2_07450	cp04	1.2	pv_chr05	1075294
2_19485	cp04	1.2	pv_chr05	1082433
2_09371	cp04	1.2	pv_chr05	1116762
2_22161	cp04	1.2	pv_chr05	1127663
2_22160	cp04	1.2	pv_chr05	1128435
M793	pl11	4.415	pv_chr05	1136267
2_22800	cp04	1.58	pv_chr05	1179764
M18164	pl03	50.293	pv_chr05	1192537
M4914	pl02	47.766	pv_chr05	1195453
M15917	pl02	48.064	pv_chr05	1195454
2_34924	cp04	1.58	pv_chr05	1292353
2_35675	cp04	1.58	pv_chr05	1295067
2_35674	cp04	1.58	pv_chr05	1296700
2_34929	cp04	1.58	pv_chr05	1301920
2_36502	cp04	1.58	pv_chr05	1302100
2_36141	cp04	1.2	pv_chr05	1323420
M13592	pl03	114.742	pv_chr05	1331397
2_29893	cp04	1.2	pv_chr05	1347205
M16362	pl02	57.41	pv_chr05	1457181
2_48923	cp11	28.87	pv_chr05	1579380
2_29498	cp04	1.2	pv_chr05	1604659
1_1034	cp04	3.31	pv_chr05	1619169
2_10636	cp08	39.13	pv_chr05	1657844
2_05607	cp08	39.13	pv_chr05	1663671
2_28208	cp04	4.42	pv_chr05	1721519
2_03494	cp04	3.31	pv_chr05	1732490
2_22852	cp04	3.31	pv_chr05	1741193
1_0973	cp04	3.31	pv_chr05	1743578
2_14662	cp04	3.31	pv_chr05	1756812
2_14663	cp04	3.31	pv_chr05	1757694
2_13005	cp04	3.14	pv_chr05	1817649
2_13006	cp04	3.14	pv_chr05	1818831
2_09059	cp04	3.14	pv_chr05	1874221
2_09060	cp04	4.42	pv_chr05	1874568
2_08212	cp04	3.14	pv_chr05	1902910
2_32083	cp04	3.5	pv_chr05	1903109
M10013	pl03	114.147	pv_chr05	1905078
2_07794	cp04	3.31	pv_chr05	1942511
2_54024	cp04	3.31	pv_chr05	1947691
M20810	pl03	114.147	pv_chr05	1947922
2_21243	cp04	3.31	pv_chr05	1949722
2_21242	cp04	3.31	pv_chr05	1950369
2_29605	cp04	3.7	pv_chr05	1972651
2_29606	cp04	3.7	pv_chr05	1973006
2_13991	cp04	3.7	pv_chr05	1974676
2_04232	cp04	3.7	pv_chr05	1978240
2_04233	cp04	3.7	pv_chr05	1981764
2_19683	cp04	3.7	pv_chr05	1986451
2_23211	cp04	3.7	pv_chr05	1991398
2_23210	cp04	3.7	pv_chr05	1994040
2_01724	cp04	3.89	pv_chr05	2002314
2_01725	cp04	3.89	pv_chr05	2005295
2_01723	cp04	4.25	pv_chr05	2009613
2_25201	cp04	4.06	pv_chr05	2009799
2_50535	cp04	4.25	pv_chr05	2016858
2_25199	cp04	4.25	pv_chr05	2017453
M8665	pl03	114.147	pv_chr05	2017723
M8666	pl03	114.147	pv_chr05	2017723
2_25200	cp04	4.25	pv_chr05	2017754
M8667	pl03	114.147	pv_chr05	2017935
2_01275	cp04	3.7	pv_chr05	2018707
2_01276	cp04	3.7	pv_chr05	2019001
2_53093	cp04	3.7	pv_chr05	2019189
2_38595	cp04	4.25	pv_chr05	2035033
2_38594	cp04	4.25	pv_chr05	2035596
2_29771	cp04	4.25	pv_chr05	2044592
2_19300	cp04	4.25	pv_chr05	2049239
2_19299	cp04	4.25	pv_chr05	2049787
2_22371	cp04	4.25	pv_chr05	2057979
2_22372	cp04	4.25	pv_chr05	2058583
2_29638	cp04	5.05	pv_chr05	2059430
2_14067	cp04	4.25	pv_chr05	2060734
2_23270	cp04	4.25	pv_chr05	2064660
2_23269	cp04	4.25	pv_chr05	2065025
2_38920	cp04	4.42	pv_chr05	2076709
2_21657	cp04	4.25	pv_chr05	2090068
2_21656	cp04	4.25	pv_chr05	2090559
2_34483	cp09	2.01	pv_chr05	2090706
M24256	pl03	63.27	pv_chr05	2097536
M7149	pl03	114.147	pv_chr05	2098234
2_45751	cp03	42.61	pv_chr05	2115109
2_10739	cp04	4.42	pv_chr05	2124904
M15096	pl03	107.349	pv_chr05	2133437
M15097	pl03	107.349	pv_chr05	2133437
M15098	pl03	107.349	pv_chr05	2133437
2_15024	cp04	4.42	pv_chr05	2134959
2_10738	cp04	4.42	pv_chr05	2135159
2_14260	cp04	4.42	pv_chr05	2137917
2_14259	cp04	4.42	pv_chr05	2139100
M6403	pl03	114.147	pv_chr05	2139225
2_33373	cp04	4.42	pv_chr05	2158780
2_10195	cp04	4.42	pv_chr05	2190904
1_0397	cp04	4.42	pv_chr05	2192652
2_48294	cp04	4.42	pv_chr05	2192652
2_53014	cp04	4.42	pv_chr05	2198760
2_00854	cp04	4.42	pv_chr05	2201936
2_00853	cp04	4.42	pv_chr05	2202618
2_14633	cp04	4.42	pv_chr05	2211375
2_14632	cp04	4.42	pv_chr05	2211703
2_20802	cp04	4.42	pv_chr05	2217939
2_20801	cp04	4.42	pv_chr05	2218308
M16518	pl03	114.147	pv_chr05	2225630
M16519	pl03	114.147	pv_chr05	2225630
2_09654	cp04	4.42	pv_chr05	2232366
2_23706	cp04	4.61	pv_chr05	2234153
2_23707	cp04	4.61	pv_chr05	2235114
2_06640	cp04	4.61	pv_chr05	2244828
2_27189	cp04	4.61	pv_chr05	2245496
2_40758	cp04	4.42	pv_chr05	2251448
2_01267	cp04	4.61	pv_chr05	2252295
M23631	pl05	39.16	pv_chr05	2252683
M97	pl03	121.469	pv_chr05	2271900
2_50498	cp04	4.61	pv_chr05	2272180
2_11202	cp04	4.61	pv_chr05	2276650
2_11205	cp04	4.61	pv_chr05	2282093
M3087	pl03	113.552	pv_chr05	2284698
2_11204	cp04	4.61	pv_chr05	2284954
2_11203	cp04	4.61	pv_chr05	2285915
2_16819	cp04	4.61	pv_chr05	2292150
2_16818	cp04	4.61	pv_chr05	2293494
M23207	pl03	114.147	pv_chr05	2294048
1_0969	cp04	5.05	pv_chr05	2324741
2_23851	cp04	4.42	pv_chr05	2324924
2_23850	cp04	4.42	pv_chr05	2329008
2_30699	cp04	5.05	pv_chr05	2334949
2_55488	cp04	5.05	pv_chr05	2336657
2_33374	cp04	5.05	pv_chr05	2340809
2_19569	cp04	5.05	pv_chr05	2341231
2_05551	cp04	5.05	pv_chr05	2346889
2_05550	cp04	5.05	pv_chr05	2347949
1_0314	cp04	5.05	pv_chr05	2348329
2_02576	cp04	5.05	pv_chr05	2366320
2_02578	cp04	5.05	pv_chr05	2371534
2_02577	cp04	5.05	pv_chr05	2372376
2_14328	cp04	5.05	pv_chr05	2386006
2_14329	cp04	5.05	pv_chr05	2386662
2_03799	cp04	4.61	pv_chr05	2489314
2_46701	cp04	5.05	pv_chr05	2490135
2_10365	cp04	4.85	pv_chr05	2509772
2_10366	cp04	4.85	pv_chr05	2510222
1_0321	cp04	4.85	pv_chr05	2517707
2_30985	cp04	4.85	pv_chr05	2517707
2_00218	cp04	4.85	pv_chr05	2522967
2_24533	cp04	4.85	pv_chr05	2523805
2_21016	cp04	4.85	pv_chr05	2536429
2_21017	cp04	4.85	pv_chr05	2540245
2_32648	cp04	4.85	pv_chr05	2631767
2_05278	cp04	4.85	pv_chr05	2632168
2_10969	cp04	5.05	pv_chr05	2636188
2_10970	cp04	4.85	pv_chr05	2636398
2_38083	cp11	29.35	pv_chr05	2638704
2_18767	cp04	4.85	pv_chr05	2642778
2_54379	cp03	74.1	pv_chr05	2656249
2_43141	cp03	60.13	pv_chr05	2657178
M9439	pl03	113.849	pv_chr05	2717363
2_18875	cp04	4.85	pv_chr05	2717377
2_32211	cp04	4.85	pv_chr05	2717547
2_12302	cp04	4.85	pv_chr05	2723000
2_12303	cp04	4.85	pv_chr05	2725129
2_07252	cp04	4.85	pv_chr05	2734032
2_07253	cp04	4.85	pv_chr05	2734380
2_09081	cp04	4.85	pv_chr05	2743500
2_09080	cp04	5.43	pv_chr05	2745097
2_08036	cp04	5.43	pv_chr05	2747332
M18506	pl03	114.147	pv_chr05	2747431
M21784	pl03	113.849	pv_chr05	2747717
2_11378	cp04	5.43	pv_chr05	2755348
2_11379	cp04	5.43	pv_chr05	2756113
M10198	pl03	114.147	pv_chr05	2777917
2_14287	cp04	5.43	pv_chr05	2786076
2_04267	cp04	5.86	pv_chr05	2796007
2_18817	cp04	5.67	pv_chr05	2806983
2_49943	cp04	5.86	pv_chr05	2813444
2_23742	cp04	5.67	pv_chr05	2817988
2_09278	cp04	5.67	pv_chr05	2822571
2_09277	cp04	5.67	pv_chr05	2822958
2_12168	cp04	5.67	pv_chr05	2829829
2_52585	cp01	36.7	pv_chr05	2835561
2_00103	cp04	5.67	pv_chr05	2839976
2_00104	cp04	5.67	pv_chr05	2845791
2_45726	cp04	5.67	pv_chr05	2850286
1_0976	cp04	5.67	pv_chr05	2854894
2_03583	cp04	5.67	pv_chr05	2856435
2_55030	cp04	5.86	pv_chr05	2858997
M11707	pl03	120.874	pv_chr05	2868435
M11706	pl03	113.849	pv_chr05	2868622
2_16948	cp04	5.67	pv_chr05	2873482
2_03168	cp04	5.67	pv_chr05	2881879
2_39576	cp09	49.56	pv_chr05	2882135
2_03167	cp04	5.67	pv_chr05	2882636
2_25593	cp04	5.67	pv_chr05	2919328
2_25594	cp04	5.67	pv_chr05	2919569
2_20957	cp04	5.67	pv_chr05	2923723
2_07632	cp04	5.86	pv_chr05	2931649
1_0673	cp04	5.86	pv_chr05	2931997
2_07633	cp04	5.86	pv_chr05	2931997
2_07630	cp04	5.86	pv_chr05	2933632
M15036	pl03	120.576	pv_chr05	2933636
1_0672	cp04	5.86	pv_chr05	2933845
2_07631	cp04	5.86	pv_chr05	2934032
2_00713	cp04	5.86	pv_chr05	2938806
2_07128	cp04	5.86	pv_chr05	2946947
2_07129	cp04	5.86	pv_chr05	2947189
2_11834	cp04	5.86	pv_chr05	2949581
2_28962	cp04	5.86	pv_chr05	2950242
2_06644	cp04	5.86	pv_chr05	2964813
2_23424	cp04	5.86	pv_chr05	2966566
2_23423	cp04	5.86	pv_chr05	2967553
2_34154	cp04	6.63	pv_chr05	2973838
2_10316	cp04	5.86	pv_chr05	2974444
2_41706	cp08	34.75	pv_chr05	3010171
2_28620	cp04	5.86	pv_chr05	3012469
2_11053	cp04	5.86	pv_chr05	3017044
M4566	pl03	120.278	pv_chr05	3026775
2_18399	cp04	5.86	pv_chr05	3026798
2_10769	cp04	5.86	pv_chr05	3028567
2_27243	cp04	5.86	pv_chr05	3034146
2_09463	cp04	5.86	pv_chr05	3043211
2_09464	cp04	5.86	pv_chr05	3043977
2_38363	cp04	5.86	pv_chr05	3050285
2_38362	cp04	5.86	pv_chr05	3051549
1_0311	cp04	5.86	pv_chr05	3058169
2_01260	cp04	5.86	pv_chr05	3058197
2_01261	cp04	5.86	pv_chr05	3058580
2_00797	cp04	5.86	pv_chr05	3070067
2_51823	cp04	5.86	pv_chr05	3073802
2_04559	cp04	5.86	pv_chr05	3075699
2_04560	cp04	5.86	pv_chr05	3076162
M8521	pl03	75.73	pv_chr05	3076199
M8522	pl03	75.135	pv_chr05	3076199
M8523	pl03	75.73	pv_chr05	3076199
M8524	pl03	75.135	pv_chr05	3076199
2_21565	cp04	5.86	pv_chr05	3079128
M15287	pl03	121.469	pv_chr05	3079139
2_21566	cp04	5.86	pv_chr05	3079377
2_16743	cp04	5.86	pv_chr05	3082681
2_02239	cp04	5.86	pv_chr05	3107078
2_02240	cp04	5.86	pv_chr05	3109432
2_49907	cp04	5.86	pv_chr05	3161002
2_05267	cp04	5.86	pv_chr05	3179763
2_23673	cp04	5.86	pv_chr05	3184520
M4198	pl03	120.576	pv_chr05	3194832
2_21794	cp04	5.86	pv_chr05	3195558
2_04528	cp04	5.86	pv_chr05	3202609
M8386	pl03	50.888	pv_chr05	3214162
2_21554	cp04	5.86	pv_chr05	3216124
2_21553	cp04	5.86	pv_chr05	3216729
M21667	pl03	120.576	pv_chr05	3234313
M6243	pl03	120.278	pv_chr05	3280767
M29928	pl03	95.669	pv_chr05	3286227
M29933	pl03	95.669	pv_chr05	3286227
2_09615	cp04	5.86	pv_chr05	3299655
M15741	pl03	62.675	pv_chr05	3339389
M15742	pl03	62.675	pv_chr05	3339389
2_35860	cp04	6.63	pv_chr05	3362730
2_13884	cp04	6.63	pv_chr05	3457467
M15713	pl02	48.064	pv_chr05	3468003
M15714	pl02	48.064	pv_chr05	3468003
M15715	pl02	48.064	pv_chr05	3468003
M20614	pl01	34.181	pv_chr05	3487768
M2232	pl03	120.576	pv_chr05	3534746
2_15976	cp04	7.65	pv_chr05	3537271
M23343	pl03	64.163	pv_chr05	3563746
2_33103	cp04	7.4	pv_chr05	3567113
2_33053	cp03	65.47	pv_chr05	3652025
M284	pl11	18.95	pv_chr05	3678583
M13946	pl03	119.385	pv_chr05	3707802
2_37084	cp04	7.31	pv_chr05	3756839
M11217	pl03	120.576	pv_chr05	3782245
M20457	pl03	64.461	pv_chr05	3828482
2_32891	cp04	7.86	pv_chr05	3852153
2_17813	cp04	7.65	pv_chr05	3909087
M13256	pl09	32.826	pv_chr05	3993590
2_03520	cp04	8.08	pv_chr05	4022325
2_00894	cp04	8.08	pv_chr05	4031403
M22873	pl03	65.651	pv_chr05	4033738
2_03341	cp04	8.08	pv_chr05	4086806
2_38501	cp04	3.14	pv_chr05	4109771
2_24875	cp04	8.08	pv_chr05	4118728
2_20701	cp04	8.83	pv_chr05	4126098
2_19605	cp04	8.08	pv_chr05	4142284
2_19105	cp04	8.08	pv_chr05	4145592
2_54057	cp04	8.08	pv_chr05	4149829
2_34714	cp04	8.08	pv_chr05	4156330
2_33580	cp04	8.08	pv_chr05	4157786
2_23136	cp04	8.08	pv_chr05	4157846
2_23135	cp04	8.08	pv_chr05	4177981
2_20855	cp04	8.08	pv_chr05	4194419
2_46743	cp04	8.08	pv_chr05	4265357
2_08882	cp04	8.08	pv_chr05	4267104
2_35269	cp04	8.08	pv_chr05	4267263
2_05850	cp04	8.08	pv_chr05	4298760
2_07745	cp04	8.08	pv_chr05	4328023
2_07746	cp04	8.08	pv_chr05	4330423
2_32979	cp04	8.08	pv_chr05	4335489
2_13021	cp04	8.08	pv_chr05	4335624
2_21367	cp04	8.08	pv_chr05	4344074
2_35815	cp04	8.27	pv_chr05	4346368
2_17664	cp04	8.08	pv_chr05	4348469
2_23255	cp04	8.08	pv_chr05	4374043
2_19706	cp04	8.08	pv_chr05	4387071
2_18115	cp04	8.08	pv_chr05	4394674
2_08584	cp04	8.08	pv_chr05	4405923
2_37297	cp04	8.08	pv_chr05	4416552
2_35938	cp04	8.65	pv_chr05	4456150
2_52115	cp04	8.35	pv_chr05	4485622
2_06643	cp04	8.35	pv_chr05	4487389
2_03991	cp08	37.87	pv_chr05	4487523
2_32067	cp04	8.35	pv_chr05	4487564
2_03990	cp08	37.87	pv_chr05	4487843
2_04622	cp03	41.26	pv_chr05	4500692
2_42731	cp04	8.35	pv_chr05	4501316
2_45768	cp03	65.04	pv_chr05	4510229
2_37937	cp04	8.35	pv_chr05	4516974
2_17992	cp04	8.35	pv_chr05	4615293
2_40745	cp04	8.35	pv_chr05	4633224
2_13984	cp04	8.35	pv_chr05	4634484
2_13985	cp04	8.35	pv_chr05	4634761
2_27935	cp04	8.35	pv_chr05	4652301
2_04628	cp04	8.35	pv_chr05	4662034
2_48286	cp10	46.34	pv_chr05	4723764
2_04748	cp04	8.83	pv_chr05	4724128
2_19374	cp04	8.83	pv_chr05	4762759
2_11867	cp10	38.59	pv_chr05	4807574
2_30714	cp04	8.83	pv_chr05	4870452
2_17843	cp04	8.83	pv_chr05	4890414
2_17844	cp04	8.83	pv_chr05	4891421
2_38798	cp04	8.83	pv_chr05	4901829
M9471	pl03	64.461	pv_chr05	4904873
2_50591	cp04	8.83	pv_chr05	4989289
2_09276	cp04	8.83	pv_chr05	5037911
2_28197	cp04	8.83	pv_chr05	5067547
2_32807	cp04	8.83	pv_chr05	5067715
M8414	pl03	64.461	pv_chr05	5117185
2_09549	cp04	8.83	pv_chr05	5151452
2_46580	cp04	11.25	pv_chr05	5253413
2_52517	cp02	29.85	pv_chr05	5253447
2_08501	cp04	8.83	pv_chr05	5318217
2_08502	cp04	8.83	pv_chr05	5318829
2_01467	cp04	8.83	pv_chr05	5335697
2_01466	cp04	8.83	pv_chr05	5336080
2_03438	cp04	8.83	pv_chr05	5390201
2_03439	cp04	8.83	pv_chr05	5391158
2_39484	cp02	18.96	pv_chr05	5404564
M21294	pl03	63.27	pv_chr05	5422295
2_05659	cp04	8.83	pv_chr05	5429727
2_05660	cp04	8.83	pv_chr05	5431569
2_05208	cp04	8.83	pv_chr05	5492746
2_05209	cp04	8.83	pv_chr05	5493760
M19028	pl03	64.461	pv_chr05	5493873
2_50176	cp04	13.27	pv_chr05	5498065
2_10012	cp04	8.83	pv_chr05	5514041
2_10013	cp04	8.83	pv_chr05	5515076
2_30375	cp02	1.18	pv_chr05	5526568
2_16907	cp02	1.18	pv_chr05	5529568
2_32823	cp04	8.83	pv_chr05	5553841
M18109	pl03	64.461	pv_chr05	5582597
M18110	pl03	64.461	pv_chr05	5582597
M15868	pl03	63.568	pv_chr05	5582855
2_19125	cp04	8.83	pv_chr05	5584843
2_19124	cp04	8.83	pv_chr05	5585169
2_50908	cp04	8.83	pv_chr05	5604918
2_23375	cp04	8.83	pv_chr05	5613309
2_23374	cp04	8.83	pv_chr05	5614195
2_07398	cp04	8.83	pv_chr05	5629598
2_07399	cp04	8.83	pv_chr05	5630178
2_55480	cp09	46.95	pv_chr05	5640454
2_16393	cp04	8.83	pv_chr05	5644902
M9183	pl03	45.828	pv_chr05	5654730
2_10692	cp04	8.83	pv_chr05	5669152
M17886	pl03	46.721	pv_chr05	5670274
2_10373	cp04	8.83	pv_chr05	5703728
2_42057	cp02	32.23	pv_chr05	5751805
2_51271	cp04	10.67	pv_chr05	5775321
M15305	pl03	64.461	pv_chr05	5814715
M15306	pl03	64.461	pv_chr05	5814715
2_55559	cp04	8.35	pv_chr05	5831660
2_13937	cp04	8.83	pv_chr05	5840363
2_39818	cp04	8.83	pv_chr05	5841514
2_09558	cp04	8.83	pv_chr05	5891644
2_09557	cp04	8.83	pv_chr05	5892223
2_07463	cp04	8.83	pv_chr05	5921945
2_28076	cp04	8.83	pv_chr05	5932831
2_09206	cp04	8.83	pv_chr05	5933304
2_46042	cp04	8.83	pv_chr05	5934123
M12028	pl03	65.651	pv_chr05	5944666
2_03707	cp04	8.83	pv_chr05	5947615
2_03706	cp04	8.83	pv_chr05	5950263
2_07469	cp04	8.83	pv_chr05	5955364
2_53589	cp04	8.83	pv_chr05	5957015
2_53278	cp04	8.83	pv_chr05	5987228
M22216	pl03	73.638	pv_chr05	5989279
2_24789	cp04	8.83	pv_chr05	6015085
2_00841	cp04	8.83	pv_chr05	6016727
M7383	pl03	63.568	pv_chr05	6052433
M22342	pl03	65.651	pv_chr05	6061011
M22343	pl03	65.651	pv_chr05	6061011
2_29642	cp04	8.83	pv_chr05	6061045
2_03180	cp04	8.83	pv_chr05	6076441
2_03344	cp04	8.83	pv_chr05	6093510
2_32460	cp04	8.83	pv_chr05	6121616
M2348	pl03	62.377	pv_chr05	6124020
M20704	pl01	162.096	pv_chr05	6225320
M20705	pl01	162.096	pv_chr05	6225320
M20706	pl01	162.096	pv_chr05	6225320
2_28339	cp04	8.83	pv_chr05	6229778
2_02365	cp04	8.83	pv_chr05	6353655
2_02364	cp04	8.83	pv_chr05	6356155
2_47460	cp04	8.83	pv_chr05	6443075
M5121	pl03	65.651	pv_chr05	6575914
2_13947	cp04	8.83	pv_chr05	6578049
2_52075	cp04	8.83	pv_chr05	6607816
M6397	pl10	56.125	pv_chr05	6613561
2_28778	cp04	8.83	pv_chr05	6634618
2_22698	cp04	8.83	pv_chr05	6657441
2_33566	cp04	8.83	pv_chr05	6659224
2_30396	cp04	8.83	pv_chr05	6698873
2_49503	cp04	8.83	pv_chr05	6731118
2_05522	cp04	8.83	pv_chr05	6745484
2_05521	cp04	8.83	pv_chr05	6745850
2_13902	cp04	8.83	pv_chr05	6776404
2_43259	cp08	46.87	pv_chr05	6906333
M13903	pl10	56.72	pv_chr05	6906333
2_11240	cp04	8.83	pv_chr05	6913763
2_11239	cp04	8.83	pv_chr05	6914144
2_21097	cp04	8.83	pv_chr05	6981600
1_0572	cp04	8.83	pv_chr05	6991084
2_34318	cp04	8.83	pv_chr05	7016186
2_41966	cp04	8.83	pv_chr05	7030307
2_33847	cp04	8.83	pv_chr05	7031558
2_33846	cp04	8.83	pv_chr05	7032245
2_47137	cp04	10.67	pv_chr05	7082183
2_45708	cp04	10.67	pv_chr05	7083215
2_32932	cp04	10.67	pv_chr05	7102283
2_12205	cp04	10.67	pv_chr05	7102831
2_00830	cp04	10.67	pv_chr05	7112956
2_00829	cp04	10.67	pv_chr05	7115127
2_32454	cp04	10.67	pv_chr05	7136372
2_00300	cp04	10.67	pv_chr05	7137831
2_00170	cp04	10.67	pv_chr05	7150612
2_02759	cp04	8.83	pv_chr05	7161994
2_38769	cp04	8.83	pv_chr05	7188841
2_23449	cp04	8.83	pv_chr05	7201951
2_21288	cp04	8.83	pv_chr05	7208153
2_04160	cp04	8.83	pv_chr05	7257417
2_48801	cp04	27.36	pv_chr05	7263980
2_31943	cp04	8.83	pv_chr05	7267086
2_53263	cp04	8.83	pv_chr05	7285487
2_09597	cp04	8.83	pv_chr05	7287339
2_44454	cp04	8.83	pv_chr05	7288080
2_09598	cp04	8.83	pv_chr05	7294370
2_17557	cp04	8.83	pv_chr05	7320961
2_17558	cp04	8.83	pv_chr05	7321806
2_49662	cp04	8.83	pv_chr05	7326330
2_38957	cp04	8.83	pv_chr05	7329793
2_54461	cp11	27.16	pv_chr05	7332764
2_32631	cp04	8.83	pv_chr05	7357601
2_04855	cp04	8.83	pv_chr05	7358735
2_14120	cp04	8.83	pv_chr05	7373075
2_14121	cp04	8.83	pv_chr05	7373784
M4124	pl09	51.587	pv_chr05	7377000
2_47268	cp03	73.53	pv_chr05	7377084
2_23232	cp04	8.83	pv_chr05	7401413
2_23231	cp04	8.83	pv_chr05	7401869
2_26424	cp04	8.83	pv_chr05	7406413
2_30471	cp04	8.83	pv_chr05	7491140
2_17396	cp04	8.83	pv_chr05	7492855
2_30850	cp02	29.49	pv_chr05	7608751
2_18374	cp10	46.34	pv_chr05	7638324
M29552	pl07	28.762	pv_chr05	7640966
M29553	pl07	28.167	pv_chr05	7640966
M29554	pl07	28.762	pv_chr05	7640966
2_33465	cp04	10.67	pv_chr05	7796932
2_25266	cp04	10.67	pv_chr05	7845421
2_25265	cp04	10.67	pv_chr05	7873149
2_31574	cp04	10.67	pv_chr05	7876202
2_22145	cp11	33.67	pv_chr05	8020749
2_22146	cp11	33.67	pv_chr05	8021758
2_14672	cp04	10.67	pv_chr05	8080567
2_06715	cp11	1	pv_chr05	8117761
2_06716	cp11	1	pv_chr05	8118357
2_33096	cp01	57.52	pv_chr05	8147059
2_17283	cp04	8.83	pv_chr05	8156722
2_48321	cp02	41.53	pv_chr05	8211644
2_14268	cp04	8.83	pv_chr05	8228266
2_14267	cp04	8.83	pv_chr05	8229016
2_02994	cp04	8.83	pv_chr05	8294395
2_49122	cp05	58.91	pv_chr05	8326279
M4931	pl06	69.585	pv_chr05	8362814
2_53683	cp10	47.51	pv_chr05	8408973
2_40125	cp09	51.74	pv_chr05	8465174
2_36893	cp05	29.65	pv_chr05	8476415
2_52181	cp09	35.21	pv_chr05	8499428
M6728	pl02	45.683	pv_chr05	8518056
2_18009	cp01	45.88	pv_chr05	8932873
2_47080	cp01	44.95	pv_chr05	9040986
2_20309	cp01	45.88	pv_chr05	9066150
2_33436	cp01	45.88	pv_chr05	9066167
2_33820	cp01	45.88	pv_chr05	9133647
2_18457	cp01	44.95	pv_chr05	9594772
2_16777	cp01	45.88	pv_chr05	9766368
2_16778	cp01	45.88	pv_chr05	9766605
2_27321	cp01	44.77	pv_chr05	9841978
2_07035	cp01	45.2	pv_chr05	9842286
2_30045	cp01	52.59	pv_chr05	9891063
2_22069	cp01	48.44	pv_chr05	9907151
2_03957	cp01	48.44	pv_chr05	9925977
2_03958	cp01	48.44	pv_chr05	9927106
2_30016	cp01	48.44	pv_chr05	9929641
2_47598	cp05	36.62	pv_chr05	9984433
2_00020	cp01	48.61	pv_chr05	10011153
2_41296	cp05	41.98	pv_chr05	10057521
2_01818	cp01	48.86	pv_chr05	10100251
2_49393	cp04	12.58	pv_chr05	10283947
1_0320	cp01	49.56	pv_chr05	10337174
2_09208	cp01	49.56	pv_chr05	10337531
2_28951	cp05	25.41	pv_chr05	10341503
2_15537	cp01	49.56	pv_chr05	10347840
2_49270	cp01	49.56	pv_chr05	10349543
2_45284	cp04	15.16	pv_chr05	10418233
2_08869	cp01	49.56	pv_chr05	10472583
2_08868	cp01	49.56	pv_chr05	10472968
2_35042	cp01	49.56	pv_chr05	10522738
M15688	pl02	48.064	pv_chr05	10570622
M15689	pl02	48.064	pv_chr05	10570622
2_32491	cp01	49.56	pv_chr05	10578029
2_34814	cp01	49.56	pv_chr05	10578040
2_36246	cp01	49.56	pv_chr05	10591870
2_36245	cp01	49.56	pv_chr05	10593350
2_31864	cp01	49.56	pv_chr05	10641696
2_21901	cp01	49.81	pv_chr05	10803872
2_33454	cp01	49.81	pv_chr05	10808481
2_20531	cp01	49.81	pv_chr05	10808682
2_45188	cp08	35.99	pv_chr05	10819427
2_03071	cp01	49.81	pv_chr05	10825055
2_03070	cp01	49.81	pv_chr05	10825857
2_50150	cp09	46.95	pv_chr05	10867003
2_17329	cp11	0.24	pv_chr05	10889272
2_20551	cp01	49.56	pv_chr05	10930728
M12285	pl07	33.703	pv_chr05	10959769
M12286	pl07	33.703	pv_chr05	10959769
2_04323	cp09	24.14	pv_chr05	11119187
2_04322	cp09	24.34	pv_chr05	11119920
2_10863	cp01	50.2	pv_chr05	11155820
M19148	pl02	57.708	pv_chr05	11191350
M19149	pl02	57.41	pv_chr05	11191350
2_17963	cp01	50.66	pv_chr05	11223549
2_33492	cp01	45.88	pv_chr05	11314976
M1023	pl09	43.492	pv_chr05	11375510
2_21308	cp01	44.95	pv_chr05	11488835
2_33507	cp01	44.95	pv_chr05	11489074
2_24408	cp01	44.95	pv_chr05	11506332
2_13390	cp01	44.95	pv_chr05	11536340
2_33831	cp01	44.95	pv_chr05	11611772
M21691	pl02	83.663	pv_chr05	11643533
2_42296	cp08	41.78	pv_chr05	11652689
M5695	pl05	36.481	pv_chr05	12009756
2_32976	cp01	51.71	pv_chr05	12073087
2_12948	cp01	51.71	pv_chr05	12076137
2_18682	cp01	51.71	pv_chr05	12100203
2_35198	cp01	52.59	pv_chr05	12142561
M30057	pl02	70.09	pv_chr05	12196961
M30058	pl02	70.09	pv_chr05	12196961
M30059	pl02	70.09	pv_chr05	12196961
M30060	pl02	70.09	pv_chr05	12196961
M19381	pl02	47.766	pv_chr05	12197203
2_11899	cp01	52.59	pv_chr05	12321682
2_11898	cp01	51.71	pv_chr05	12322916
M10002	pl09	32.826	pv_chr05	12367729
2_34205	cp01	51.71	pv_chr05	12369476
2_07226	cp01	59.94	pv_chr05	12392927
2_53563	cp01	51.46	pv_chr05	12393096
2_34072	cp01	51.46	pv_chr05	12394712
2_34071	cp01	51.46	pv_chr05	12395006
2_08701	cp01	51.46	pv_chr05	12395131
2_08700	cp01	51.46	pv_chr05	12395568
2_02879	cp01	51.46	pv_chr05	12491864
2_02878	cp01	51.46	pv_chr05	12494146
2_22991	cp01	51.46	pv_chr05	12579672
2_33572	cp01	51.46	pv_chr05	12580320
M34144	pl01	34.181	pv_chr05	12713632
2_28081	cp01	51.46	pv_chr05	12748689
2_09219	cp01	51.46	pv_chr05	12749604
2_12059	cp01	50.66	pv_chr05	12865860
2_03251	cp01	50.66	pv_chr05	12868115
2_54182	cp01	50.2	pv_chr05	13120910
2_12588	cp01	50.66	pv_chr05	13129631
2_12587	cp01	50.2	pv_chr05	13130289
2_07261	cp01	50.2	pv_chr05	13135116
2_53586	cp09	40.55	pv_chr05	13160101
2_05624	cp01	50.66	pv_chr05	13247952
2_29792	cp04	1.2	pv_chr05	13338854
2_43019	cp07	4.25	pv_chr05	13347969
2_52982	cp06	58.9	pv_chr05	13383533
2_53671	cp01	50.66	pv_chr05	13391465
M10438	pl05	60.114	pv_chr05	13407336
M10439	pl05	60.114	pv_chr05	13407336
M10440	pl05	60.114	pv_chr05	13407336
2_33160	cp01	50.66	pv_chr05	13468538
2_31105	cp01	50.66	pv_chr05	13497776
M16962	pl02	45.683	pv_chr05	13661784
2_44400	cp04	8.37	pv_chr05	14508954
2_21000	cp01	45.88	pv_chr05	14784893
2_08516	cp01	45.88	pv_chr05	15075964
2_08517	cp01	45.88	pv_chr05	15076627
M16448	pl02	57.708	pv_chr05	15149451
1_0647	cp01	45.88	pv_chr05	15187538
2_12668	cp01	45.88	pv_chr05	15187538
M6872	pl03	64.461	pv_chr05	15219146
2_34601	cp01	45.88	pv_chr05	15245098
2_20101	cp01	45.88	pv_chr05	15245281
M2944	pl10	50.35	pv_chr05	15363146
2_29457	cp01	40.58	pv_chr05	15553451
2_30612	cp01	45.88	pv_chr05	15554149
2_17939	cp01	45.88	pv_chr05	15556344
2_32570	cp01	45.88	pv_chr05	15569687
2_14461	cp01	45.88	pv_chr05	15601964
2_14462	cp01	45.88	pv_chr05	15605979
2_00982	cp01	45.88	pv_chr05	15733736
2_07519	cp01	45.88	pv_chr05	15839046
2_07518	cp01	45.88	pv_chr05	15843973
2_19716	cp01	45.88	pv_chr05	15961733
2_20087	cp01	45.88	pv_chr05	15970216
2_06830	cp01	45.88	pv_chr05	15990625
2_20084	cp01	46.29	pv_chr05	16342534
M2344	pl09	44.98	pv_chr05	16342643
2_20085	cp01	45.88	pv_chr05	16342818
M10199	pl09	44.98	pv_chr05	16343185
2_53556	cp01	46.53	pv_chr05	16346564
2_00518	cp01	46.29	pv_chr05	16397173
2_14690	cp01	46.29	pv_chr05	16404909
2_00436	cp01	46.29	pv_chr05	16447772
2_52950	cp01	46.29	pv_chr05	16452283
2_13301	cp01	46.29	pv_chr05	16593303
2_11256	cp01	46.29	pv_chr05	16596713
2_48509	cp01	46.29	pv_chr05	16612007
2_10521	cp01	46.29	pv_chr05	16941561
2_25887	cp01	47.03	pv_chr05	17195595
2_03346	cp01	46.29	pv_chr05	17197865
2_46558	cp10	45.53	pv_chr05	17322625
2_40663	cp10	45.53	pv_chr05	17324431
M1093	pl01	34.181	pv_chr05	17604227
M1094	pl01	34.181	pv_chr05	17604227
M1095	pl01	34.181	pv_chr05	17604227
M17455	pl05	25.583	pv_chr05	17604227
M17456	pl05	25.583	pv_chr05	17604227
M28629	pl02	69.792	pv_chr05	17698747
M28630	pl02	70.09	pv_chr05	17698747
M28631	pl02	70.09	pv_chr05	17698747
2_35883	cp01	49.56	pv_chr05	18310024
2_21774	cp01	47.03	pv_chr05	18436569
2_43059	cp04	8.83	pv_chr05	18551871
2_00110	cp01	47.45	pv_chr05	18558629
2_24253	cp01	47.45	pv_chr05	18573551
2_24254	cp01	49.56	pv_chr05	18575596
2_25057	cp01	47.45	pv_chr05	18596325
2_25058	cp01	47.45	pv_chr05	18596849
2_29131	cp01	47.45	pv_chr05	18864178
2_52111	cp03	58.7	pv_chr05	19179270
2_05420	cp01	49.56	pv_chr05	19242870
2_05421	cp01	47.45	pv_chr05	19247772
2_12062	cp01	47.87	pv_chr05	19285044
2_21276	cp01	47.87	pv_chr05	19314577
2_25744	cp04	14.88	pv_chr05	19338527
2_36727	cp01	48.61	pv_chr05	19341044
2_07309	cp01	47.87	pv_chr05	19343478
M18523	pl10	28.429	pv_chr05	19482215
M18524	pl10	28.726	pv_chr05	19482215
2_44032	cp03	58.52	pv_chr05	19484463
2_12596	cp01	48.44	pv_chr05	19638964
2_17601	cp11	10.38	pv_chr05	19730123
2_53850	cp01	82.4	pv_chr05	19731705
2_02569	cp01	82.4	pv_chr05	19736044
2_37162	cp01	52.59	pv_chr05	19795508
M13174	pl06	51.003	pv_chr05	19916658
M13175	pl06	51.003	pv_chr05	19916658
2_00878	cp01	52.59	pv_chr05	20200489
2_00877	cp01	52.59	pv_chr05	20202125
2_48898	cp01	36.7	pv_chr05	20502548
M9661	pl02	88.425	pv_chr05	20502988
M9662	pl02	88.425	pv_chr05	20502988
M4459	pl07	25.429	pv_chr05	20502990
M8275	pl01	102.261	pv_chr05	20504280
M8276	pl01	102.261	pv_chr05	20504280
M8277	pl01	102.261	pv_chr05	20504280
M14342	pl01	137.999	pv_chr05	20504720
2_34659	cp01	53.01	pv_chr05	20833458
2_29286	cp08	73.91	pv_chr05	20912201
2_29888	cp02	0.35	pv_chr05	22139061
2_33621	cp01	53.69	pv_chr05	22259699
2_15199	cp01	53.69	pv_chr05	22289795
2_25855	cp01	53.25	pv_chr05	22365369
M15005	pl02	45.683	pv_chr05	22420162
2_00601	cp01	53.25	pv_chr05	22439918
2_00602	cp01	53.25	pv_chr05	22440310
2_45124	cp03	65.04	pv_chr05	22915109
2_46903	cp10	47.25	pv_chr05	22989986
2_54487	cp04	11.98	pv_chr05	23125943
2_18217	cp09	18.05	pv_chr05	23180867
M17673	pl09	51.587	pv_chr05	23228861
2_43033	cp01	54.06	pv_chr05	23240838
2_20897	cp01	54.06	pv_chr05	23362705
2_02760	cp01	54.06	pv_chr05	23379440
M13765	pl02	45.683	pv_chr05	23403229
M13766	pl02	45.683	pv_chr05	23403229
2_42873	cp01	54.3	pv_chr05	23427327
2_27805	cp01	54.8	pv_chr05	23541087
2_38455	cp01	54.8	pv_chr05	23607268
2_34282	cp01	53.01	pv_chr05	24211583
1_0950	cp01	54.8	pv_chr05	24354321
2_13987	cp01	54.8	pv_chr05	24354321
2_13988	cp01	53.01	pv_chr05	24356193
M13380	pl01	140.082	pv_chr05	24583692
2_53826	cp08	46.14	pv_chr05	24623534
M10071	pl01	72.657	pv_chr05	25026725
M14065	pl01	171.165	pv_chr05	25047675
M14066	pl01	38.952	pv_chr05	25047675
2_50659	cp11	40.64	pv_chr05	25077131
M18035	pl09	33.719	pv_chr05	25578006
M18036	pl09	33.719	pv_chr05	25578006
M16278	pl02	48.362	pv_chr05	25991352
M16279	pl02	48.362	pv_chr05	25991352
2_05315	cp01	55.32	pv_chr05	26101213
2_55142	cp02	42.16	pv_chr05	26435724
M28371	pl02	76.042	pv_chr05	27050272
M28372	pl02	76.042	pv_chr05	27050272
M28373	pl02	76.042	pv_chr05	27050272
M7238	pl07	24.834	pv_chr05	27330749
2_26019	cp03	14.68	pv_chr05	27388269
2_09815	cp01	56.22	pv_chr05	27446587
2_49463	cp04	8.83	pv_chr05	27491751
2_54369	cp03	65.04	pv_chr05	27494683
2_15770	cp01	55.24	pv_chr05	27512665
2_49412	cp08	36.66	pv_chr05	27599967
2_37717	cp11	24.78	pv_chr05	27763131
2_21379	cp01	56.39	pv_chr05	27976109
2_21380	cp01	56.39	pv_chr05	27977051
2_21731	cp01	56.39	pv_chr05	28012516
2_21730	cp01	56.39	pv_chr05	28013033
2_17493	cp01	57.1	pv_chr05	28142652
2_17494	cp01	57.12	pv_chr05	28143248
2_19849	cp01	57.1	pv_chr05	28160507
2_33400	cp01	57.1	pv_chr05	28160724
2_18156	cp01	57.1	pv_chr05	28201004
2_18157	cp01	57.1	pv_chr05	28203454
2_14450	cp01	57.1	pv_chr05	28208608
2_14451	cp01	57.1	pv_chr05	28208978
2_02362	cp01	57.1	pv_chr05	28255101
2_02361	cp01	57.1	pv_chr05	28255591
2_17766	cp01	57.1	pv_chr05	28370979
M6957	pl02	45.683	pv_chr05	28403653
M13257	pl09	32.826	pv_chr05	28437970
M13258	pl09	32.826	pv_chr05	28437970
M31432	pl02	46.576	pv_chr05	28467078
M16736	pl09	50.397	pv_chr05	28501901
2_01426	cp01	57.1	pv_chr05	28502022
M16737	pl09	50.397	pv_chr05	28502197
M9861	pl09	50.397	pv_chr05	28502294
M9862	pl09	50.397	pv_chr05	28502294
2_01425	cp01	57.1	pv_chr05	28504707
2_16915	cp01	57.1	pv_chr05	28517768
2_16914	cp01	57.1	pv_chr05	28518583
M35	pl09	51.587	pv_chr05	28521801
M36	pl09	51.587	pv_chr05	28521801
2_10620	cp01	57.1	pv_chr05	28599908
M6211	pl09	51.587	pv_chr05	28628331
M6212	pl09	51.587	pv_chr05	28628331
2_00252	cp01	57.52	pv_chr05	28631603
2_00253	cp01	57.52	pv_chr05	28631770
2_00250	cp01	57.52	pv_chr05	28645867
2_00251	cp01	57.1	pv_chr05	28646204
2_27051	cp01	57.52	pv_chr05	28648006
2_06239	cp01	57.52	pv_chr05	28651191
M33240	pl09	51.587	pv_chr05	28689140
2_20415	cp01	57.52	pv_chr05	28689188
2_33457	cp01	57.52	pv_chr05	28690814
2_31260	cp01	57.71	pv_chr05	28691911
2_30541	cp01	57.52	pv_chr05	28699871
2_14715	cp01	57.52	pv_chr05	28704149
2_14714	cp01	57.52	pv_chr05	28707675
M888	pl03	36.955	pv_chr05	28784624
M889	pl03	36.955	pv_chr05	28784624
M4036	pl06	97.148	pv_chr05	28785839
M7998	pl05	39.458	pv_chr05	28785844
M31116	pl01	61.108	pv_chr05	28786415
M31117	pl01	46.811	pv_chr05	28786415
M33164	pl05	42.136	pv_chr05	28786493
M33165	pl05	42.136	pv_chr05	28786493
M16674	pl09	51.587	pv_chr05	28832708
2_19961	cp01	58.87	pv_chr05	28857365
2_31888	cp05	3.87	pv_chr05	28939965
2_48283	cp05	36.81	pv_chr05	28977366
2_35939	cp01	58.87	pv_chr05	28984474
2_18863	cp01	58.87	pv_chr05	28984595
2_15077	cp01	58.18	pv_chr05	29039925
2_29947	cp01	58.4	pv_chr05	29041179
M6731	pl09	51.587	pv_chr05	29709278
M6732	pl09	51.587	pv_chr05	29779233
2_47928	cp01	58.4	pv_chr05	29957957
2_19043	cp01	58.4	pv_chr05	29959988
2_00376	cp01	58.4	pv_chr05	29965408
2_00375	cp01	58.4	pv_chr05	29979765
2_33332	cp01	58.4	pv_chr05	29982300
M19883	pl09	51.587	pv_chr05	29984693
M19884	pl09	51.587	pv_chr05	29984693
2_46841	cp01	42.12	pv_chr05	30043103
2_11116	cp01	58.62	pv_chr05	30080531
2_40791	cp07	40.59	pv_chr05	30170526
2_23601	cp07	40.59	pv_chr05	30171740
2_23600	cp07	40.59	pv_chr05	30171988
2_33456	cp01	58.62	pv_chr05	30201531
2_20727	cp01	58.62	pv_chr05	30203111
2_20726	cp01	58.62	pv_chr05	30203697
M7151	pl01	36.273	pv_chr05	30258561
M7152	pl01	36.273	pv_chr05	30258561
2_31147	cp01	58.87	pv_chr05	30335702
2_04428	cp01	58.87	pv_chr05	30348777
2_02924	cp01	58.87	pv_chr05	30367627
2_25720	cp01	58.87	pv_chr05	30368540
2_02925	cp01	58.87	pv_chr05	30369071
2_16081	cp01	58.87	pv_chr05	30375639
2_24439	cp01	58.87	pv_chr05	30379835
1_1278	cp01	58.87	pv_chr05	30379951
2_21649	cp01	58.87	pv_chr05	30402066
2_02592	cp01	58.87	pv_chr05	30408462
2_02593	cp01	58.87	pv_chr05	30409052
2_24283	cp01	58.87	pv_chr05	30442804
2_24284	cp01	58.87	pv_chr05	30443917
2_00777	cp01	58.87	pv_chr05	30460598
2_00778	cp01	58.87	pv_chr05	30461221
2_04237	cp01	58.87	pv_chr05	30488728
2_04236	cp01	58.87	pv_chr05	30489294
2_48635	cp01	58.87	pv_chr05	30496510
2_10847	cp01	58.87	pv_chr05	30500519
2_10846	cp01	58.87	pv_chr05	30500814
2_28937	cp10	35.48	pv_chr05	30503263
2_00558	cp01	58.87	pv_chr05	30515600
2_00559	cp01	58.87	pv_chr05	30516999
2_08849	cp01	58.87	pv_chr05	30544392
2_08848	cp01	58.87	pv_chr05	30545279
2_08847	cp01	58.87	pv_chr05	30553329
2_08846	cp01	58.87	pv_chr05	30553813
2_33720	cp11	34.74	pv_chr05	30554654
2_47013	cp01	58.87	pv_chr05	30558805
2_04162	cp01	58.87	pv_chr05	30567749
2_04161	cp01	58.87	pv_chr05	30568083
2_11740	cp01	58.87	pv_chr05	30749001
2_31593	cp01	58.87	pv_chr05	30882877
2_21983	cp01	58.87	pv_chr05	30883225
M20448	pl02	45.683	pv_chr05	30917136
M20449	pl02	45.683	pv_chr05	30917136
2_28176	cp01	59.24	pv_chr05	30917758
2_13316	cp01	59.24	pv_chr05	30942448
2_33118	cp01	59.46	pv_chr05	31003207
2_32601	cp01	59.68	pv_chr05	31132289
2_28699	cp01	59.68	pv_chr05	31141199
2_11005	cp01	59.68	pv_chr05	31143617
2_26628	cp11	26.63	pv_chr05	31147556
2_31822	cp01	59.68	pv_chr05	31162838
2_31823	cp01	59.68	pv_chr05	31163068
2_46988	cp01	59.68	pv_chr05	31209793
2_38436	cp09	40.55	pv_chr05	31218421
M10111	pl09	51.587	pv_chr05	31235959
M10110	pl09	51.587	pv_chr05	31236210
2_09429	cp01	60.34	pv_chr05	31252228
2_37981	cp01	60.34	pv_chr05	31269059
2_04420	cp01	60.34	pv_chr05	31269455
2_24068	cp01	59.94	pv_chr05	31314881
2_24067	cp01	59.94	pv_chr05	31316669
2_04674	cp01	59.94	pv_chr05	31348527
2_27385	cp01	59.94	pv_chr05	31418225
2_24846	cp10	46.34	pv_chr05	31431551
2_00947	cp10	46.34	pv_chr05	31431885
2_21848	cp01	10.55	pv_chr05	31524952
2_09357	cp01	60.34	pv_chr05	31612577
2_09356	cp01	60.34	pv_chr05	31613287
2_31532	cp01	60.73	pv_chr05	31624475
2_21727	cp01	60.73	pv_chr05	31625064
2_17848	cp01	60.73	pv_chr05	31627115
2_50393	cp01	60.73	pv_chr05	31629755
2_16558	cp01	60.73	pv_chr05	31658873
2_33538	cp01	60.73	pv_chr05	31665531
2_21807	cp01	60.73	pv_chr05	31665742
2_16557	cp01	60.11	pv_chr05	31671420
2_17389	cp01	60.73	pv_chr05	31675154
2_29941	cp01	60.73	pv_chr05	31699646
2_12333	cp01	60.91	pv_chr05	31755489
2_12332	cp01	60.91	pv_chr05	31756431
2_04249	cp01	60.91	pv_chr05	31785763
2_04248	cp01	60.91	pv_chr05	31786561
2_26875	cp03	20.52	pv_chr05	31793517
2_27987	cp01	60.91	pv_chr05	31834943
2_30513	cp01	61.1	pv_chr05	31922469
2_52739	cp01	45.67	pv_chr05	31954648
2_34596	cp01	61.29	pv_chr05	32006529
2_20005	cp01	61.29	pv_chr05	32025081
2_33466	cp01	61.29	pv_chr05	32162385
2_44219	cp04	5.67	pv_chr05	32264594
2_03008	cp01	61.48	pv_chr05	32351702
M10417	pl07	25.429	pv_chr05	32356087
2_18588	cp01	61.48	pv_chr05	32396028
2_38643	cp01	61.48	pv_chr05	32462996
2_39922	cp04	8.83	pv_chr05	32468168
2_32446	cp01	61.48	pv_chr05	32472427
2_47745	cp01	61.48	pv_chr05	32488071
2_52677	cp01	61.48	pv_chr05	32508551
2_27127	cp01	61.48	pv_chr05	32538907
2_06466	cp01	61.48	pv_chr05	32540466
2_51911	cp11	25.67	pv_chr05	32558116
2_04838	cp01	61.48	pv_chr05	32568146
2_34693	cp01	61.48	pv_chr05	32594197
M21180	pl01	198.228	pv_chr05	32852524
M21181	pl01	198.228	pv_chr05	32852524
M12620	pl03	62.675	pv_chr05	32852529
M19598	pl02	43.897	pv_chr05	32854250
2_40334	cp11	26.98	pv_chr05	32870419
2_49883	cp03	119.83	pv_chr05	32888992
2_09426	cp01	61.83	pv_chr05	32892715
2_04472	cp01	61.83	pv_chr05	32917745
2_04470	cp01	61.83	pv_chr05	32928134
2_26375	cp01	61.83	pv_chr05	32930922
2_24593	cp01	61.83	pv_chr05	32964150
2_33645	cp01	61.48	pv_chr05	32974099
2_07932	cp01	61.83	pv_chr05	32993251
2_29769	cp01	61.83	pv_chr05	33005536
2_23481	cp01	61.83	pv_chr05	33009489
2_23482	cp01	61.83	pv_chr05	33009925
2_08153	cp01	61.83	pv_chr05	33015663
2_08152	cp01	61.83	pv_chr05	33018883
2_30702	cp01	61.83	pv_chr05	33022236
2_14114	cp01	61.83	pv_chr05	33026016
2_14113	cp01	61.83	pv_chr05	33027641
2_10274	cp01	61.83	pv_chr05	33035923
2_10275	cp01	61.83	pv_chr05	33039552
2_40667	cp09	44.66	pv_chr05	33059045
2_45954	cp10	35.77	pv_chr05	33065174
M417	pl05	39.755	pv_chr05	33112143
M10114	pl05	40.053	pv_chr05	33316075
M10115	pl05	40.053	pv_chr05	33316075
2_44889	cp01	61.83	pv_chr05	33388775
2_16503	cp01	61.83	pv_chr05	33467779
1_1088	cp01	61.83	pv_chr05	33478584
2_31861	cp01	61.83	pv_chr05	33510588
2_33596	cp01	61.83	pv_chr05	33511585
2_53218	cp08	40.02	pv_chr05	33517366
2_09567	cp01	61.83	pv_chr05	33531159
M32036	pl09	57.312	pv_chr05	33580851
M32037	pl09	57.312	pv_chr05	33580851
M14211	pl08	73.621	pv_chr05	33636258
M5788	pl01	57.179	pv_chr05	33828477
2_18665	cp01	62.43	pv_chr05	33858653
2_03999	cp01	62.43	pv_chr05	33868872
2_55508	cp01	62.43	pv_chr05	33873362
2_39408	cp10	44.39	pv_chr05	33875791
2_54697	cp02	28.51	pv_chr05	33875866
2_33011	cp01	62.43	pv_chr05	33934634
2_01204	cp01	62.62	pv_chr05	33946092
2_01201	cp01	62.82	pv_chr05	33957380
2_01202	cp01	62.82	pv_chr05	33958459
2_46661	cp01	62.82	pv_chr05	33958866
2_53389	cp01	62.82	pv_chr05	33986245
2_09741	cp01	62.82	pv_chr05	33987546
2_29774	cp01	62.82	pv_chr05	33998425
2_20533	cp01	62.82	pv_chr05	34000819
2_20532	cp01	62.82	pv_chr05	34001388
2_52145	cp11	26.98	pv_chr05	34033800
M30473	pl01	42.523	pv_chr05	34271180
2_31252	cp06	52.94	pv_chr05	34293003
2_28325	cp10	31.51	pv_chr05	34303521
2_27264	cp06	53.12	pv_chr05	34305057
M29061	pl01	86.354	pv_chr05	34318845
M5474	pl01	175.332	pv_chr05	34318845
M5475	pl01	175.332	pv_chr05	34318845
M5476	pl01	175.332	pv_chr05	34318845
M5477	pl01	175.332	pv_chr05	34318845
M32181	pl01	86.354	pv_chr05	34319092
2_32461	cp06	53.12	pv_chr05	34320034
2_19945	cp01	63.22	pv_chr05	34337135
2_32254	cp01	63.22	pv_chr05	34337323
2_31821	cp01	63.22	pv_chr05	34338768
2_14896	cp01	63.22	pv_chr05	34341328
2_14895	cp01	63.22	pv_chr05	34341920
2_32308	cp01	63.22	pv_chr05	34343690
2_23151	cp01	63.22	pv_chr05	34343800
2_50573	cp01	63.22	pv_chr05	34345598
2_39414	cp05	41.61	pv_chr05	34355619
M4117	pl07	24.834	pv_chr05	34358090
2_21511	cp01	63.22	pv_chr05	34365694
2_18473	cp01	63.22	pv_chr05	34371575
2_33026	cp01	63.22	pv_chr05	34382454
2_14400	cp01	63.22	pv_chr05	34383534
2_25505	cp01	63.22	pv_chr05	34410764
2_02385	cp01	63.22	pv_chr05	34411984
2_19597	cp01	63.22	pv_chr05	34563658
2_10172	cp01	63.22	pv_chr05	34577904
2_05064	cp01	63.22	pv_chr05	34580595
2_32265	cp01	63.22	pv_chr05	34601197
2_20225	cp01	63.22	pv_chr05	34601403
2_30761	cp01	63.22	pv_chr05	34607212
2_29882	cp01	63.6	pv_chr05	34616465
2_13867	cp01	63.22	pv_chr05	34621088
2_09611	cp01	63.41	pv_chr05	34630035
2_40610	cp11	25.85	pv_chr05	34631163
2_37714	cp03	71.71	pv_chr05	34677280
2_29462	cp01	63.6	pv_chr05	34702183
2_13526	cp01	63.6	pv_chr05	34702719
2_13525	cp01	63.6	pv_chr05	34703202
2_12117	cp01	63.8	pv_chr05	34808747
2_11103	cp01	63.8	pv_chr05	34815877
2_28737	cp01	63.8	pv_chr05	34817395
2_19578	cp01	63.8	pv_chr05	34823074
2_19577	cp01	63.6	pv_chr05	34823711
2_27149	cp11	22.3	pv_chr05	34826993
2_27148	cp11	22.3	pv_chr05	34827099
2_06504	cp11	22.3	pv_chr05	34829106
2_06503	cp11	22.3	pv_chr05	34829405
2_47368	cp04	4.42	pv_chr05	34860313
2_52131	cp01	63.8	pv_chr05	34896765
2_14372	cp01	63.8	pv_chr05	34900742
M5079	pl09	61.599	pv_chr05	34901763
M5080	pl09	60.051	pv_chr05	34901763
M5081	pl09	61.599	pv_chr05	34901763
M5082	pl09	60.051	pv_chr05	34901763
2_17552	cp01	63.8	pv_chr05	34913359
2_17551	cp01	63.8	pv_chr05	34913689
2_19011	cp01	63.8	pv_chr05	34916906
2_05751	cp01	63.8	pv_chr05	34921768
2_05752	cp01	63.8	pv_chr05	34925353
2_15655	cp01	63.99	pv_chr05	34953556
2_15656	cp01	63.99	pv_chr05	34957503
2_50080	cp01	63.99	pv_chr05	34982379
2_46657	cp03	111.73	pv_chr05	35011062
2_53753	cp05	34.72	pv_chr05	35012885
2_54470	cp06	58.9	pv_chr05	35056810
2_01911	cp01	63.8	pv_chr05	35072095
2_51226	cp04	5.86	pv_chr05	35091918
2_30575	cp01	36.25	pv_chr05	35271714
1_0079	cp03	120.93	pv_chr05	35461833
2_33430	cp03	120.93	pv_chr05	35461833
2_20250	cp03	120.93	pv_chr05	35461840
2_51664	cp01	65.25	pv_chr05	35510586
2_19774	cp01	65.25	pv_chr05	35517529
2_19720	cp01	65.25	pv_chr05	35520112
2_27912	cp01	66.23	pv_chr05	35618158
2_06671	cp01	66.23	pv_chr05	35628700
2_10790	cp01	65.64	pv_chr05	35647418
2_10791	cp01	65.64	pv_chr05	35648838
2_10788	cp01	65.64	pv_chr05	35651448
2_10789	cp01	65.64	pv_chr05	35652196
2_14500	cp01	65.83	pv_chr05	35676054
2_05393	cp01	66.23	pv_chr05	35727351
2_05392	cp01	66.23	pv_chr05	35728220
2_18745	cp01	66.23	pv_chr05	35765275
2_33501	cp01	66.67	pv_chr05	35899557
2_20886	cp01	66.67	pv_chr05	35902785
2_00649	cp01	66.89	pv_chr05	36030735
2_52308	cp01	67.32	pv_chr05	36132343
2_09006	cp01	67.32	pv_chr05	36133420
2_09005	cp01	67.32	pv_chr05	36134545
2_24184	cp01	67.32	pv_chr05	36151495
2_24185	cp01	67.32	pv_chr05	36152535
M12705	pl09	66.245	pv_chr05	36188788
M15947	pl09	68.388	pv_chr05	36188865
M20824	pl09	66.245	pv_chr05	36189213
M19955	pl09	64.399	pv_chr05	36189550
2_21059	cp01	67.48	pv_chr05	36208793
2_21058	cp01	67.48	pv_chr05	36209555
M16764	pl01	34.181	pv_chr05	36335516
M16765	pl01	34.181	pv_chr05	36335516
2_13848	cp01	67.53	pv_chr05	36349822
2_13849	cp01	67.53	pv_chr05	36350397
2_21366	cp01	67.53	pv_chr05	36360121
2_10009	cp01	67.74	pv_chr05	36448361
2_25954	cp01	67.74	pv_chr05	36462337
2_10518	cp01	67.74	pv_chr05	36466048
2_33992	cp04	61.8	pv_chr05	36472566
2_20350	cp01	67.74	pv_chr05	36498976
2_12427	cp01	67.96	pv_chr05	36571758
2_11662	cp01	68.38	pv_chr05	36631347
2_11661	cp01	68.38	pv_chr05	36631804
2_06773	cp01	68.38	pv_chr05	36641822
2_06772	cp01	68.38	pv_chr05	36643872
2_26248	cp01	68.38	pv_chr05	36658451
2_04221	cp01	68.38	pv_chr05	36658800
2_04222	cp01	68.38	pv_chr05	36659907
2_04063	cp01	68.38	pv_chr05	36692662
2_04062	cp01	68.38	pv_chr05	36693672
2_32298	cp01	68.38	pv_chr05	36715792
2_22489	cp01	68.38	pv_chr05	36715989
2_32691	cp01	68.18	pv_chr05	36763888
M582	pl09	70.897	pv_chr05	36822341
2_29889	cp01	68.18	pv_chr05	36822826
2_09010	cp01	68.38	pv_chr05	36839769
2_03360	cp09	54.95	pv_chr05	36848717
2_03359	cp09	54.95	pv_chr05	36849562
1_0092	cp01	68.79	pv_chr05	36865328
2_13329	cp01	68.79	pv_chr05	36865328
2_11765	cp01	68.79	pv_chr05	36937955
2_14872	cp01	68.57	pv_chr05	36948612
2_23908	cp01	68.57	pv_chr05	36973234
2_00926	cp01	68.79	pv_chr05	36998795
2_44412	cp06	38.39	pv_chr05	37004381
2_04258	cp01	68.79	pv_chr05	37132701
2_10820	cp01	69.01	pv_chr05	37219712
M7729	pl10	27.536	pv_chr05	37302783
M7730	pl10	27.536	pv_chr05	37302783
2_12373	cp01	69.29	pv_chr05	37401123
2_54244	cp01	30.58	pv_chr05	37405637
M897	pl01	70.574	pv_chr05	37405639
M1915	pl01	46.811	pv_chr05	37415648
2_20274	cp01	69.29	pv_chr05	37422104
2_33823	cp01	69.29	pv_chr05	37425538
2_01444	cp01	69.29	pv_chr05	37437946
2_22506	cp01	69.29	pv_chr05	37445539
2_11055	cp01	69.29	pv_chr05	37452532
2_11056	cp01	69.29	pv_chr05	37452808
2_07664	cp01	69.29	pv_chr05	37471533
2_07663	cp01	69.29	pv_chr05	37472471
2_13174	cp01	69.29	pv_chr05	37481630
2_29879	cp01	69.29	pv_chr05	37487121
2_09516	cp01	69.29	pv_chr05	37531514
2_01872	cp01	69.29	pv_chr05	37539473
2_01388	cp01	69.29	pv_chr05	37559684
2_09529	cp01	69.29	pv_chr05	37590325
2_09528	cp01	69.29	pv_chr05	37591652
2_16879	cp01	69.29	pv_chr05	37601156
2_16878	cp01	69.29	pv_chr05	37602196
2_32828	cp01	69.29	pv_chr05	37618914
2_19647	cp01	69.29	pv_chr05	37633465
2_23278	cp01	69.29	pv_chr05	37657752
M10560	pl01	102.261	pv_chr05	37681718
M15648	pl10	63.09	pv_chr05	37942320
2_06988	cp03	23.54	pv_chr05	37988555
M5120	pl03	114.147	pv_chr05	37988847
2_12771	cp01	71.42	pv_chr05	38055551
2_03437	cp01	71.42	pv_chr05	38083761
2_03436	cp01	72.3	pv_chr05	38086009
2_19530	cp09	39.48	pv_chr05	38200253
M32948	pl02	84.854	pv_chr05	38205024
M32949	pl02	84.854	pv_chr05	38205024
2_02302	cp09	38.39	pv_chr05	38209411
2_19922	cp03	43.98	pv_chr05	38310373
2_18398	cp01	72.3	pv_chr05	38367179
2_33880	cp01	51.21	pv_chr05	38386477
2_16911	cp01	72.3	pv_chr05	38416758
2_26191	cp01	72.61	pv_chr05	38428632
2_11540	cp01	72.61	pv_chr05	38457981
2_28865	cp01	72.78	pv_chr05	38459879
2_29103	cp01	72.78	pv_chr05	38465531
2_32867	cp01	74.35	pv_chr05	38485495
2_23044	cp01	73.45	pv_chr05	38510602
2_54144	cp01	73.45	pv_chr05	38513356
2_02642	cp01	73.45	pv_chr05	38518811
2_22271	cp01	73.45	pv_chr05	38530023
2_22272	cp01	73.45	pv_chr05	38530570
2_02641	cp01	73.45	pv_chr05	38537778
2_02638	cp01	73.45	pv_chr05	38543673
2_02637	cp01	73.45	pv_chr05	38559164
2_02266	cp01	73.45	pv_chr05	38564939
2_10231	cp01	73.45	pv_chr05	38570535
2_10230	cp01	73.45	pv_chr05	38571162
2_13299	cp01	73.45	pv_chr05	38575542
2_13300	cp01	73.45	pv_chr05	38575857
2_14542	cp01	73.7	pv_chr05	38584787
2_14543	cp01	73.45	pv_chr05	38585276
2_13216	cp01	73.7	pv_chr05	38589939
2_29341	cp01	73.7	pv_chr05	38590959
2_13217	cp01	73.7	pv_chr05	38591397
2_29342	cp01	73.45	pv_chr05	38593682
2_13478	cp01	73.7	pv_chr05	38627331
2_13477	cp01	73.7	pv_chr05	38628664
2_03670	cp01	73.7	pv_chr05	38635617
2_03671	cp01	73.7	pv_chr05	38635949
2_07348	cp01	73.7	pv_chr05	38641364
2_14495	cp01	73.7	pv_chr05	38669371
2_14496	cp01	73.7	pv_chr05	38671635
2_24251	cp01	73.7	pv_chr05	38677630
2_21165	cp01	73.7	pv_chr05	38687945
2_29863	cp01	73.7	pv_chr05	38688767
2_07336	cp01	74.11	pv_chr05	38704549
2_10554	cp01	74.11	pv_chr05	38704741
2_26910	cp01	74.11	pv_chr05	38705057
2_07544	cp01	74.11	pv_chr05	38721252
2_46426	cp05	56.19	pv_chr05	38732192
2_28543	cp01	74.11	pv_chr05	38736059
2_29026	cp01	74.11	pv_chr05	38813462
2_17903	cp01	74.11	pv_chr05	38835191
2_34480	cp01	74.11	pv_chr05	38865641
2_30604	cp01	74.11	pv_chr05	38865738
2_34478	cp01	74.11	pv_chr05	38907764
2_01413	cp01	76.59	pv_chr05	38961816
M7095	pl09	68.388	pv_chr05	38963076
2_33710	cp01	76.59	pv_chr05	38975696
2_34477	cp01	74.11	pv_chr05	38979107
2_10508	cp01	74.35	pv_chr05	38993511
2_13549	cp01	74.35	pv_chr05	39009873
2_13548	cp01	76.59	pv_chr05	39010951
2_22203	cp01	74.35	pv_chr05	39011566
2_53693	cp11	28.87	pv_chr05	39012341
2_49127	cp01	74.35	pv_chr05	39020622
2_15792	cp01	74.35	pv_chr05	39026432
2_22907	cp01	74.35	pv_chr05	39030080
2_22908	cp01	74.35	pv_chr05	39031203
2_52332	cp10	45.53	pv_chr05	39031407
2_03150	cp01	74.35	pv_chr05	39034729
2_03149	cp01	74.35	pv_chr05	39035156
2_33951	cp01	74.35	pv_chr05	39041104
2_06144	cp01	76.59	pv_chr05	39043961
2_06143	cp01	74.35	pv_chr05	39044643
2_51098	cp08	0	pv_chr05	39050796
2_11011	cp01	74.35	pv_chr05	39066848
M23252	pl09	70.302	pv_chr05	39068840
M25984	pl09	70.897	pv_chr05	39079030
M25985	pl09	71.63	pv_chr05	39079030
2_10112	cp01	74.35	pv_chr05	39080247
2_44010	cp04	11.98	pv_chr05	39085977
2_47173	cp10	23.18	pv_chr05	39106775
M14307	pl09	70.897	pv_chr05	39109918
2_18701	cp01	74.35	pv_chr05	39115379
M2816	pl09	70.6	pv_chr05	39116322
1_0737	cp01	74.35	pv_chr05	39126942
2_11827	cp01	74.35	pv_chr05	39129253
2_05727	cp01	76.59	pv_chr05	39141068
2_05728	cp01	76.59	pv_chr05	39141402
2_50525	cp01	76.59	pv_chr05	39147352
2_00216	cp01	76.59	pv_chr05	39156676
2_00214	cp01	74.35	pv_chr05	39169626
2_00215	cp01	76.59	pv_chr05	39170706
2_19278	cp01	76.59	pv_chr05	39176667
2_30879	cp01	76.59	pv_chr05	39177502
2_00213	cp01	76.59	pv_chr05	39179088
2_00212	cp01	76.59	pv_chr05	39182549
2_11616	cp01	76.78	pv_chr05	39195944
2_11613	cp01	76.78	pv_chr05	39197308
2_11614	cp01	76.78	pv_chr05	39198921
2_11615	cp01	76.78	pv_chr05	39200326
2_32718	cp01	76.78	pv_chr05	39206351
2_32236	cp01	75.87	pv_chr05	39215271
2_30638	cp01	76.59	pv_chr05	39218695
2_18028	cp01	76.59	pv_chr05	39224307
2_08876	cp01	76.59	pv_chr05	39241152
2_25065	cp01	76.59	pv_chr05	39247069
2_15009	cp01	76.59	pv_chr05	39263792
2_29924	cp01	77.37	pv_chr05	39266402
1_0731	cp01	77.37	pv_chr05	39273525
2_31127	cp01	76.59	pv_chr05	39279233
2_06945	cp01	76.59	pv_chr05	39284917
2_33984	cp01	76.59	pv_chr05	39285042
2_27284	cp01	76.59	pv_chr05	39285288
2_27285	cp01	76.59	pv_chr05	39289070
1_0029	cp01	76.59	pv_chr05	39290820
2_22602	cp01	76.59	pv_chr05	39292430
2_22601	cp01	76.59	pv_chr05	39293261
2_46875	cp08	37.87	pv_chr05	39307814
2_04805	cp01	76.39	pv_chr05	39313050
2_04804	cp01	74.35	pv_chr05	39314142
2_04803	cp01	76.39	pv_chr05	39315305
2_04806	cp01	76.59	pv_chr05	39322502
2_16788	cp01	74.35	pv_chr05	39329430
2_18322	cp01	76.39	pv_chr05	39330741
2_33511	cp01	74.35	pv_chr05	39335573
2_13506	cp01	76.39	pv_chr05	39374358
2_11255	cp01	76.59	pv_chr05	39379108
2_11254	cp01	76.39	pv_chr05	39380012
2_18538	cp01	76.59	pv_chr05	39389079
2_22703	cp01	76.59	pv_chr05	39390888
2_22704	cp01	76.59	pv_chr05	39391252
2_44157	cp01	76.59	pv_chr05	39395080
2_30458	cp01	76.59	pv_chr05	39398375
2_33634	cp01	76.59	pv_chr05	39411000
2_11979	cp01	76.59	pv_chr05	39415063
2_03776	cp01	76.59	pv_chr05	39444989
2_04085	cp01	76.59	pv_chr05	39449775
2_04086	cp01	76.59	pv_chr05	39455022
2_26192	cp01	76.59	pv_chr05	39455705
2_23387	cp01	76.59	pv_chr05	39479275
2_07832	cp01	76.59	pv_chr05	39501450
2_07833	cp01	76.59	pv_chr05	39502021
2_07831	cp01	76.59	pv_chr05	39507731
2_14407	cp01	76.59	pv_chr05	39537668
2_40905	cp06	58.9	pv_chr05	39544719
2_34136	cp01	78.45	pv_chr05	39551191
2_09867	cp01	78.45	pv_chr05	39552176
2_19144	cp01	78.26	pv_chr05	39555986
2_06416	cp01	78.45	pv_chr05	39560035
2_35109	cp01	78.45	pv_chr05	39560281
1_0827	cp01	77.59	pv_chr05	39569781
2_33421	cp01	77.59	pv_chr05	39569781
2_18368	cp01	77.82	pv_chr05	39604829
2_14381	cp08	37.87	pv_chr05	39609722
2_19013	cp01	78.83	pv_chr05	39628108
2_53725	cp01	79.03	pv_chr05	39686186
2_05504	cp01	79.03	pv_chr05	39689964
2_05503	cp01	79.03	pv_chr05	39690318
2_28156	cp01	78.71	pv_chr05	39728596
2_09434	cp01	78.71	pv_chr05	39729156
2_33135	cp01	78.71	pv_chr05	39732711
2_25565	cp01	79.41	pv_chr05	40027178
2_31218	cp01	80.86	pv_chr05	40082330
2_17749	cp01	80.86	pv_chr05	40088955
2_23994	cp01	80.86	pv_chr05	40117649
2_15344	cp01	80.86	pv_chr05	40128124
2_15258	cp01	80.86	pv_chr05	40151587
2_30003	cp01	80.86	pv_chr05	40155737
2_15259	cp01	80.86	pv_chr05	40156314
2_30626	cp01	80.86	pv_chr05	40162618
2_12934	cp01	80.86	pv_chr05	40172873
2_11024	cp01	80.69	pv_chr05	40196436
2_25394	cp01	80.86	pv_chr05	40219490
2_16286	cp01	81.25	pv_chr05	40253019
M8874	pl07	73.742	pv_chr05	40259074
2_12355	cp11	60.04	pv_chr05	40261711
2_12354	cp11	61.25	pv_chr05	40262097
2_52687	cp07	27.85	pv_chr05	40273619
2_18189	cp01	82.2	pv_chr05	40305860
2_14759	cp01	81.82	pv_chr05	40339060
M9543	pl03	63.568	pv_chr05	40357703
2_10857	cp02	6.49	pv_chr05	40368689
2_03977	cp01	82.2	pv_chr05	40391440
2_18501	cp11	49.21	pv_chr05	40409446
2_19503	cp01	82.2	pv_chr05	40432322
2_00454	cp05	43.38	pv_chr05	40438754
2_32908	cp01	82.2	pv_chr05	40447071
2_11772	cp01	82.2	pv_chr05	40448537
2_32489	cp01	82.2	pv_chr05	40453002
2_01209	cp01	82.2	pv_chr05	40456618
2_31503	cp01	82.2	pv_chr05	40477963
2_18355	cp01	82.2	pv_chr05	40480638
2_08248	cp01	82.2	pv_chr05	40495436
2_08249	cp01	82.2	pv_chr05	40496257
2_01790	cp01	82.2	pv_chr05	40500357
2_55586	cp01	82.2	pv_chr05	40517999
2_19364	cp01	82.4	pv_chr05	40526419
2_32577	cp01	82.2	pv_chr05	40530252
2_18997	cp01	82.4	pv_chr05	40543706
2_14723	cp01	82.4	pv_chr05	40558380
2_14724	cp01	82.4	pv_chr05	40566016
2_20426	cp01	82.4	pv_chr05	40569607

## Sheet: PvChr6
Code of SNP markers	Different linkage groups	Genetic distance (cM)	Chromosome of Phaseolus vulgaris	Physical position on Phaseolus vulgaris genome
2_53849	cp03	83.68	pv_chr06	14973					pl: Code of our linkage maps of cowpea
2_20450	cp06	59.66	pv_chr06	17523					cp: Code of the consensus cowpea linkage maps (Muñoz-Amatriaín et al., 2017)
2_22058	cp06	59.66	pv_chr06	39872					pv_chr: Code of the Chromosomes of Phaseolus vulgaris
2_52859	cp06	58.9	pv_chr06	44314
2_32542	cp06	58.9	pv_chr06	230727
2_54888	cp11	26.98	pv_chr06	246491
2_23727	cp04	0.7	pv_chr06	294528
2_23726	cp04	0.7	pv_chr06	294820
2_20251	cp06	58.9	pv_chr06	298488
2_49919	cp06	58.9	pv_chr06	302338
2_12709	cp06	58.9	pv_chr06	346833
2_01006	cp06	58.9	pv_chr06	365815
2_41947	cp06	56.66	pv_chr06	398082
2_32476	cp06	58.9	pv_chr06	401504
1_1063	cp02	70.89	pv_chr06	455279
2_05042	cp02	70.89	pv_chr06	455641
2_19149	cp06	59.44	pv_chr06	532476
2_43465	cp06	58.9	pv_chr06	573159
1_1007	cp06	58.9	pv_chr06	646170
2_01651	cp06	58.9	pv_chr06	658770
2_16986	cp06	58.9	pv_chr06	994537
2_16987	cp06	58.9	pv_chr06	995955
2_07323	cp10	35.48	pv_chr06	1041243
M4478	pl03	40.648	pv_chr06	1091594
M4479	pl03	40.648	pv_chr06	1091594
M4480	pl03	40.648	pv_chr06	1091594
2_39826	cp04	15.98	pv_chr06	1091596
2_37660	cp03	49.44	pv_chr06	1162923
2_46297	cp06	58.9	pv_chr06	1236253
M7186	pl06	76.193	pv_chr06	1403096
2_51917	cp06	58.9	pv_chr06	1406777
2_19367	cp06	59.66	pv_chr06	1408428
2_44920	cp04	8.83	pv_chr06	1441969
2_01274	cp06	59.66	pv_chr06	1454761
2_01272	cp06	58.9	pv_chr06	1457527
2_48743	cp08	29.29	pv_chr06	1476805
2_34337	cp06	58.9	pv_chr06	1487820
2_26138	cp06	58.9	pv_chr06	1496806
M4855	pl08	75.704	pv_chr06	1539461
2_17544	cp06	58.9	pv_chr06	1542246
2_17545	cp06	58.9	pv_chr06	1542684
2_38613	cp07	5.66	pv_chr06	1551574
2_13520	cp06	58.9	pv_chr06	1636336
2_21400	cp06	58.9	pv_chr06	1640103
2_21401	cp06	58.9	pv_chr06	1640505
2_32572	cp06	58.9	pv_chr06	1648971
2_55448	cp11	29.84	pv_chr06	1694480
2_31724	cp10	14.91	pv_chr06	1715953
2_45476	cp06	58.9	pv_chr06	1728025
2_25453	cp06	58.9	pv_chr06	1739355
2_02256	cp06	58.9	pv_chr06	1739844
2_07620	cp06	58.9	pv_chr06	1966241
2_40135	cp04	18.9	pv_chr06	2261970
2_07365	cp02	0	pv_chr06	2835437
2_18951	cp07	55.54	pv_chr06	2860935
2_09637	cp06	58.9	pv_chr06	3159831
2_05992	cp06	58.9	pv_chr06	3273220
2_05993	cp06	58.9	pv_chr06	3275202
2_10776	cp06	58.9	pv_chr06	3371129
2_44124	cp03	55.84	pv_chr06	3379784
2_46262	cp06	58.9	pv_chr06	3382280
2_29699	cp06	58.9	pv_chr06	3388009
2_29698	cp06	58.9	pv_chr06	3388340
2_11501	cp06	58.9	pv_chr06	3396201
2_51950	cp06	58.9	pv_chr06	3603455
2_21301	cp08	46.14	pv_chr06	4004227
2_46786	cp08	46.14	pv_chr06	4005274
2_30910	cp06	58.9	pv_chr06	4052228
2_52046	cp10	46.81	pv_chr06	4090664
2_50062	cp10	46.34	pv_chr06	4093184
2_16909	cp02	1.18	pv_chr06	4132690
2_16908	cp02	1.18	pv_chr06	4133483
2_37932	cp09	43.25	pv_chr06	4222452
2_28533	cp06	58.9	pv_chr06	4255906
2_32786	cp06	58.9	pv_chr06	4417779
2_28037	cp06	58.9	pv_chr06	4421055
2_21371	cp06	58.9	pv_chr06	4472897
2_21370	cp06	58.9	pv_chr06	4473301
2_00477	cp06	58.9	pv_chr06	4534532
2_00478	cp06	58.9	pv_chr06	4536698
M4133	pl06	17.465	pv_chr06	4545880
2_26208	cp11	24.78	pv_chr06	4572135
2_52235	cp06	58.9	pv_chr06	4613851
2_11120	cp06	58.9	pv_chr06	4731366
2_11057	cp06	58.9	pv_chr06	4751348
2_24981	cp06	31.72	pv_chr06	4813822
2_40396	cp06	58.9	pv_chr06	4823819
2_24554	cp03	55.84	pv_chr06	4851942
M10233	pl01	30.549	pv_chr06	4853533
M10234	pl01	30.549	pv_chr06	4853533
M10235	pl01	30.549	pv_chr06	4853533
M13096	pl07	2.39	pv_chr06	4856115
M5440	pl08	41.143	pv_chr06	4856336
2_34711	cp06	58.9	pv_chr06	4890313
2_50974	cp06	58.9	pv_chr06	4900349
2_34373	cp06	58.9	pv_chr06	4954271
2_29938	cp06	58.9	pv_chr06	4955597
2_15049	cp06	58.9	pv_chr06	4958667
2_16852	cp06	58.9	pv_chr06	5017627
2_06784	cp06	58.9	pv_chr06	5035821
2_51735	cp10	45.53	pv_chr06	5062869
2_41511	cp06	58.9	pv_chr06	5097866
2_16201	cp06	58.9	pv_chr06	5192001
M23077	pl01	168.358	pv_chr06	5215450
M23078	pl01	168.06	pv_chr06	5215450
M23079	pl01	168.953	pv_chr06	5215450
M10052	pl11	46.108	pv_chr06	5216525
M10053	pl11	46.108	pv_chr06	5216525
2_14062	cp06	58.9	pv_chr06	5258626
2_14061	cp06	58.9	pv_chr06	5260189
2_51547	cp08	35.42	pv_chr06	5264442
M16423	pl03	65.651	pv_chr06	5264685
2_18970	cp06	58.9	pv_chr06	5337938
2_51469	cp03	60.31	pv_chr06	5658472
M13732	pl02	48.064	pv_chr06	6236764
2_33322	cp09	42.22	pv_chr06	6275345
2_18977	cp09	42.22	pv_chr06	6275496
2_49917	cp03	33.69	pv_chr06	6320285
2_03312	cp06	59.66	pv_chr06	6351693
M11449	pl02	47.766	pv_chr06	6365170
2_38872	cp02	24.9	pv_chr06	6376146
2_45137	cp04	59.8	pv_chr06	6381551
2_49959	cp06	59.66	pv_chr06	6388751
2_29560	cp03	86.78	pv_chr06	6426600
2_27478	cp03	84.01	pv_chr06	6546842
M738	pl06	63.335	pv_chr06	6546910
2_49724	cp02	26.18	pv_chr06	6556637
2_48802	cp11	26.98	pv_chr06	6567138
2_40573	cp11	31.49	pv_chr06	6601335
2_34490	cp06	59.66	pv_chr06	6611329
M15401	pl08	76.002	pv_chr06	6662814
M12118	pl08	76.002	pv_chr06	6663144
M12119	pl08	76.002	pv_chr06	6663144
2_26088	cp04	8.83	pv_chr06	6690095
2_32010	cp06	58.9	pv_chr06	6906405
2_24334	cp06	58.9	pv_chr06	6911132
2_49089	cp06	58.9	pv_chr06	6915613
2_51095	cp11	25.85	pv_chr06	6973633
M4428	pl03	115.695	pv_chr06	6973798
M1150	pl01	40.44	pv_chr06	6974760
2_06683	cp06	58.9	pv_chr06	7113746
2_54906	cp02	49.45	pv_chr06	7227383
M20931	pl03	63.27	pv_chr06	7231569
M20932	pl03	63.27	pv_chr06	7231569
2_11865	cp06	58.65	pv_chr06	7392117
2_15200	cp06	58.9	pv_chr06	7412066
2_32127	cp06	58.9	pv_chr06	7460110
2_11991	cp06	58.9	pv_chr06	7460280
2_51027	cp06	58.65	pv_chr06	7649868
2_24026	cp06	58.65	pv_chr06	7651931
M28535	pl08	65.873	pv_chr06	7825988
M28536	pl08	65.873	pv_chr06	7825988
M28537	pl08	65.873	pv_chr06	7825988
M28538	pl08	65.873	pv_chr06	7825988
2_37913	cp11	27.16	pv_chr06	7856961
2_35257	cp06	58.65	pv_chr06	7876579
2_04285	cp06	58.65	pv_chr06	7962801
2_04284	cp06	58.65	pv_chr06	7963178
2_14608	cp06	58.65	pv_chr06	8081934
2_14609	cp06	58.65	pv_chr06	8082909
2_52942	cp10	54.73	pv_chr06	8085490
2_39491	cp09	60.3	pv_chr06	8085581
2_17411	cp06	58.65	pv_chr06	8101288
2_30476	cp06	58.65	pv_chr06	8101613
2_55591	cp06	58.65	pv_chr06	8150267
2_27178	cp06	58.9	pv_chr06	8379836
2_33127	cp06	58.9	pv_chr06	8541371
2_15594	cp09	40.55	pv_chr06	8568542
2_35172	cp06	58.9	pv_chr06	8791075
M33119	pl03	126.708	pv_chr06	8914466
M33120	pl03	68.756	pv_chr06	8914466
2_55105	cp09	41.92	pv_chr06	9073178
2_33540	cp06	57.97	pv_chr06	9140562
2_33312	cp06	58.65	pv_chr06	9181482
2_00880	cp06	58.65	pv_chr06	9203653
2_12510	cp06	58.43	pv_chr06	9227698
2_12511	cp06	58.65	pv_chr06	9229823
2_17017	cp04	4.25	pv_chr06	9277992
2_35727	cp06	58.65	pv_chr06	9364282
2_16505	cp06	58.65	pv_chr06	9364533
2_35797	cp06	58.65	pv_chr06	9445199
2_09312	cp06	56.66	pv_chr06	9445333
2_22002	cp06	58.65	pv_chr06	9489525
M3806	pl08	74.514	pv_chr06	9489613
2_22003	cp06	58.65	pv_chr06	9489987
M22095	pl08	74.514	pv_chr06	9514962
2_16191	cp06	57.97	pv_chr06	9516081
2_16190	cp06	58.43	pv_chr06	9519513
M4236	pl08	63.492	pv_chr06	9526377
2_06286	cp06	57.97	pv_chr06	9645229
2_06285	cp06	57.97	pv_chr06	9646249
2_51354	cp06	58.9	pv_chr06	9700390
2_33192	cp06	58.65	pv_chr06	9703082
2_18254	cp06	58.9	pv_chr06	9704091
2_25969	cp06	26.77	pv_chr06	9776134
2_29656	cp01	45.88	pv_chr06	9782878
2_02097	cp06	58.18	pv_chr06	9789030
2_34876	cp06	58.18	pv_chr06	9790084
2_48758	cp10	44.39	pv_chr06	9828459
2_02509	cp06	57.25	pv_chr06	9829782
2_02508	cp06	57.97	pv_chr06	9832930
2_14642	cp06	56.66	pv_chr06	9865084
2_14643	cp06	56.66	pv_chr06	9866157
2_17256	cp06	57.97	pv_chr06	9877737
2_17255	cp06	57.97	pv_chr06	9878235
2_02216	cp06	57.97	pv_chr06	9911182
2_28312	cp06	57.97	pv_chr06	9924206
2_28313	cp06	57.97	pv_chr06	9924812
M139	pl08	74.514	pv_chr06	9956317
2_00482	cp06	58.9	pv_chr06	9959696
M23679	pl08	74.514	pv_chr06	9987639
2_25294	cp11	34.98	pv_chr06	10050473
2_07827	cp06	57.6	pv_chr06	10059780
2_45995	cp06	59.66	pv_chr06	10064398
M5044	pl02	45.683	pv_chr06	10064814
2_34383	cp06	57.97	pv_chr06	10100440
2_15249	cp06	58.9	pv_chr06	10101012
2_02372	cp06	57.97	pv_chr06	10135335
2_13760	cp06	58.9	pv_chr06	10227146
M14461	pl08	73.621	pv_chr06	10232605
2_13759	cp06	58.9	pv_chr06	10233741
M1861	pl01	37.464	pv_chr06	10485770
M33422	pl02	83.961	pv_chr06	10533178
M33423	pl02	83.961	pv_chr06	10533178
M33425	pl02	83.961	pv_chr06	10533178
M16438	pl06	69.585	pv_chr06	10565951
2_02399	cp06	56.66	pv_chr06	10613083
2_02397	cp06	56.66	pv_chr06	10644657
2_02478	cp06	56.09	pv_chr06	10710636
M33271	pl05	34.696	pv_chr06	10720828
M22646	pl04	5.43	pv_chr06	10838889
M22647	pl04	5.43	pv_chr06	10838889
2_53177	cp04	8.83	pv_chr06	10916735
2_39760	cp06	56.66	pv_chr06	10919461
2_11721	cp06	56.66	pv_chr06	10982498
2_11720	cp06	56.66	pv_chr06	10982746
M9461	pl07	40.856	pv_chr06	10991974
2_31421	cp06	56.66	pv_chr06	11025556
2_41375	cp11	33.01	pv_chr06	11171685
M32264	pl02	93.187	pv_chr06	11279515
2_03453	cp06	56.66	pv_chr06	11289558
2_25942	cp06	56.66	pv_chr06	11290816
2_03451	cp06	56.66	pv_chr06	11329755
2_03452	cp06	56.66	pv_chr06	11331683
2_25941	cp06	56.66	pv_chr06	11406653
2_50795	cp01	36.08	pv_chr06	11412208
2_04751	cp09	54.42	pv_chr06	11615961
2_47545	cp04	8.83	pv_chr06	11739573
2_11635	cp06	56.44	pv_chr06	11889333
2_11634	cp06	56.44	pv_chr06	11890010
2_14532	cp06	56.44	pv_chr06	11905635
2_14531	cp06	56.66	pv_chr06	11906044
2_05936	cp10	54.73	pv_chr06	11937775
2_39398	cp06	56.44	pv_chr06	11944677
2_04767	cp06	56.44	pv_chr06	11953784
2_04766	cp06	56.66	pv_chr06	11954542
2_24000	cp03	84.33	pv_chr06	11977935
2_06038	cp03	84.33	pv_chr06	11995751
2_06039	cp03	84.33	pv_chr06	11996179
2_06040	cp03	84.33	pv_chr06	12004967
2_13167	cp06	56.66	pv_chr06	12025524
2_13168	cp06	56.44	pv_chr06	12026620
M24029	pl06	63.335	pv_chr06	12031283
M24030	pl06	63.335	pv_chr06	12031283
M24031	pl06	63.335	pv_chr06	12031283
M24032	pl06	63.335	pv_chr06	12031283
2_33661	cp06	57.77	pv_chr06	12039732
2_06086	cp06	56.66	pv_chr06	12101507
2_06087	cp06	56.66	pv_chr06	12103311
M31505	pl03	63.568	pv_chr06	12180093
M2183	pl01	65.692	pv_chr06	12196678
M2184	pl01	65.692	pv_chr06	12196678
M2185	pl01	65.692	pv_chr06	12196678
2_22604	cp06	56.66	pv_chr06	12246969
2_00222	cp06	56.66	pv_chr06	12272089
2_00223	cp06	56.66	pv_chr06	12274146
2_40310	cp06	56.66	pv_chr06	12313606
2_42683	cp06	56.66	pv_chr06	12321190
2_13831	cp06	56.66	pv_chr06	12323969
2_04883	cp06	56.66	pv_chr06	12371810
2_04884	cp06	56.66	pv_chr06	12372138
2_09398	cp06	56.66	pv_chr06	12402206
M25395	pl01	34.478	pv_chr06	12453755
M25396	pl01	34.478	pv_chr06	12453755
2_38357	cp06	56.66	pv_chr06	12492587
2_50593	cp04	8.35	pv_chr06	12557632
2_19141	cp06	56.66	pv_chr06	12602789
2_08049	cp06	56.66	pv_chr06	12664778
2_51596	cp11	16.43	pv_chr06	12736205
M4037	pl06	97.148	pv_chr06	12858533
2_09604	cp06	57.97	pv_chr06	12914542
2_09603	cp06	57.97	pv_chr06	12915664
2_16447	cp03	35.3	pv_chr06	12923537
2_06829	cp06	57.25	pv_chr06	12982969
2_18450	cp06	55.39	pv_chr06	13245621
2_18181	cp06	55.39	pv_chr06	13271924
2_18180	cp06	55.39	pv_chr06	13273031
2_53271	cp06	55.39	pv_chr06	13277936
2_10438	cp06	55.39	pv_chr06	13304884
2_10437	cp06	55.39	pv_chr06	13307399
2_16419	cp06	55.39	pv_chr06	13321195
2_29770	cp04	4.25	pv_chr06	13323795
2_48324	cp06	55.39	pv_chr06	13327314
2_19004	cp06	55.39	pv_chr06	13335336
M16297	pl10	60.709	pv_chr06	13385639
2_16420	cp06	55.39	pv_chr06	13386477
2_19003	cp06	55.39	pv_chr06	13392755
2_13705	cp06	55.39	pv_chr06	13444713
2_09846	cp06	55.39	pv_chr06	13472727
M27860	pl04	42.877	pv_chr06	13555199
M27861	pl04	42.877	pv_chr06	13555199
M13616	pl06	69.883	pv_chr06	13564816
2_33438	cp06	55.39	pv_chr06	13664136
2_15824	cp06	55.39	pv_chr06	13684046
2_01194	cp06	55.39	pv_chr06	13701996
M27406	pl10	56.72	pv_chr06	13732720
M27407	pl10	56.72	pv_chr06	13732720
2_04857	cp06	55.39	pv_chr06	13783599
1_0650	cp06	55.39	pv_chr06	13803880
2_10225	cp06	55.39	pv_chr06	13803880
2_23487	cp06	55.39	pv_chr06	13924915
2_23486	cp06	55.2	pv_chr06	13925766
2_33361	cp06	55.39	pv_chr06	13943078
2_19353	cp06	55.39	pv_chr06	13943206
2_22696	cp06	55.2	pv_chr06	13962011
2_16951	cp06	54.98	pv_chr06	14032228
2_23194	cp06	55.39	pv_chr06	14043458
M15183	pl08	74.514	pv_chr06	14043579
2_23195	cp06	55.39	pv_chr06	14044169
2_32928	cp06	54.98	pv_chr06	14046329
2_32138	cp06	55.39	pv_chr06	14058631
2_13522	cp06	54.98	pv_chr06	14058789
2_36429	cp04	51.2	pv_chr06	14059092
2_19371	cp06	54.98	pv_chr06	14098176
2_33363	cp06	54.98	pv_chr06	14098494
2_55331	cp10	46.34	pv_chr06	14130676
2_22553	cp06	54.76	pv_chr06	14188883
2_01391	cp06	55.39	pv_chr06	14218530
2_10466	cp06	54.76	pv_chr06	14226893
2_10467	cp06	54.76	pv_chr06	14228965
2_47661	cp06	54.76	pv_chr06	14234692
2_31243	cp06	54.76	pv_chr06	14315624
2_21227	cp06	54.45	pv_chr06	14357682
2_19295	cp06	54.45	pv_chr06	14391118
2_50247	cp03	65.04	pv_chr06	14403273
2_27154	cp06	54.45	pv_chr06	14436713
2_05052	cp05	55.35	pv_chr06	14437081
2_18890	cp06	53.82	pv_chr06	14491458
2_18891	cp06	51.59	pv_chr06	14491760
M18758	pl02	84.854	pv_chr06	14495405
M25294	pl01	85.758	pv_chr06	14495667
M25295	pl01	85.758	pv_chr06	14495667
2_19068	cp06	54.24	pv_chr06	14514559
2_14980	cp06	53.82	pv_chr06	14670138
2_30818	cp06	53.82	pv_chr06	14733968
2_50570	cp06	53.82	pv_chr06	14736491
2_16421	cp06	53.46	pv_chr06	14759819
2_32552	cp06	53.82	pv_chr06	14770778
2_03029	cp06	53.82	pv_chr06	14771255
1_1273	cp06	53.82	pv_chr06	14774476
M7606	pl08	53.833	pv_chr06	14783578
2_12465	cp06	51.59	pv_chr06	14805028
2_21423	cp06	53.82	pv_chr06	14814437
2_34388	cp06	53.82	pv_chr06	14827325
2_30076	cp06	53.82	pv_chr06	14828318
2_26467	cp06	53.46	pv_chr06	14853437
2_26466	cp06	53.46	pv_chr06	14854292
2_16716	cp06	53.46	pv_chr06	14856535
2_16715	cp06	53.82	pv_chr06	14857102
2_49304	cp06	53.46	pv_chr06	14866478
2_46614	cp06	51.59	pv_chr06	14868066
2_10420	cp06	53.46	pv_chr06	14872200
2_06380	cp03	65.04	pv_chr06	14886694
2_18246	cp06	53.82	pv_chr06	14900384
2_18247	cp06	53.29	pv_chr06	14900671
2_17003	cp06	53.29	pv_chr06	14935901
2_33137	cp06	53.82	pv_chr06	14936564
2_39784	cp06	53.12	pv_chr06	14951541
2_02257	cp01	42.69	pv_chr06	14963928
M3268	pl01	86.056	pv_chr06	15085839
2_26608	cp10	48.66	pv_chr06	15087711
2_41354	cp10	48.66	pv_chr06	15090925
M5472	pl01	85.758	pv_chr06	15095778
M5473	pl01	85.758	pv_chr06	15095778
2_18582	cp06	52.94	pv_chr06	15113353
2_02513	cp06	52.94	pv_chr06	15125486
2_02514	cp06	52.94	pv_chr06	15127494
2_02512	cp06	52.94	pv_chr06	15135887
2_21212	cp06	52.94	pv_chr06	15147054
2_19199	cp06	52.6	pv_chr06	15174854
2_33350	cp06	52.6	pv_chr06	15175311
2_10210	cp06	52.94	pv_chr06	15194876
2_28071	cp06	52.94	pv_chr06	15209433
2_09190	cp06	52.94	pv_chr06	15215175
2_08559	cp06	55.39	pv_chr06	15223558
2_27868	cp06	55.39	pv_chr06	15224696
2_27867	cp06	55.39	pv_chr06	15227205
2_17539	cp06	51.59	pv_chr06	15242826
2_17540	cp06	51.59	pv_chr06	15244606
M12876	pl03	45.828	pv_chr06	15254031
M29656	pl06	63.335	pv_chr06	15322660
M29657	pl06	63.335	pv_chr06	15322660
M27622	pl05	8.495	pv_chr06	15373781
M27623	pl05	8.495	pv_chr06	15373781
2_08558	cp06	51.59	pv_chr06	15378830
2_27869	cp06	52.03	pv_chr06	15406215
M14974	pl02	45.683	pv_chr06	15442352
M10946	pl03	47.614	pv_chr06	15446081
M10947	pl03	47.614	pv_chr06	15446081
M19331	pl06	14.071	pv_chr06	15446324
M5943	pl03	120.576	pv_chr06	15447689
M11497	pl01	34.181	pv_chr06	15447786
M12962	pl02	45.683	pv_chr06	15447861
M11083	pl07	42.046	pv_chr06	15448118
M11084	pl07	42.046	pv_chr06	15448118
M21587	pl02	45.683	pv_chr06	15448254
2_24332	cp06	52.03	pv_chr06	15457221
2_24331	cp06	51.59	pv_chr06	15459776
2_23866	cp06	51.59	pv_chr06	15469239
2_03547	cp06	51.59	pv_chr06	15504488
M16792	pl05	15.223	pv_chr06	15505400
2_07904	cp06	55.39	pv_chr06	15536329
2_07905	cp06	55.39	pv_chr06	15537048
2_11201	cp06	55.39	pv_chr06	15559215
2_53374	cp06	52.03	pv_chr06	15564015
2_51432	cp06	55.39	pv_chr06	15568418
2_12915	cp06	55.39	pv_chr06	15578657
2_12916	cp06	52.03	pv_chr06	15579685
2_08601	cp06	51.59	pv_chr06	15583747
2_08599	cp06	55.39	pv_chr06	15588221
2_27890	cp06	55.39	pv_chr06	15589219
2_51445	cp06	55.39	pv_chr06	15590310
2_51739	cp06	51.59	pv_chr06	15607513
1_1486	cp06	52.03	pv_chr06	15607826
2_07763	cp06	52.03	pv_chr06	15612174
2_07762	cp06	52.03	pv_chr06	15612450
2_11038	cp06	51.59	pv_chr06	15629483
2_38917	cp06	51.59	pv_chr06	15656854
2_38916	cp06	51.59	pv_chr06	15661954
2_22253	cp06	51.79	pv_chr06	15664094
2_09927	cp06	51.59	pv_chr06	15667299
2_09928	cp06	51.79	pv_chr06	15670021
2_00309	cp06	51.59	pv_chr06	15685311
2_20986	cp06	51.59	pv_chr06	15703948
1_0426	cp06	51.59	pv_chr06	15726683
2_09894	cp06	51.59	pv_chr06	15726683
2_09893	cp06	51.59	pv_chr06	15726970
2_02730	cp06	51.59	pv_chr06	15735365
2_02729	cp06	51.59	pv_chr06	15736125
2_05983	cp06	51.59	pv_chr06	15780123
2_11366	cp06	51.59	pv_chr06	15787952
2_11367	cp06	51.59	pv_chr06	15788319
2_23313	cp06	51.59	pv_chr06	15800049
2_23312	cp06	51.59	pv_chr06	15800785
2_03600	cp06	51.59	pv_chr06	15808476
2_20741	cp06	51.59	pv_chr06	15885734
M11177	pl05	44.815	pv_chr06	15891850
M11178	pl05	44.815	pv_chr06	15891850
2_48484	cp06	51.59	pv_chr06	15912960
2_04100	cp06	51.59	pv_chr06	15933194
2_23105	cp06	51.34	pv_chr06	15944157
2_22764	cp06	51.59	pv_chr06	15951382
2_22765	cp06	51.59	pv_chr06	15951944
2_00564	cp06	51.59	pv_chr06	15960199
2_00565	cp06	51.17	pv_chr06	15961069
2_00566	cp06	51.17	pv_chr06	15964133
2_00562	cp06	51.17	pv_chr06	15979171
2_50706	cp06	51.17	pv_chr06	15989220
2_12562	cp06	51	pv_chr06	16000128
2_14221	cp06	51	pv_chr06	16003969
2_21260	cp06	51	pv_chr06	16009945
2_04292	cp06	47.29	pv_chr06	16039957
2_08878	cp06	47.29	pv_chr06	16050256
2_08877	cp06	47.29	pv_chr06	16052313
2_19453	cp06	47.29	pv_chr06	16071991
2_54887	cp06	47.29	pv_chr06	16087362
2_09128	cp06	50.66	pv_chr06	16104901
1_0933	cp06	50.66	pv_chr06	16105476
2_28060	cp06	50.66	pv_chr06	16106398
2_46518	cp06	50.46	pv_chr06	16158248
2_34494	cp06	50.46	pv_chr06	16170675
2_37226	cp06	50.46	pv_chr06	16170744
2_22048	cp06	50.46	pv_chr06	16182573
2_06384	cp06	47.29	pv_chr06	16239920
2_17443	cp06	50.46	pv_chr06	16261154
2_30493	cp06	50.46	pv_chr06	16261689
2_15017	cp06	50.46	pv_chr06	16269066
2_15016	cp06	50.46	pv_chr06	16269673
2_49775	cp06	58.9	pv_chr06	16279009
2_06634	cp06	50.46	pv_chr06	16305724
2_44680	cp07	2.48	pv_chr06	16317660
M22887	pl01	122.849	pv_chr06	16319892
M22888	pl01	122.849	pv_chr06	16319892
2_10623	cp06	50.46	pv_chr06	16331006
2_10622	cp06	50.46	pv_chr06	16332235
2_40470	cp09	48.72	pv_chr06	16340679
2_07190	cp06	50.46	pv_chr06	16342342
2_07191	cp06	50.46	pv_chr06	16343182
2_26820	cp03	65.27	pv_chr06	16366220
2_23242	cp06	50.07	pv_chr06	16370189
2_23243	cp06	50.07	pv_chr06	16370594
2_17758	cp06	50.07	pv_chr06	16375071
2_17759	cp06	50.07	pv_chr06	16375394
2_12160	cp11	27.16	pv_chr06	16382034
2_12159	cp11	27.16	pv_chr06	16383199
1_1398	cp11	27.16	pv_chr06	16384796
2_43490	cp11	27.16	pv_chr06	16385093
2_16220	cp06	50.07	pv_chr06	16388368
2_16219	cp06	50.07	pv_chr06	16388607
2_44706	cp06	50.07	pv_chr06	16389557
2_14434	cp06	50.07	pv_chr06	16393303
2_14433	cp06	50.07	pv_chr06	16393898
2_22111	cp06	50.07	pv_chr06	16402350
2_22110	cp06	50.07	pv_chr06	16402858
2_05447	cp06	49.9	pv_chr06	16430092
2_12620	cp06	49.9	pv_chr06	16444673
2_12061	cp06	49.62	pv_chr06	16456286
2_12060	cp06	49.62	pv_chr06	16458723
2_05523	cp06	49.62	pv_chr06	16466112
2_05524	cp06	49.62	pv_chr06	16467918
2_07969	cp06	49.62	pv_chr06	16498678
2_38179	cp06	49.62	pv_chr06	16518051
2_02969	cp06	49.62	pv_chr06	16518323
2_38180	cp06	49.62	pv_chr06	16537079
2_15869	cp06	49.62	pv_chr06	16566597
2_15868	cp06	49.62	pv_chr06	16567198
2_15867	cp06	49.62	pv_chr06	16568027
2_21726	cp06	49.62	pv_chr06	16598969
2_55065	cp06	49.62	pv_chr06	16601885
2_33603	cp06	49.39	pv_chr06	16609240
2_23644	cp06	49.62	pv_chr06	16610707
2_21154	cp06	49.2	pv_chr06	16612441
2_39843	cp06	49.2	pv_chr06	16622098
2_47458	cp06	49.2	pv_chr06	16712014
2_08114	cp06	47.29	pv_chr06	16748236
2_16926	cp06	47.29	pv_chr06	16770011
2_32167	cp06	47.29	pv_chr06	16770159
2_18366	cp06	47.29	pv_chr06	16773167
2_00310	cp06	48.44	pv_chr06	16836399
2_00311	cp06	48.44	pv_chr06	16837220
2_08986	cp11	28.87	pv_chr06	16850986
2_01919	cp06	48.44	pv_chr06	16852831
2_00847	cp06	47.92	pv_chr06	16908669
2_32475	cp06	48.09	pv_chr06	16918346
2_24792	cp06	47.29	pv_chr06	16920292
2_06563	cp06	47.92	pv_chr06	16935706
2_06562	cp06	47.92	pv_chr06	16936014
2_18068	cp06	47.92	pv_chr06	16951693
2_33183	cp06	47.92	pv_chr06	16951889
2_34758	cp06	47.29	pv_chr06	16969339
2_03265	cp06	57.25	pv_chr06	16980429
2_00259	cp06	57.97	pv_chr06	17103272
2_09703	cp06	48.44	pv_chr06	17147454
2_33278	cp06	47.73	pv_chr06	17166223
2_18696	cp06	47.73	pv_chr06	17166570
M24198	pl08	51.75	pv_chr06	17173666
M29799	pl11	10.375	pv_chr06	17190009
2_32101	cp06	47.29	pv_chr06	17215042
2_09952	cp06	47.29	pv_chr06	17215171
2_28929	cp06	47.12	pv_chr06	17222257
M14921	pl08	53.833	pv_chr06	17242008
2_31848	cp08	72.76	pv_chr06	17266841
2_44777	cp04	8.83	pv_chr06	17276601
2_11742	cp06	46.92	pv_chr06	17299854
2_28918	cp06	46.92	pv_chr06	17300193
2_46716	cp08	64.34	pv_chr06	17317145
2_13017	cp06	46.92	pv_chr06	17333915
2_12566	cp06	46.92	pv_chr06	17369170
2_33681	cp06	46.75	pv_chr06	17384234
2_19080	cp06	46.38	pv_chr06	17396572
2_32222	cp06	46.75	pv_chr06	17396725
2_09284	cp06	46.75	pv_chr06	17404716
M5842	pl08	51.75	pv_chr06	17405613
M5843	pl08	51.75	pv_chr06	17405613
2_01647	cp06	46.38	pv_chr06	17429259
2_05466	cp06	47.29	pv_chr06	17468325
2_28630	cp06	46.57	pv_chr06	17483666
2_28629	cp06	46.57	pv_chr06	17484244
2_33331	cp06	46.57	pv_chr06	17485748
M12323	pl08	52.047	pv_chr06	17486224
M12324	pl08	52.047	pv_chr06	17486224
2_03538	cp06	46.57	pv_chr06	17495427
M18380	pl08	51.75	pv_chr06	17495906
M18381	pl08	52.047	pv_chr06	17495906
2_03537	cp06	46.57	pv_chr06	17496086
M18382	pl08	52.047	pv_chr06	17496104
1_0326	cp06	46.38	pv_chr06	17504087
2_23352	cp06	46.38	pv_chr06	17504363
2_31841	cp06	46.38	pv_chr06	17505032
2_23351	cp06	46.38	pv_chr06	17505306
2_23350	cp06	46.38	pv_chr06	17506862
M28658	pl08	51.75	pv_chr06	17531728
2_13596	cp06	45.99	pv_chr06	17541915
2_23674	cp06	45.99	pv_chr06	17550959
2_23675	cp06	45.99	pv_chr06	17551578
2_15517	cp06	45.99	pv_chr06	17580716
2_15516	cp06	45.99	pv_chr06	17581462
2_17471	cp06	46.38	pv_chr06	17630246
2_17470	cp06	46.38	pv_chr06	17631505
2_09884	cp06	46.38	pv_chr06	17638338
2_18750	cp06	46.38	pv_chr06	17671083
2_18749	cp06	45.4	pv_chr06	17671468
2_33236	cp06	46.38	pv_chr06	17676523
2_18487	cp06	46.38	pv_chr06	17676755
2_05184	cp06	46.38	pv_chr06	17687572
2_05183	cp06	46.38	pv_chr06	17689087
2_20932	cp06	46.38	pv_chr06	17693905
2_07078	cp06	46.38	pv_chr06	17732152
2_30192	cp06	46.38	pv_chr06	17755370
2_10170	cp06	46.38	pv_chr06	17762885
2_10171	cp06	46.38	pv_chr06	17764099
M2676	pl03	85.443	pv_chr06	17768864
M2677	pl03	85.443	pv_chr06	17768864
M2678	pl03	85.443	pv_chr06	17768864
M2679	pl03	85.443	pv_chr06	17768864
2_00567	cp06	46.38	pv_chr06	17797453
2_18074	cp06	46.38	pv_chr06	17802567
2_18073	cp06	46.38	pv_chr06	17803181
2_01734	cp06	46.38	pv_chr06	17805397
2_17516	cp06	45.21	pv_chr06	17817709
2_17515	cp06	45.21	pv_chr06	17818386
2_17214	cp06	45.01	pv_chr06	17851532
2_17215	cp06	45.01	pv_chr06	17852093
2_17216	cp06	44.67	pv_chr06	17853112
2_07102	cp05	40.72	pv_chr06	17860156
2_09740	cp06	44.67	pv_chr06	17875221
2_23926	cp06	44.84	pv_chr06	17892259
2_02070	cp06	44.67	pv_chr06	17922848
2_02069	cp06	44.67	pv_chr06	17923172
2_17917	cp06	44.67	pv_chr06	17929118
2_22661	cp06	44.67	pv_chr06	17946127
2_22660	cp06	44.67	pv_chr06	17947793
2_40777	cp06	44.67	pv_chr06	17949906
2_13916	cp06	44.67	pv_chr06	17953742
2_23501	cp06	44.67	pv_chr06	17963666
2_23502	cp06	44.67	pv_chr06	17964446
2_07263	cp06	44.42	pv_chr06	17991563
2_02611	cp06	44.23	pv_chr06	18021208
2_02612	cp06	43.98	pv_chr06	18023761
2_06854	cp06	43.98	pv_chr06	18026561
2_06855	cp06	43.98	pv_chr06	18028235
2_00362	cp06	43.98	pv_chr06	18035869
2_00361	cp06	43.98	pv_chr06	18036148
2_09437	cp06	43.98	pv_chr06	18062115
2_28157	cp06	43.98	pv_chr06	18063265
2_09436	cp06	43.98	pv_chr06	18064519
2_09435	cp06	43.98	pv_chr06	18066138
2_27536	cp06	43.98	pv_chr06	18079996
2_32991	cp06	43.29	pv_chr06	18112765
2_47127	cp06	42.71	pv_chr06	18123036
2_39120	cp04	8.83	pv_chr06	18133744
2_25881	cp06	43.1	pv_chr06	18136663
M2626	pl08	48.773	pv_chr06	18137391
M2627	pl08	48.773	pv_chr06	18137391
2_44229	cp06	43.1	pv_chr06	18139198
M12427	pl08	49.07	pv_chr06	18149341
M3713	pl08	49.666	pv_chr06	18155371
M3714	pl08	49.666	pv_chr06	18155371
M3711	pl08	49.666	pv_chr06	18155701
M3712	pl08	49.666	pv_chr06	18155701
M14037	pl08	49.963	pv_chr06	18158269
M14038	pl08	49.963	pv_chr06	18158269
M16245	pl08	51.452	pv_chr06	18159592
2_13864	cp06	20.84	pv_chr06	18159676
2_16771	cp06	43.1	pv_chr06	18164977
M18263	pl08	49.07	pv_chr06	18168350
M18264	pl08	49.07	pv_chr06	18168535
2_07920	cp06	43.1	pv_chr06	18172769
2_00753	cp06	43.1	pv_chr06	18177860
2_00752	cp06	42.71	pv_chr06	18182200
2_17339	cp06	43.1	pv_chr06	18195594
2_12880	cp06	42.71	pv_chr06	18208857
2_12881	cp06	43.1	pv_chr06	18211683
2_23006	cp06	42.71	pv_chr06	18256838
2_44864	cp06	42.71	pv_chr06	18276389
2_24345	cp06	41.95	pv_chr06	18333688
2_23474	cp06	41.95	pv_chr06	18347631
2_23475	cp06	41.95	pv_chr06	18348149
2_34725	cp06	41.95	pv_chr06	18348299
2_32502	cp06	41.95	pv_chr06	18355493
2_34312	cp06	41.95	pv_chr06	18364549
2_20639	cp06	41.95	pv_chr06	18371404
2_20638	cp06	42.54	pv_chr06	18371779
2_09855	cp06	42.71	pv_chr06	18378692
2_51836	cp06	41.95	pv_chr06	18380739
2_22539	cp06	42.54	pv_chr06	18387751
2_55214	cp06	41.95	pv_chr06	18392042
2_19590	cp06	42.71	pv_chr06	18400802
2_51265	cp06	42.71	pv_chr06	18407999
2_32468	cp06	42.15	pv_chr06	18428916
2_23679	cp06	41.95	pv_chr06	18445787
2_23678	cp06	41.95	pv_chr06	18446094
M10317	pl06	47.371	pv_chr06	18458427
2_19183	cp06	41.95	pv_chr06	18478407
2_19375	cp06	41.95	pv_chr06	18478627
2_06899	cp06	41.95	pv_chr06	18483723
M23860	pl02	32.943	pv_chr06	18543467
M29564	pl02	14.954	pv_chr06	18545926
M29565	pl02	14.954	pv_chr06	18545926
M29566	pl02	14.954	pv_chr06	18545926
2_23696	cp06	41.75	pv_chr06	18607024
1_1043	cp06	41.23	pv_chr06	18607298
2_31899	cp06	41.23	pv_chr06	18607298
2_23695	cp06	41.58	pv_chr06	18610125
2_06786	cp06	41.41	pv_chr06	18626896
2_06785	cp06	41.41	pv_chr06	18628271
2_13063	cp06	41.41	pv_chr06	18633082
M9084	pl09	30.445	pv_chr06	18635721
2_09411	cp06	41.23	pv_chr06	18640340
2_00444	cp06	41.23	pv_chr06	18648356
2_00443	cp06	41.23	pv_chr06	18648606
2_10698	cp06	41.23	pv_chr06	18661116
1_0541	cp06	41.23	pv_chr06	18662019
2_22080	cp06	41.23	pv_chr06	18667625
2_22081	cp06	41.23	pv_chr06	18668130
2_08543	cp06	42.71	pv_chr06	18685108
2_08542	cp06	42.71	pv_chr06	18686854
2_41766	cp06	41.23	pv_chr06	18691010
2_06302	cp06	41.23	pv_chr06	18691468
2_25540	cp09	15.61	pv_chr06	18709679
2_03078	cp10	42.37	pv_chr06	18747680
2_13967	cp06	41.23	pv_chr06	18754718
2_13966	cp06	41.23	pv_chr06	18755203
2_01763	cp06	41.23	pv_chr06	18772176
2_01764	cp06	41.23	pv_chr06	18773510
2_28392	cp04	0	pv_chr06	18790807
2_34741	cp03	70.8	pv_chr06	18840876
2_34080	cp06	40.41	pv_chr06	18885268
2_32341	cp01	31.78	pv_chr06	18891588
M4941	pl08	45.905	pv_chr06	18894766
2_20359	cp06	40.58	pv_chr06	18895722
2_31195	cp06	40.58	pv_chr06	18896492
2_11929	cp06	40.58	pv_chr06	18900865
2_38481	cp05	44.62	pv_chr06	18906882
2_08456	cp06	40.58	pv_chr06	18917920
2_22395	cp06	40.58	pv_chr06	18932633
2_33555	cp06	40.58	pv_chr06	18932728
2_11768	cp06	46.38	pv_chr06	18961289
2_02068	cp06	40.41	pv_chr06	18976545
2_32519	cp06	40.41	pv_chr06	18991876
2_16999	cp06	39.26	pv_chr06	19095059
2_17000	cp06	39.26	pv_chr06	19095758
2_06826	cp06	39.26	pv_chr06	19110666
M16304	pl10	47.364	pv_chr06	19135254
M16305	pl10	47.364	pv_chr06	19135254
M16306	pl10	47.364	pv_chr06	19135254
M16307	pl10	47.364	pv_chr06	19135254
2_50327	cp06	39.26	pv_chr06	19140421
2_33246	cp06	39.26	pv_chr06	19144996
M23726	pl08	44.715	pv_chr06	19155636
2_24218	cp06	38.98	pv_chr06	19170425
2_36318	cp06	38.98	pv_chr06	19172413
2_17184	cp06	38.98	pv_chr06	19191804
M5679	pl08	48.049	pv_chr06	19211122
M5680	pl08	45.905	pv_chr06	19211122
2_28457	cp06	38.98	pv_chr06	19213035
2_33796	cp06	38.56	pv_chr06	19226104
2_53416	cp06	38.56	pv_chr06	19226363
2_22139	cp06	38.76	pv_chr06	19240979
2_13163	cp06	38.56	pv_chr06	19247040
2_19886	cp06	38.56	pv_chr06	19250949
2_47644	cp06	38.56	pv_chr06	19252156
2_10605	cp06	38.39	pv_chr06	19262152
2_08104	cp06	38.39	pv_chr06	19282810
2_08103	cp06	38.39	pv_chr06	19283858
2_41407	cp08	40.02	pv_chr06	19305483
M26116	pl10	50.052	pv_chr06	19307246
M26118	pl10	50.052	pv_chr06	19307246
2_45561	cp06	38.39	pv_chr06	19366314
2_29378	cp06	37.84	pv_chr06	19482264
M16756	pl08	41.738	pv_chr06	19496210
2_17976	cp06	37.57	pv_chr06	19504364
M5916	pl08	52.345	pv_chr06	19509978
2_14754	cp06	37.84	pv_chr06	19513918
2_14755	cp06	37.57	pv_chr06	19514723
M11186	pl08	49.666	pv_chr06	19514740
2_20876	cp06	37.84	pv_chr06	19523104
2_13443	cp06	37.57	pv_chr06	19529055
2_24255	cp06	37.57	pv_chr06	19536119
2_27574	cp06	37.57	pv_chr06	19555782
2_24064	cp06	37.38	pv_chr06	19572539
2_24063	cp06	37.38	pv_chr06	19573455
2_13342	cp06	37.38	pv_chr06	19581492
2_13341	cp06	37.38	pv_chr06	19582378
2_30352	cp06	37.57	pv_chr06	19595210
2_16760	cp06	37.57	pv_chr06	19597511
2_03356	cp07	45.69	pv_chr06	19606375
2_12265	cp07	45.87	pv_chr06	19609765
2_29082	cp07	45.87	pv_chr06	19610012
M1702	pl08	42.929	pv_chr06	19613341
2_16731	cp06	37.57	pv_chr06	19618141
2_16732	cp06	37.57	pv_chr06	19618428
2_19723	cp06	37.57	pv_chr06	19631862
2_02807	cp06	37.57	pv_chr06	19639314
2_20882	cp06	37.57	pv_chr06	19660814
2_20883	cp06	37.57	pv_chr06	19661419
2_06045	cp06	37.57	pv_chr06	19673625
2_06046	cp06	37.84	pv_chr06	19673904
2_14638	cp06	37.84	pv_chr06	19683338
2_00181	cp06	37.57	pv_chr06	19712246
2_00182	cp06	37.57	pv_chr06	19712623
2_00179	cp06	36.5	pv_chr06	19727129
2_42609	cp06	21.72	pv_chr06	19787938
2_01613	cp06	36.5	pv_chr06	19791082
M2858	pl08	42.036	pv_chr06	19809768
2_01614	cp06	36.5	pv_chr06	19811330
2_25140	cp06	36.5	pv_chr06	19813806
2_01612	cp06	36.5	pv_chr06	19815156
2_24349	cp06	36.5	pv_chr06	19841060
2_24350	cp06	36.5	pv_chr06	19843136
M12073	pl08	41.143	pv_chr06	19848916
2_02446	cp06	36.5	pv_chr06	19852469
2_02449	cp06	36.5	pv_chr06	19858805
2_23192	cp06	36.5	pv_chr06	19866301
2_23191	cp06	36.5	pv_chr06	19866678
2_18816	cp06	36.5	pv_chr06	19873665
M14494	pl08	37.668	pv_chr06	19886098
2_10381	cp06	36.5	pv_chr06	19886345
2_21141	cp06	36.5	pv_chr06	19899600
2_21140	cp06	36.5	pv_chr06	19900067
2_09309	cp06	36.5	pv_chr06	19902688
2_09308	cp06	36.5	pv_chr06	19903387
2_51692	cp06	36.5	pv_chr06	19904699
M6635	pl08	41.441	pv_chr06	19925852
2_23024	cp06	36.25	pv_chr06	19931690
2_21905	cp06	36.25	pv_chr06	19966222
2_18483	cp06	36.25	pv_chr06	19969482
2_34511	cp03	31.45	pv_chr06	19983437
2_33182	cp06	36.25	pv_chr06	19998887
2_10649	cp06	36	pv_chr06	20018955
2_22235	cp06	35.3	pv_chr06	20037394
2_22236	cp06	35.3	pv_chr06	20037930
M15522	pl08	37.668	pv_chr06	20039365
2_27404	cp06	35.3	pv_chr06	20046618
2_07293	cp06	35.3	pv_chr06	20062904
2_07291	cp06	35.3	pv_chr06	20064345
M1432	pl08	40.548	pv_chr06	20082312
2_50230	cp06	35.5	pv_chr06	20082322
M1433	pl08	40.548	pv_chr06	20082415
2_37171	cp06	35.5	pv_chr06	20086321
2_30427	cp06	35.5	pv_chr06	20086436
2_12315	cp06	35.3	pv_chr06	20104713
2_10060	cp06	35.3	pv_chr06	20130598
M20084	pl08	41.441	pv_chr06	20135833
2_39442	cp06	35.3	pv_chr06	20142696
2_16418	cp06	35.5	pv_chr06	20142976
1_0522	cp06	35.3	pv_chr06	20143635
2_16417	cp06	35.5	pv_chr06	20143948
2_16416	cp06	35.3	pv_chr06	20145595
2_16415	cp06	35.3	pv_chr06	20148150
M10260	pl08	38.263	pv_chr06	20150509
2_22104	cp06	35.3	pv_chr06	20151170
2_22103	cp06	35.3	pv_chr06	20151403
2_10762	cp06	35.3	pv_chr06	20153670
2_10763	cp06	35.5	pv_chr06	20154717
M9440	pl08	41.441	pv_chr06	20156794
M11784	pl08	40.548	pv_chr06	20157820
2_07566	cp06	35.3	pv_chr06	20164367
M5839	pl08	41.143	pv_chr06	20166744
2_07567	cp06	35.5	pv_chr06	20166822
2_04484	cp06	35.5	pv_chr06	20179064
2_07192	cp06	35.3	pv_chr06	20185503
2_07193	cp06	35.5	pv_chr06	20185875
M10579	pl08	41.143	pv_chr06	20212796
M13267	pl08	41.143	pv_chr06	20213030
M13268	pl08	41.143	pv_chr06	20213030
M13269	pl08	41.143	pv_chr06	20213030
1_1042	cp06	35.3	pv_chr06	20218468
2_09222	cp06	35.3	pv_chr06	20220420
2_29085	cp06	35.3	pv_chr06	20233488
2_12275	cp06	35.3	pv_chr06	20234083
1_0880	cp06	35.3	pv_chr06	20237325
2_12274	cp06	35.3	pv_chr06	20239445
2_33094	cp06	35.3	pv_chr06	20243996
2_19766	cp06	35.3	pv_chr06	20246084
2_15563	cp06	35.3	pv_chr06	20250805
2_15564	cp06	35.3	pv_chr06	20251898
2_20152	cp06	35.3	pv_chr06	20257554
2_20151	cp06	35.3	pv_chr06	20258214
2_14883	cp06	35.3	pv_chr06	20260774
2_14884	cp06	35.3	pv_chr06	20261205
1_0975	cp06	34.92	pv_chr06	20264923
2_11862	cp06	34.92	pv_chr06	20274291
2_11863	cp06	34.92	pv_chr06	20275686
2_13793	cp06	34.92	pv_chr06	20276927
2_13794	cp06	34.92	pv_chr06	20278016
2_27938	cp02	6.49	pv_chr06	20281395
2_01259	cp06	34.92	pv_chr06	20290265
2_01258	cp06	34.92	pv_chr06	20290888
2_10188	cp06	34.92	pv_chr06	20295900
2_10187	cp06	34.92	pv_chr06	20296587
2_19484	cp06	34.92	pv_chr06	20299179
M21673	pl08	39.454	pv_chr06	20304255
2_33821	cp06	34.67	pv_chr06	20317493
2_03500	cp06	34.92	pv_chr06	20319083
2_14093	cp06	34.67	pv_chr06	20338832
2_14092	cp06	34.67	pv_chr06	20339737
2_24202	cp06	34.67	pv_chr06	20346026
2_32511	cp06	34.67	pv_chr06	20361283
2_31855	cp06	34.67	pv_chr06	20378314
2_13071	cp06	34.42	pv_chr06	20434259
2_13072	cp06	34.42	pv_chr06	20435136
2_21015	cp06	34.42	pv_chr06	20445214
2_21014	cp06	34.42	pv_chr06	20445493
M25102	pl03	64.163	pv_chr06	20480969
M29318	pl02	86.044	pv_chr06	20483934
M29319	pl02	86.044	pv_chr06	20483934
M29320	pl02	86.044	pv_chr06	20483934
2_07208	cp06	34.42	pv_chr06	20526305
2_13208	cp06	34.42	pv_chr06	20533518
2_29339	cp06	34.42	pv_chr06	20537060
2_20013	cp06	34.41	pv_chr06	20562598
M20636	pl01	54.798	pv_chr06	20580856
2_25513	cp08	29.94	pv_chr06	20591686
2_23564	cp04	14.88	pv_chr06	20594625
2_12572	cp06	34.27	pv_chr06	20604544
2_27644	cp06	34.27	pv_chr06	20615181
2_47470	cp06	34.27	pv_chr06	20623201
2_01856	cp04	10.67	pv_chr06	20646871
2_53399	cp06	34.06	pv_chr06	20656721
2_19516	cp06	33.61	pv_chr06	20681593
2_02265	cp06	33.61	pv_chr06	20687916
2_02264	cp06	33.61	pv_chr06	20688507
2_04615	cp06	33.61	pv_chr06	20753637
2_04616	cp06	33.61	pv_chr06	20754103
2_51590	cp06	32.8	pv_chr06	20766858
2_11882	cp06	33.61	pv_chr06	20807208
2_16284	cp06	32.8	pv_chr06	20822963
2_16285	cp06	32.8	pv_chr06	20824053
2_14804	cp06	33.61	pv_chr06	20864124
2_02093	cp06	33.61	pv_chr06	20888665
2_02094	cp06	33.61	pv_chr06	20889918
2_02089	cp06	32.8	pv_chr06	20895775
2_02090	cp06	33.61	pv_chr06	20896261
2_02091	cp06	33.61	pv_chr06	20898351
2_02092	cp06	33.61	pv_chr06	20898866
1_0706	cp06	33.61	pv_chr06	20908056
2_15380	cp06	33.61	pv_chr06	20912498
2_29682	cp07	7.86	pv_chr06	20928798
2_04342	cp06	33.61	pv_chr06	20947754
2_52177	cp06	33.61	pv_chr06	20950064
2_00942	cp06	33.61	pv_chr06	20967802
2_17440	cp07	11.22	pv_chr06	20995096
2_00945	cp06	32.8	pv_chr06	21003340
2_32532	cp07	11.22	pv_chr06	21021069
2_42405	cp07	11.22	pv_chr06	21028101
2_10363	cp06	33.61	pv_chr06	21028424
M3377	pl08	40.25	pv_chr06	21029659
2_22060	cp06	33.61	pv_chr06	21058992
2_15876	cp06	33.61	pv_chr06	21067201
2_14025	cp06	33.61	pv_chr06	21075267
2_29614	cp06	33.61	pv_chr06	21080714
2_01393	cp06	33.61	pv_chr06	21087738
2_01395	cp06	33.61	pv_chr06	21101972
2_01394	cp06	33.61	pv_chr06	21102775
2_10211	cp06	33.61	pv_chr06	21109083
2_28414	cp06	33.61	pv_chr06	21109472
2_10212	cp06	33.61	pv_chr06	21110357
2_28415	cp06	33.61	pv_chr06	21112221
2_00363	cp06	32.8	pv_chr06	21122529
2_24589	cp06	32.8	pv_chr06	21123221
2_00364	cp06	33.02	pv_chr06	21124516
2_00365	cp06	33.61	pv_chr06	21128264
2_22678	cp06	33.61	pv_chr06	21133326
2_29668	cp01	47.45	pv_chr06	21134508
2_04074	cp06	33.61	pv_chr06	21145020
2_04073	cp06	33.61	pv_chr06	21146294
1_0943	cp06	33.61	pv_chr06	21147679
2_04076	cp06	33.61	pv_chr06	21147791
2_04075	cp06	33.61	pv_chr06	21148627
2_18982	cp06	33.61	pv_chr06	21151954
2_28355	cp06	33.61	pv_chr06	21159205
2_19145	cp06	32.45	pv_chr06	21164790
2_47416	cp06	32.08	pv_chr06	21185260
2_04262	cp06	31.9	pv_chr06	21211418
2_04261	cp06	31.9	pv_chr06	21212924
M14893	pl08	38.263	pv_chr06	21217734
2_12110	cp06	31.9	pv_chr06	21219259
2_12109	cp06	31.9	pv_chr06	21221137
2_22979	cp06	31.9	pv_chr06	21222268
M1526	pl08	37.966	pv_chr06	21229595
M1527	pl08	37.966	pv_chr06	21229595
M1528	pl08	38.263	pv_chr06	21229748
M1529	pl08	38.263	pv_chr06	21229748
M7595	pl08	37.668	pv_chr06	21230031
M7596	pl08	37.371	pv_chr06	21230158
M7597	pl08	37.668	pv_chr06	21230158
2_05723	cp06	31.9	pv_chr06	21238276
2_26847	cp06	31.9	pv_chr06	21242871
2_33582	cp06	31.9	pv_chr06	21264159
M20310	pl08	37.966	pv_chr06	21266636
2_21417	cp06	31.9	pv_chr06	21266891
M10203	pl08	38.263	pv_chr06	21273047
M10204	pl08	38.263	pv_chr06	21273047
M14154	pl08	38.263	pv_chr06	21274026
2_01262	cp06	31.72	pv_chr06	21281572
M23296	pl08	37.668	pv_chr06	21284041
2_24942	cp06	31.16	pv_chr06	21302227
2_01199	cp06	31.16	pv_chr06	21303855
2_24943	cp06	31.16	pv_chr06	21304243
2_01200	cp06	31.16	pv_chr06	21305878
2_05361	cp06	31.16	pv_chr06	21307320
M3975	pl08	33.542	pv_chr06	21307766
M3976	pl08	33.542	pv_chr06	21307766
M3977	pl08	33.542	pv_chr06	21307885
M3978	pl08	33.542	pv_chr06	21307885
2_05362	cp06	31.16	pv_chr06	21308477
M14348	pl08	38.263	pv_chr06	21310409
2_05515	cp06	31.16	pv_chr06	21329128
M106	pl08	38.263	pv_chr06	21334852
2_06806	cp06	31.72	pv_chr06	21341893
2_47897	cp01	42.12	pv_chr06	21342465
2_06807	cp06	30.95	pv_chr06	21344257
2_15489	cp06	30.95	pv_chr06	21350981
M17576	pl08	37.668	pv_chr06	21356893
M17895	pl08	38.263	pv_chr06	21358771
M48	pl08	37.966	pv_chr06	21379372
M49	pl08	37.966	pv_chr06	21379372
2_12664	cp06	30.95	pv_chr06	21424424
M19719	pl08	36.775	pv_chr06	21432563
M19720	pl08	36.775	pv_chr06	21432563
M19721	pl08	36.775	pv_chr06	21432563
M19722	pl08	36.775	pv_chr06	21432563
2_05755	cp06	30.95	pv_chr06	21439403
2_32241	cp06	30.95	pv_chr06	21441026
2_19589	cp06	30.95	pv_chr06	21441230
M4523	pl08	38.263	pv_chr06	21443321
M10921	pl08	37.966	pv_chr06	21447848
2_30874	cp06	30.95	pv_chr06	21453015
M10384	pl08	40.25	pv_chr06	21458287
M10385	pl08	39.454	pv_chr06	21458287
M4034	pl08	38.263	pv_chr06	21460452
2_02171	cp06	31.16	pv_chr06	21460481
2_02170	cp06	30.95	pv_chr06	21464742
2_02169	cp06	31.16	pv_chr06	21465110
2_02468	cp06	30.95	pv_chr06	21488731
2_02467	cp06	30.95	pv_chr06	21489767
2_44887	cp10	46.34	pv_chr06	21490118
2_52837	cp06	30.95	pv_chr06	21501376
2_34712	cp06	30.95	pv_chr06	21510327
2_25702	cp06	30.95	pv_chr06	21511373
2_49230	cp06	30.95	pv_chr06	21540869
2_17995	cp06	30.95	pv_chr06	21550932
2_04841	cp06	30.95	pv_chr06	21565511
2_12804	cp06	30.95	pv_chr06	21575298
2_12805	cp06	30.95	pv_chr06	21575555
2_11737	cp06	30.95	pv_chr06	21583894
1_1298	cp06	30.7	pv_chr06	21674018
2_21638	cp06	30.7	pv_chr06	21689393
2_03270	cp06	30.51	pv_chr06	21720319
2_16826	cp06	30.76	pv_chr06	21780832
M11865	pl03	94.181	pv_chr06	21821752
M11869	pl03	94.777	pv_chr06	21821752
2_52436	cp09	47.6	pv_chr06	21821990
M12265	pl05	55.888	pv_chr06	21822040
M15410	pl06	53.512	pv_chr06	21822054
M15411	pl06	53.087	pv_chr06	21822054
M15412	pl06	53.087	pv_chr06	21822054
M15413	pl06	53.512	pv_chr06	21822054
M15414	pl06	53.087	pv_chr06	21822054
M20208	pl02	47.766	pv_chr06	21822058
M27073	pl06	95.957	pv_chr06	21822855
M27074	pl06	95.957	pv_chr06	21822855
M10223	pl02	45.683	pv_chr06	21823338
M11495	pl01	32.335	pv_chr06	21823651
M11496	pl01	34.181	pv_chr06	21823651
M8855	pl03	64.461	pv_chr06	21823661
M19213	pl01	57.476	pv_chr06	21823930
M24302	pl01	37.464	pv_chr06	21824597
M18105	pl05	43.922	pv_chr06	21824598
M18567	pl09	44.98	pv_chr06	21824598
M10625	pl08	74.514	pv_chr06	21845597
M10626	pl08	74.514	pv_chr06	21845597
M10627	pl08	74.514	pv_chr06	21845827
M10628	pl08	74.514	pv_chr06	21845827
2_04508	cp06	31.16	pv_chr06	21852486
2_04509	cp06	31.16	pv_chr06	21853584
2_19384	cp06	30.95	pv_chr06	21867282
2_34291	cp06	30.95	pv_chr06	21871970
2_38077	cp06	30.95	pv_chr06	21876302
M15518	pl08	38.263	pv_chr06	21881689
M15519	pl08	38.263	pv_chr06	21881846
2_21673	cp06	30.95	pv_chr06	21881881
M589	pl08	38.263	pv_chr06	21907207
2_33242	cp06	29.63	pv_chr06	21950548
2_45370	cp06	29.63	pv_chr06	21953913
1_1367	cp06	29.63	pv_chr06	21956271
2_52362	cp06	29.63	pv_chr06	21971920
2_21737	cp06	29.63	pv_chr06	21973121
2_41322	cp03	93.72	pv_chr06	21995681
2_25422	cp06	29.19	pv_chr06	22031199
2_26344	cp09	42.22	pv_chr06	22055664
2_49004	cp01	49.56	pv_chr06	22056172
2_22092	cp06	29.04	pv_chr06	22087444
2_14951	cp06	29.04	pv_chr06	22098880
2_29901	cp06	29.04	pv_chr06	22102453
2_20147	cp06	29.04	pv_chr06	22104014
2_26219	cp06	29.04	pv_chr06	22108753
2_18462	cp06	29.04	pv_chr06	22115782
2_33235	cp06	29.04	pv_chr06	22115808
2_24272	cp06	28.85	pv_chr06	22155029
2_36324	cp06	28.32	pv_chr06	22157513
2_34104	cp06	28.85	pv_chr06	22160324
2_38885	cp06	28.32	pv_chr06	22185677
2_38884	cp06	28.32	pv_chr06	22196027
2_52980	cp03	48.7	pv_chr06	22203147
2_09261	cp06	28.32	pv_chr06	22205664
2_09262	cp06	28.32	pv_chr06	22208702
2_18428	cp06	28.32	pv_chr06	22260065
2_08221	cp06	28.63	pv_chr06	22287827
2_10286	cp06	28.32	pv_chr06	22293806
2_41352	cp06	28.32	pv_chr06	22295842
2_29994	cp06	28.63	pv_chr06	22316914
2_29993	cp06	28.63	pv_chr06	22319833
2_38839	cp06	28.32	pv_chr06	22340964
2_38838	cp06	28.32	pv_chr06	22343506
2_07901	cp06	28.32	pv_chr06	22361448
2_02273	cp06	28.63	pv_chr06	22390559
2_19007	cp06	28.63	pv_chr06	22398665
2_33326	cp06	28.63	pv_chr06	22398815
2_00530	cp06	28.32	pv_chr06	22414086
2_22684	cp06	28.32	pv_chr06	22455895
2_31731	cp06	28.32	pv_chr06	22456659
2_13896	cp06	28.32	pv_chr06	22461293
2_13897	cp06	28.32	pv_chr06	22461576
2_24371	cp06	28.06	pv_chr06	22471806
2_24370	cp06	28.06	pv_chr06	22472240
2_29834	cp06	28.32	pv_chr06	22484281
2_17362	cp06	28.32	pv_chr06	22491352
2_12389	cp06	28.32	pv_chr06	22496439
2_12388	cp06	28.32	pv_chr06	22497085
2_12391	cp06	28.06	pv_chr06	22506891
2_12390	cp06	28.32	pv_chr06	22507168
2_15693	cp06	28.06	pv_chr06	22512399
2_15692	cp06	28.06	pv_chr06	22512992
2_13666	cp06	28.06	pv_chr06	22520067
2_13667	cp06	28.06	pv_chr06	22520884
2_22268	cp06	28.06	pv_chr06	22522606
2_22267	cp06	28.06	pv_chr06	22523040
2_13664	cp06	28.06	pv_chr06	22525382
2_13665	cp06	28.06	pv_chr06	22525703
2_24818	cp06	28.06	pv_chr06	22527512
2_24817	cp06	28.06	pv_chr06	22528624
2_18481	cp06	28.32	pv_chr06	22529214
2_00909	cp06	28.06	pv_chr06	22536912
2_23414	cp06	27.88	pv_chr06	22547379
2_23413	cp06	27.88	pv_chr06	22548369
M14281	pl01	34.181	pv_chr06	22549438
2_00810	cp06	27.88	pv_chr06	22551219
2_24778	cp06	27.88	pv_chr06	22552988
2_00808	cp06	27.88	pv_chr06	22556595
2_00809	cp06	27.88	pv_chr06	22557887
2_08161	cp06	27.88	pv_chr06	22562161
2_08162	cp06	27.88	pv_chr06	22565428
2_08160	cp06	27.88	pv_chr06	22569383
2_16764	cp06	26.77	pv_chr06	22574683
2_16763	cp06	26.77	pv_chr06	22575192
2_17533	cp06	26.77	pv_chr06	22591807
2_17534	cp06	27.88	pv_chr06	22592223
2_18249	cp06	26.77	pv_chr06	22594906
2_18248	cp06	26.77	pv_chr06	22595772
2_08453	cp06	26.77	pv_chr06	22605974
2_27842	cp06	26.77	pv_chr06	22606552
2_12669	cp06	27.88	pv_chr06	22612553
2_12670	cp06	27.88	pv_chr06	22612710
2_12574	cp06	27.88	pv_chr06	22619434
2_15304	cp06	27.88	pv_chr06	22628390
2_15303	cp06	27.88	pv_chr06	22630271
2_05356	cp06	27.35	pv_chr06	22634802
2_26723	cp06	26.77	pv_chr06	22636107
2_05358	cp06	26.77	pv_chr06	22640217
2_05357	cp06	26.77	pv_chr06	22641187
2_09864	cp06	27.35	pv_chr06	22646073
2_09863	cp06	27.35	pv_chr06	22647416
2_18118	cp06	27.35	pv_chr06	22649101
2_18119	cp06	27.35	pv_chr06	22649322
2_18120	cp06	27.35	pv_chr06	22652359
2_18121	cp06	26.77	pv_chr06	22652696
2_06675	cp06	27.35	pv_chr06	22670687
2_06674	cp06	26.77	pv_chr06	22671710
2_02814	cp06	27.35	pv_chr06	22701045
2_02813	cp06	26.77	pv_chr06	22703231
2_18928	cp06	27.57	pv_chr06	22714595
2_20810	cp06	26.77	pv_chr06	22721329
2_20811	cp06	27.35	pv_chr06	22721794
2_21320	cp06	26.77	pv_chr06	22740277
2_21319	cp06	27.57	pv_chr06	22740901
2_14982	cp06	27.35	pv_chr06	22754583
2_29914	cp06	27.35	pv_chr06	22761571
2_02029	cp06	27.35	pv_chr06	22761710
2_02030	cp06	27.35	pv_chr06	22762002
2_02031	cp06	27.35	pv_chr06	22763024
2_02032	cp06	27.35	pv_chr06	22764621
2_03838	cp06	27.35	pv_chr06	22773310
2_03837	cp06	27.35	pv_chr06	22775988
2_02556	cp06	27.35	pv_chr06	22779198
2_02557	cp06	27.35	pv_chr06	22779913
2_21878	cp06	27.35	pv_chr06	22787342
2_21879	cp06	27.35	pv_chr06	22787692
2_14732	cp06	27.35	pv_chr06	22795626
2_14731	cp06	27.88	pv_chr06	22796558
2_16117	cp06	27.88	pv_chr06	22805339
2_16118	cp06	27.35	pv_chr06	22806716
2_08639	cp06	27.35	pv_chr06	22816696
2_08638	cp06	27.88	pv_chr06	22819742
2_27240	cp06	27.35	pv_chr06	22823252
2_45174	cp06	27.88	pv_chr06	22824403
M3360	pl03	64.461	pv_chr06	22829969
M27689	pl08	57.414	pv_chr06	22829979
M27690	pl08	57.414	pv_chr06	22829979
2_06748	cp06	27.35	pv_chr06	22863959
2_06749	cp06	27.35	pv_chr06	22864606
2_06750	cp06	27.88	pv_chr06	22876555
2_06751	cp06	27.35	pv_chr06	22877874
2_06752	cp06	27.88	pv_chr06	22879545
2_10782	cp06	27.35	pv_chr06	22882709
2_10781	cp06	27.35	pv_chr06	22886225
2_10783	cp06	27.88	pv_chr06	22891688
2_15306	cp06	27.88	pv_chr06	22895302
2_15802	cp06	27.88	pv_chr06	22898669
2_15801	cp06	27.88	pv_chr06	22901798
2_31369	cp06	27.88	pv_chr06	22906924
2_21055	cp06	27.88	pv_chr06	22907313
2_17079	cp06	26.77	pv_chr06	22912071
2_17080	cp06	27.35	pv_chr06	22914221
2_21715	cp06	27.35	pv_chr06	22919099
2_21714	cp06	27.35	pv_chr06	22919345
2_21439	cp06	27.35	pv_chr06	22929202
M2337	pl08	31.757	pv_chr06	22942721
2_20574	cp06	27.35	pv_chr06	22942750
2_31259	cp06	27.18	pv_chr06	22943664
2_03087	cp06	27.88	pv_chr06	22973386
2_03086	cp06	27.88	pv_chr06	22974605
M8946	pl08	31.161	pv_chr06	22987533
2_20578	cp06	26.77	pv_chr06	22993599
2_20577	cp06	26.77	pv_chr06	22994419
2_08292	cp06	26.77	pv_chr06	23008112
2_27795	cp06	26.77	pv_chr06	23008572
2_13091	cp06	26.77	pv_chr06	23012812
2_13090	cp06	26.77	pv_chr06	23013153
2_23086	cp06	26.77	pv_chr06	23014485
2_23085	cp06	26.77	pv_chr06	23015228
2_29500	cp06	26.77	pv_chr06	23022504
2_13663	cp06	26.77	pv_chr06	23023447
2_06782	cp06	26.77	pv_chr06	23032494
M9236	pl08	32.649	pv_chr06	23034756
2_23648	cp06	26.77	pv_chr06	23057529
2_23647	cp06	26.77	pv_chr06	23057945
M768	pl08	31.161	pv_chr06	23060827
M769	pl08	31.161	pv_chr06	23060827
M770	pl08	31.161	pv_chr06	23060827
2_16150	cp06	26.77	pv_chr06	23066715
2_16149	cp06	26.77	pv_chr06	23069063
M13644	pl08	32.352	pv_chr06	23069479
2_11893	cp06	26.77	pv_chr06	23073386
2_11894	cp06	26.77	pv_chr06	23073701
2_30820	cp06	18.97	pv_chr06	23074725
1_0760	cp06	26.77	pv_chr06	23079121
2_18930	cp06	26.77	pv_chr06	23079183
2_18929	cp06	26.77	pv_chr06	23079488
2_02027	cp06	26.36	pv_chr06	23090763
2_02028	cp06	26.36	pv_chr06	23091257
2_02026	cp06	26.36	pv_chr06	23104014
M4136	pl08	32.352	pv_chr06	23109084
2_02025	cp06	26.36	pv_chr06	23109570
M10722	pl08	32.649	pv_chr06	23112931
M10723	pl08	32.649	pv_chr06	23112931
M10721	pl08	32.649	pv_chr06	23113175
M25132	pl08	31.161	pv_chr06	23113542
M11190	pl08	32.649	pv_chr06	23120784
M11191	pl08	32.649	pv_chr06	23120784
M11188	pl08	32.649	pv_chr06	23120936
M11189	pl08	32.649	pv_chr06	23120936
2_29565	cp06	26.36	pv_chr06	23121157
2_27887	cp06	26.36	pv_chr06	23131690
2_08593	cp06	26.36	pv_chr06	23131969
M6283	pl08	32.649	pv_chr06	23132019
M6284	pl08	32.649	pv_chr06	23132019
2_41355	cp06	55.39	pv_chr06	23156110
2_34413	cp06	26.77	pv_chr06	23207716
2_05847	cp06	26.77	pv_chr06	23212919
2_05846	cp06	26.77	pv_chr06	23213326
2_14694	cp06	26.77	pv_chr06	23217177
2_01052	cp06	26.77	pv_chr06	23220242
2_01051	cp06	26.77	pv_chr06	23221620
2_17268	cp06	26.77	pv_chr06	23231202
2_38692	cp06	26.77	pv_chr06	23238889
2_07646	cp06	26.77	pv_chr06	23254456
2_03517	cp06	26.77	pv_chr06	23263765
2_25968	cp06	26.77	pv_chr06	23274913
2_03519	cp06	26.77	pv_chr06	23278516
M7274	pl08	36.052	pv_chr06	23299103
M10589	pl08	32.352	pv_chr06	23299212
M10588	pl08	32.352	pv_chr06	23299478
2_08966	cp06	26.36	pv_chr06	23300316
2_55095	cp06	26.36	pv_chr06	23301309
M17088	pl08	32.352	pv_chr06	23301371
2_08967	cp06	26.36	pv_chr06	23301644
2_08065	cp06	26.36	pv_chr06	23318164
1_1080	cp06	26.36	pv_chr06	23318667
2_08066	cp06	26.77	pv_chr06	23320018
2_14399	cp06	26.36	pv_chr06	23327786
2_14398	cp06	26.58	pv_chr06	23329729
M2338	pl08	31.757	pv_chr06	23330221
M2339	pl08	31.757	pv_chr06	23330221
2_21338	cp06	26.36	pv_chr06	23334843
2_21337	cp06	26.77	pv_chr06	23335887
M24936	pl08	37.966	pv_chr06	23336904
M22573	pl08	32.649	pv_chr06	23341891
M16630	pl08	31.757	pv_chr06	23353020
M16631	pl08	31.757	pv_chr06	23353020
M511	pl08	31.757	pv_chr06	23353457
M510	pl08	31.757	pv_chr06	23353720
2_10572	cp06	26.36	pv_chr06	23377105
M9424	pl08	29.971	pv_chr06	23378284
M9425	pl08	29.971	pv_chr06	23378284
2_10573	cp06	26.36	pv_chr06	23378333
M13000	pl08	32.352	pv_chr06	23378931
2_26869	cp06	26.36	pv_chr06	23384808
2_05782	cp06	26.36	pv_chr06	23393717
2_05781	cp06	26.36	pv_chr06	23394967
M18360	pl08	31.757	pv_chr06	23396246
M18361	pl08	31.757	pv_chr06	23396444
2_33907	cp06	26.36	pv_chr06	23404012
M2213	pl08	31.757	pv_chr06	23405744
M12464	pl08	31.459	pv_chr06	23405913
M12465	pl08	31.459	pv_chr06	23405913
M12466	pl08	31.459	pv_chr06	23405913
M12467	pl08	31.459	pv_chr06	23405913
2_22662	cp06	26.19	pv_chr06	23430669
2_22663	cp06	26.19	pv_chr06	23432138
2_00576	cp06	26.36	pv_chr06	23452572
2_00575	cp06	26.01	pv_chr06	23453837
2_24676	cp06	26.36	pv_chr06	23462351
2_02763	cp06	26.36	pv_chr06	23471952
M17991	pl08	32.649	pv_chr06	23480576
2_25667	cp06	26.36	pv_chr06	23486468
2_02761	cp06	26.36	pv_chr06	23486751
2_02762	cp06	26.36	pv_chr06	23488242
M14610	pl08	32.947	pv_chr06	23492040
2_06585	cp06	26.36	pv_chr06	23502786
2_06584	cp06	26.36	pv_chr06	23503880
2_06897	cp06	26.36	pv_chr06	23521931
2_06898	cp06	26.36	pv_chr06	23523600
2_08658	cp06	26.36	pv_chr06	23530823
2_08657	cp06	26.36	pv_chr06	23531182
2_12762	cp06	26.36	pv_chr06	23535517
2_24287	cp06	26.36	pv_chr06	23540050
M9079	pl08	31.757	pv_chr06	23545667
2_08080	cp06	25.67	pv_chr06	23548326
2_03333	cp06	25.67	pv_chr06	23561403
2_03334	cp06	24.11	pv_chr06	23563274
M20791	pl08	32.649	pv_chr06	23575737
2_23282	cp06	25.67	pv_chr06	23576286
2_30967	cp06	25.67	pv_chr06	23584376
2_20925	cp06	26.36	pv_chr06	23609641
2_20926	cp06	25.47	pv_chr06	23610644
2_50239	cp06	25.67	pv_chr06	23611265
2_00833	cp06	25.47	pv_chr06	23643799
M22068	pl08	37.966	pv_chr06	23655234
M1763	pl08	31.757	pv_chr06	23655935
2_31339	cp06	25.47	pv_chr06	23657851
2_31340	cp06	25.47	pv_chr06	23658604
2_46621	cp06	25.47	pv_chr06	23659682
2_45467	cp10	45.53	pv_chr06	23662320
2_06157	cp06	25.47	pv_chr06	23673365
2_12757	cp06	25.47	pv_chr06	23686290
2_05036	cp06	24.11	pv_chr06	23692465
M16840	pl08	31.459	pv_chr06	23701312
[truncated: 1,311 more rows]

## Sheet: PvChr7
Code of SNP markers	Different linkage groups	Genetic distance (cM)	Chromosome of Phaseolus vulgaris	Physical position on Phaseolus vulgaris genome
[truncated: 3,078 more rows]

[truncated: 4 more sheets: PvChr8, PvChr9, PvChr10, PvChr11]
