# Supplementary material for: A High Density Genetic Map Derived from RAD Sequencing and Its Application in QTL Analysis of Yield-Related Traits in Vigna unguiculata
Source: Front Plant Sci. 2017 Sep 7;8:1544. doi: 10.3389/fpls.2017.01544 (PMC5594218; doi:10.3389/fpls.2017.01544)
Supplement: Supplementary File 4 — The paired SNPs between two cowpea linkage groups. [file DataSheet4.XLS]

## Sheet: Sheet1
Code of SNP markers	Different linkage groups	Genetic distance (cM)	Chromosome of Phaseolus vulgaris	Physical position on Phaseolus vulgaris genome
2_34703	cp04	0.19	pv_chr01	4087
M18072	pl03	115.695	pv_chr01	4087				pl: Code of our linkage maps of cowpea
2_02594	cp05	0.25	pv_chr01	183532				cp: Code ofthe consensus cowpea linkage maps (Muñoz-Amatriaín et al., 2017)
M1362	pl05	83.895	pv_chr01	183566				pv_chr: Code of the Chromosomes of Phaseolus vulgaris
2_21068	cp05	2.94	pv_chr01	788221
M28889	pl05	83.597	pv_chr01	788221
M28890	pl05	83.597	pv_chr01	788221
M28891	pl05	83.597	pv_chr01	788221
M157	pl05	81.751	pv_chr01	1257364
M158	pl05	81.751	pv_chr01	1257364
2_30344	cp05	6.07	pv_chr01	1257365
2_18046	cp05	8.97	pv_chr01	1657601
M16099	pl05	78.775	pv_chr01	1667652
M16616	pl05	83.597	pv_chr01	1792329
2_21804	cp05	10.15	pv_chr01	1792535
M5720	pl05	77.584	pv_chr01	1792607
2_14976	cp05	9.34	pv_chr01	1828602
M1863	pl05	77.584	pv_chr01	1828602
M1864	pl05	77.584	pv_chr01	1828602
M24158	pl05	59.519	pv_chr01	2234230
M24159	pl05	59.519	pv_chr01	2234230
2_48633	cp06	58.9	pv_chr01	2234234
2_10676	cp05	21.04	pv_chr01	4297868
M16613	pl05	44.815	pv_chr01	4297869
2_03522	cp05	24.42	pv_chr01	5126912
M12580	pl05	55.292	pv_chr01	5126967
M2785	pl05	52.614	pv_chr01	5941109
2_19552	cp05	25.89	pv_chr01	5941111
M11515	pl03	35.705	pv_chr01	14755807
2_07065	cp04	13.27	pv_chr01	14755845
2_54344	cp03	60.76	pv_chr01	22279936
M29581	pl02	104.082	pv_chr01	22279944
M29582	pl02	76.042	pv_chr01	22279944
2_09657	cp07	28.06	pv_chr01	46355045
M20215	pl06	30.265	pv_chr01	46355045

## Sheet: Sheet2
Code of SNP markers	Different linkage groups	Genetic distance (cM)	Chromosome of Phaseolus vulgaris	Physical position on Phaseolus vulgaris genome
2_04029	cp07	59.74	pv_chr02	4874824
M2716	pl06	0	pv_chr02	4874841			pl: Code of our linkage maps of cowpea
M2717	pl06	0	pv_chr02	4874841			cp: Code ofthe consensus cowpea linkage maps (Muñoz-Amatriaín et al., 2017)
M12318	pl06	2.928	pv_chr02	4953895			pv_chr: Code of the Chromosomes of Phaseolus vulgaris
2_50354	cp07	59.74	pv_chr02	4953927
M30620	pl02	45.683	pv_chr02	6386252
M6056	pl02	84.854	pv_chr02	6386253
M8715	pl03	63.568	pv_chr02	6386257
2_54798	cp05	31.05	pv_chr02	6386332
2_27464	cp07	17.6	pv_chr02	8453291
M18862	pl06	42.609	pv_chr02	8453301
M18863	pl06	42.609	pv_chr02	8453301
M983	pl08	74.514	pv_chr02	23816911
M984	pl08	74.514	pv_chr02	23816911
2_24645	cp06	58.18	pv_chr02	23816934
M1839	pl06	30.563	pv_chr02	25791907
1_0708	cp07	28.85	pv_chr02	25791915
2_08982	cp07	27.4	pv_chr02	26458859
M23733	pl06	30.265	pv_chr02	26458888
2_26883	cp03	124.05	pv_chr02	33786792
M16730	pl02	91.401	pv_chr02	33786803
M5967	pl02	84.854	pv_chr02	39232763
M5968	pl02	86.044	pv_chr02	39232763
2_51433	cp07	7.12	pv_chr02	39232764
M1317	pl04	44.067	pv_chr02	39305448
2_15383	cp03	38.72	pv_chr02	39305518
2_22216	cp03	33.69	pv_chr02	40923737
M22884	pl04	39.305	pv_chr02	40923754
2_24306	cp03	28.22	pv_chr02	42131682
M11165	pl04	30.197	pv_chr02	42131714
2_22976	cp03	22.41	pv_chr02	43739635
M20483	pl04	24.601	pv_chr02	43739653
1_0070	cp03	11.22	pv_chr02	46792770
M18153	pl04	14.42	pv_chr02	46792801
M1586	pl04	12.872	pv_chr02	46822461
2_19764	cp03	8.73	pv_chr02	46822485
2_04077	cp03	8.73	pv_chr02	46854609
M18843	pl04	13.825	pv_chr02	46854689
2_53633	cp11	21.52	pv_chr02	48473059
M11374	pl03	116.587	pv_chr02	48473062
M11375	pl03	116.587	pv_chr02	48473062
2_11439	cp03	0	pv_chr02	48857315
M21149	pl04	6.025	pv_chr02	48857330

## Sheet: Sheet3
Code of SNP markers	Different linkage groups	Genetic distance (cM)	Chromosome of Phaseolus vulgaris	Physical position on Phaseolus vulgaris genome
M13591	pl06	95.66	pv_chr03	555316
2_07994	cp07	0.43	pv_chr03	555357			pl: Code of our linkage maps of cowpea
2_12513	cp07	2.48	pv_chr03	1501557			cp: Code ofthe consensus cowpea linkage maps (Muñoz-Amatriaín et al., 2017)
M15156	pl06	69.585	pv_chr03	1501562			pv_chr: Code of the Chromosomes of Phaseolus vulgaris
M7165	pl06	70.18	pv_chr03	1735425
2_01183	cp07	3.46	pv_chr03	1735426
2_33297	cp10	38.89	pv_chr03	40613727
M5561	pl01	28.466	pv_chr03	40613736
2_33018	cp03	84.33	pv_chr03	47189946
M17809	pl07	44.427	pv_chr03	47189962
M20272	pl08	49.666	pv_chr03	50837781
M20273	pl08	49.07	pv_chr03	50837781
2_43311	cp09	43.25	pv_chr03	50837808

## Sheet: Sheet4
Code of SNP markers	Different linkage groups	Genetic distance (cM)	Chromosome of Phaseolus vulgaris	Physical position on Phaseolus vulgaris genome
2_09462	cp11	63.06	pv_chr04	569264
M5849	pl07	75.23	pv_chr04	579269		pl: Code of our linkage maps of cowpea
2_21431	cp10	45.53	pv_chr04	587296		cp: Code ofthe consensus cowpea linkage maps (Muñoz-Amatriaín et al., 2017)
M9716	pl01	57.476	pv_chr04	587305		pv_chr: Code of the Chromosomes of Phaseolus vulgaris
M21639	pl07	16.321	pv_chr04	2504164
2_43164	cp11	24.19	pv_chr04	2504195
2_11554	cp11	27.34	pv_chr04	11780255
M838	pl07	24.834	pv_chr04	11780306
M4413	pl07	42.939	pv_chr04	29585620
2_02278	cp11	39.88	pv_chr04	29585679
1_0666	cp11	42.18	pv_chr04	34757740
M14198	pl07	44.427	pv_chr04	34757803
M14603	pl07	44.427	pv_chr04	34874862
2_10821	cp11	42.18	pv_chr04	34874925
M19238	pl07	66.181	pv_chr04	37995057
1_0322	cp11	45.34	pv_chr04	37995076
2_03764	cp11	45.34	pv_chr04	37995076
2_13903	cp11	47.82	pv_chr04	39023782
M6808	pl07	48.654	pv_chr04	39023791
2_14771	cp11	50.96	pv_chr04	41941331
M2876	pl07	43.534	pv_chr04	41941406
M2877	pl07	43.534	pv_chr04	41941406
M29120	pl08	69.147	pv_chr04	41941612
2_03200	cp11	15.11	pv_chr04	41941625
M5936	pl07	12.451	pv_chr04	41987969
M5937	pl07	12.451	pv_chr04	41987969
2_14965	cp11	15.11	pv_chr04	41988059
2_48551	cp11	5.02	pv_chr04	44481442
M26470	pl07	6.022	pv_chr04	44481462
M26471	pl07	4.176	pv_chr04	44481462
M26472	pl07	6.022	pv_chr04	44481462

## Sheet: Sheet5
Code of SNP markers	Different linkage groups	Genetic distance (cM)	Chromosome of Phaseolus vulgaris	Physical position on Phaseolus vulgaris genome
2_12557	cp04	0.19	pv_chr05	399177
M4044	pl03	115.695	pv_chr05	399286		pl: Code of our linkage maps of cowpea
M8381	pl03	115.695	pv_chr05	543205		cp: Code ofthe consensus cowpea linkage maps (Muñoz-Amatriaín et al., 2017)
2_15985	cp04	0.7	pv_chr05	543290		pv_chr: Code of the Chromosomes of Phaseolus vulgaris
M17249	pl03	114.742	pv_chr05	911089
2_13585	cp04	1.2	pv_chr05	911096
M8665	pl03	114.147	pv_chr05	2017723
M8666	pl03	114.147	pv_chr05	2017723
2_25200	cp04	4.25	pv_chr05	2017754
M9439	pl03	113.849	pv_chr05	2717363
2_18875	cp04	4.85	pv_chr05	2717377
2_08036	cp04	5.43	pv_chr05	2747332
M18506	pl03	114.147	pv_chr05	2747431
2_07630	cp04	5.86	pv_chr05	2933632
M15036	pl03	120.576	pv_chr05	2933636
M4566	pl03	120.278	pv_chr05	3026775
2_18399	cp04	5.86	pv_chr05	3026798
2_04560	cp04	5.86	pv_chr05	3076162
M8521	pl03	75.73	pv_chr05	3076199
M8522	pl03	75.135	pv_chr05	3076199
M8523	pl03	75.73	pv_chr05	3076199
M8524	pl03	75.135	pv_chr05	3076199
2_21565	cp04	5.86	pv_chr05	3079128
M15287	pl03	121.469	pv_chr05	3079139
M22342	pl03	65.651	pv_chr05	6061011
M22343	pl03	65.651	pv_chr05	6061011
2_29642	cp04	8.83	pv_chr05	6061045
2_43259	cp08	46.87	pv_chr05	6906333
M13903	pl10	56.72	pv_chr05	6906333
M4124	pl09	51.587	pv_chr05	7377000
2_47268	cp03	73.53	pv_chr05	7377084

## Sheet: Sheet6
Code of SNP markers	Different linkage groups	Genetic distance (cM)	Chromosome of Phaseolus vulgaris	Physical position on Phaseolus vulgaris genome
M4478	pl03	40.648	pv_chr06	1091594
M4479	pl03	40.648	pv_chr06	1091594		pl: Code of our linkage maps of cowpea
M4480	pl03	40.648	pv_chr06	1091594		cp: Code ofthe consensus cowpea linkage maps (Muñoz-Amatriaín et al., 2017)
2_39826	cp04	15.98	pv_chr06	1091596		pv_chr: Code of the Chromosomes of Phaseolus vulgaris
2_27478	cp03	84.01	pv_chr06	6546842
M738	pl06	63.335	pv_chr06	6546910
2_22002	cp06	58.65	pv_chr06	9489525
M3806	pl08	74.514	pv_chr06	9489613
M16245	pl08	51.452	pv_chr06	18159592
2_13864	cp06	20.84	pv_chr06	18159676
2_14755	cp06	37.57	pv_chr06	19514723
M11186	pl08	49.666	pv_chr06	19514740
M1432	pl08	40.548	pv_chr06	20082312
2_50230	cp06	35.5	pv_chr06	20082322
M1433	pl08	40.548	pv_chr06	20082415
M4034	pl08	38.263	pv_chr06	21460452
2_02171	cp06	31.16	pv_chr06	21460481
2_52436	cp09	47.6	pv_chr06	21821990
M12265	pl05	55.888	pv_chr06	21822040
M15410	pl06	53.512	pv_chr06	21822054
M15411	pl06	53.087	pv_chr06	21822054
M15412	pl06	53.087	pv_chr06	21822054
M15413	pl06	53.512	pv_chr06	21822054
M15414	pl06	53.087	pv_chr06	21822054
M20208	pl02	47.766	pv_chr06	21822058
M15519	pl08	38.263	pv_chr06	21881846
2_21673	cp06	30.95	pv_chr06	21881881
M2337	pl08	31.757	pv_chr06	22942721
2_20574	cp06	27.35	pv_chr06	22942750
2_08593	cp06	26.36	pv_chr06	23131969
M6283	pl08	32.649	pv_chr06	23132019
M6284	pl08	32.649	pv_chr06	23132019
2_55095	cp06	26.36	pv_chr06	23301309
M17088	pl08	32.352	pv_chr06	23301371
M9425	pl08	29.971	pv_chr06	23378284
2_10573	cp06	26.36	pv_chr06	23378333
2_14925	cp06	24.11	pv_chr06	23915519
M14741	pl08	29.971	pv_chr06	23915550
M20654	pl08	29.375	pv_chr06	23918430
2_10484	cp06	24.11	pv_chr06	23918486
2_13383	cp06	24.11	pv_chr06	23957686
M16051	pl08	31.459	pv_chr06	23957689
2_14440	cp06	20.84	pv_chr06	24846031
M17640	pl08	31.161	pv_chr06	24846102
M17641	pl08	27.59	pv_chr06	24846102
2_21966	cp06	20.84	pv_chr06	24971647
M25410	pl08	21.875	pv_chr06	24981642
2_09663	cp06	17.22	pv_chr06	26848516
M8698	pl08	24.554	pv_chr06	26848531
M4200	pl02	47.766	pv_chr06	28510386
2_13397	cp07	3.28	pv_chr06	28510396
2_22430	cp06	8.5	pv_chr06	29614844
M8509	pl08	16.389	pv_chr06	29614885
2_09341	cp06	8.5	pv_chr06	29632830
M12860	pl08	16.389	pv_chr06	29632883
M12861	pl08	16.389	pv_chr06	29632883
M13103	pl08	16.389	pv_chr06	29671837
M13104	pl08	16.389	pv_chr06	29671837
2_06740	cp06	8.31	pv_chr06	29671889
M6819	pl08	5.239	pv_chr06	30217029
M6820	pl08	5.239	pv_chr06	30217029
2_23676	cp06	5.87	pv_chr06	30217049
M12326	pl08	4.644	pv_chr06	30522113
M12327	pl08	4.644	pv_chr06	30522113
2_17300	cp06	4.49	pv_chr06	30523179
M17829	pl08	4.941	pv_chr06	30726667
2_01995	cp06	3.82	pv_chr06	30726693
M242	pl08	0	pv_chr06	31868391
M243	pl08	0	pv_chr06	31868391
2_14812	cp06	0	pv_chr06	31868397

## Sheet: Sheet7
Code of SNP markers	Different linkage groups	Genetic distance (cM)	Chromosome of Phaseolus vulgaris	Physical position on Phaseolus vulgaris genome
2_05818	cp02	69.64	pv_chr07	3318325
M21339	pl02	45.683	pv_chr07	3318334		pl: Code of our linkage maps of cowpea
M10050	pl02	45.683	pv_chr07	4320390		cp: Code ofthe consensus cowpea linkage maps (Muñoz-Amatriaín et al., 2017)
2_38796	cp01	37.06	pv_chr07	4320403		pv_chr: Code of the Chromosomes of Phaseolus vulgaris
2_02735	cp02	67.96	pv_chr07	4598120
M10963	pl11	72.189	pv_chr07	4598121
2_02770	cp02	66.32	pv_chr07	5397998
M28427	pl11	71.892	pv_chr07	5398052
M28428	pl11	71.892	pv_chr07	5398052
M28429	pl11	71.892	pv_chr07	5398052
M19993	pl09	70.897	pv_chr07	9334587
2_51410	cp10	46.34	pv_chr07	9334591
2_24046	cp02	56.92	pv_chr07	10631158
M24424	pl11	58.032	pv_chr07	10631234
M17960	pl11	58.33	pv_chr07	11729375
2_22676	cp02	55.48	pv_chr07	11729408
M9158	pl11	56.544	pv_chr07	11822741
2_07487	cp02	55.48	pv_chr07	11822748
M30603	pl07	74.337	pv_chr07	13592501
2_22377	cp02	50.46	pv_chr07	13592591
M8644	pl01	35.669	pv_chr07	15506939
M8647	pl01	37.761	pv_chr07	15506939
2_04953	cp02	50.76	pv_chr07	15506982
M14489	pl02	45.683	pv_chr07	20330267
2_49512	cp09	44.66	pv_chr07	20330275
M10262	pl01	34.181	pv_chr07	25473524
2_42538	cp08	22.15	pv_chr07	25473549
2_05397	cp02	51.43	pv_chr07	25663623
M17169	pl11	52.418	pv_chr07	25663652
M17170	pl11	52.418	pv_chr07	25663652
M1501	pl03	112.956	pv_chr07	34601504
M1502	pl03	112.956	pv_chr07	34601504
2_05618	cp02	53.69	pv_chr07	34602643
M19802	pl11	56.247	pv_chr07	35935628
2_42937	cp02	54.28	pv_chr07	35935856
2_44084	cp11	30.56	pv_chr07	40181882
M12435	pl01	34.478	pv_chr07	40181888
M12436	pl01	34.478	pv_chr07	40181888
2_32789	cp02	29.85	pv_chr07	43284713
M9408	pl03	36.955	pv_chr07	43284817
M9409	pl03	36.955	pv_chr07	43284817
M9410	pl03	36.955	pv_chr07	43284817
2_06804	cp02	41.53	pv_chr07	44092442
M20425	pl11	46.406	pv_chr07	44092451
2_24420	cp02	41.23	pv_chr07	44173767
M14577	pl11	45.215	pv_chr07	44173785
M14578	pl11	45.215	pv_chr07	44173785
2_22999	cp02	40.49	pv_chr07	44373224
M16793	pl11	45.513	pv_chr07	44373295
2_07723	cp02	40.49	pv_chr07	44408281
M15859	pl11	45.215	pv_chr07	44408299
2_03431	cp02	35.51	pv_chr07	45667436
M9330	pl11	39.858	pv_chr07	45667486
2_07449	cp02	10.68	pv_chr07	49474734
M4255	pl11	5.011	pv_chr07	49474755
2_33406	cp02	3.11	pv_chr07	50848459
M20254	pl11	0	pv_chr07	50848499

## Sheet: Sheet8
Code of SNP markers	Different linkage groups	Genetic distance (cM)	Chromosome of Phaseolus vulgaris	Physical position on Phaseolus vulgaris genome
M12066	pl09	4.29	pv_chr08	768730
2_07086	cp01	2.55	pv_chr08	768744		pl: Code of our linkage maps of cowpea
2_23874	cp01	4.43	pv_chr08	1206421		cp: Code ofthe consensus cowpea linkage maps (Muñoz-Amatriaín et al., 2017)
M15389	pl09	4.587	pv_chr08	1206444		pv_chr: Code of the Chromosomes of Phaseolus vulgaris
M5056	pl03	116.587	pv_chr08	1413118
2_17353	cp01	6.79	pv_chr08	1413194
M12552	pl09	7.088	pv_chr08	1721522
2_31303	cp01	8.34	pv_chr08	1721612
M12650	pl09	11.277	pv_chr08	2269496
2_00839	cp01	10.3	pv_chr08	2269560
2_24216	cp01	12.89	pv_chr08	3375706
M7699	pl09	11.277	pv_chr08	3375706
M1249	pl09	18.658	pv_chr08	4793284
2_11171	cp01	19.09	pv_chr08	4793319
2_04175	cp01	20.59	pv_chr08	5525005
M3945	pl09	20.146	pv_chr08	5525023
M3946	pl09	20.146	pv_chr08	5525023
2_18340	cp01	21.47	pv_chr08	6261376
M23606	pl09	21.039	pv_chr08	6261391
M23607	pl09	21.635	pv_chr08	6261391
M2568	pl09	30.148	pv_chr08	9882468
2_17958	cp01	30.75	pv_chr08	9882503
2_10517	cp05	42.56	pv_chr08	47616688
M11327	pl05	35.886	pv_chr08	47616696
2_17536	cp05	41.09	pv_chr08	47818970
M3839	pl05	35.886	pv_chr08	47819013
2_18056	cp05	41.61	pv_chr08	48051818
M20107	pl05	35.886	pv_chr08	48051899
M3418	pl05	26.773	pv_chr08	50854527
2_35689	cp05	63.97	pv_chr08	50865516
M11503	pl05	26.773	pv_chr08	56544561
2_21738	cp05	47.79	pv_chr08	56544611
M1821	pl05	25.88	pv_chr08	56660786
M1822	pl05	25.88	pv_chr08	56660786
2_07072	cp05	47.79	pv_chr08	56660790

## Sheet: Sheet9
Code of SNP markers	Different linkage groups	Genetic distance (cM)	Chromosome of Phaseolus vulgaris	Physical position on Phaseolus vulgaris genome
M10016	pl10	56.125	pv_chr09	7934781
2_26080	cp08	47.29	pv_chr09	7934866		pl: Code of our linkage maps of cowpea
M10017	pl10	56.125	pv_chr09	7935041		cp: Code ofthe consensus cowpea linkage maps (Muñoz-Amatriaín et al., 2017)
2_26081	cp08	47.29	pv_chr09	7935142		pv_chr: Code of the Chromosomes of Phaseolus vulgaris
2_05262	cp08	45.49	pv_chr09	8504750
M19111	pl10	56.72	pv_chr09	8504792
M12836	pl10	47.662	pv_chr09	8810600
M12837	pl10	47.662	pv_chr09	8810600
M12838	pl10	47.662	pv_chr09	8810600
M12839	pl10	47.662	pv_chr09	8810600
1_0892	cp08	48.99	pv_chr09	8810623
M15560	pl10	55.827	pv_chr09	9260287
2_14820	cp08	49.42	pv_chr09	9260318
2_27056	cp08	59.68	pv_chr09	18212774
M2261	pl10	63.09	pv_chr09	18212779
M17303	pl10	65.173	pv_chr09	18499858
2_51992	cp08	58.32	pv_chr09	18499872
M16109	pl10	63.09	pv_chr09	18875778
2_09607	cp08	57.44	pv_chr09	18875794
M24269	pl10	63.388	pv_chr09	18909033
2_22065	cp08	57.44	pv_chr09	18909059
M8703	pl10	61.007	pv_chr09	19442000
2_11873	cp08	56.57	pv_chr09	19442045
2_14668	cp08	51.89	pv_chr09	20168877
M3980	pl10	54.339	pv_chr09	20168915
M3981	pl10	54.339	pv_chr09	20168915
M13233	pl03	120.576	pv_chr09	20340352
2_06110	cp08	42.91	pv_chr09	20343339
2_51755	cp09	46.29	pv_chr09	20561610
M23918	pl02	102.534	pv_chr09	20561687
2_38673	cp09	44.18	pv_chr09	21875714
M29372	pl02	45.683	pv_chr09	21875715
M18760	pl02	73.959	pv_chr09	21875717
M18761	pl02	70.09	pv_chr09	21875717
M18762	pl02	73.959	pv_chr09	21875717
M9714	pl04	60.052	pv_chr09	21875717
M9715	pl04	60.052	pv_chr09	21875717
M20221	pl01	136.978	pv_chr09	21875725
M20222	pl01	136.978	pv_chr09	21875725
M20223	pl01	136.978	pv_chr09	21875725
2_18694	cp08	19.45	pv_chr09	31314932
M16520	pl10	21.344	pv_chr09	31314988
2_37780	cp01	61.83	pv_chr09	32477727
M3686	pl08	32.649	pv_chr09	32477727
M3687	pl08	32.649	pv_chr09	32477727
M33636	pl10	32.903	pv_chr09	33773246
2_11414	cp08	12.6	pv_chr09	33773259
M28522	pl10	5.852	pv_chr09	35338574
M28523	pl10	5.852	pv_chr09	35338574
2_20522	cp08	7.92	pv_chr09	35338658
2_36033	cp08	4.54	pv_chr09	36564473
M10301	pl10	0	pv_chr09	36564496
M10302	pl10	0	pv_chr09	36564496

## Sheet: Sheet10
Code of SNP markers	Different linkage groups	Genetic distance (cM)	Chromosome of Phaseolus vulgaris	Physical position on Phaseolus vulgaris genome
M23421	pl08	73.017	pv_chr10	1085033
2_52293	cp03	54.99	pv_chr10	1085108		pl: Code of our linkage maps of cowpea
M16712	pl01	38.952	pv_chr10	1578697		cp: Code ofthe consensus cowpea linkage maps (Muñoz-Amatriaín et al., 2017)
M16713	pl01	38.952	pv_chr10	1578697		pv_chr: Code of the Chromosomes of Phaseolus vulgaris
2_34334	cp10	46.81	pv_chr10	1578747
2_55272	cp10	45.25	pv_chr10	3763836
M4224	pl01	93.09	pv_chr10	3763842
M4225	pl01	93.09	pv_chr10	3763842
2_06360	cp10	46.34	pv_chr10	3768938
M20060	pl01	42.523	pv_chr10	3768963
2_00953	cp10	54.73	pv_chr10	3768969
2_05442	cp10	54.73	pv_chr10	3876381
M17033	pl01	93.09	pv_chr10	3876413
M4720	pl01	93.09	pv_chr10	4021221
2_02552	cp10	46.34	pv_chr10	4021271
2_02649	cp10	54.73	pv_chr10	4094507
M14506	pl01	94.638	pv_chr10	4094540
M21113	pl01	46.811	pv_chr10	4368038
2_05441	cp10	54.73	pv_chr10	4368195
2_02384	cp10	54.73	pv_chr10	5479613
M17837	pl01	89.041	pv_chr10	5479643
2_37824	cp01	45.88	pv_chr10	6054775
M8892	pl03	64.163	pv_chr10	6054795
M13400	pl01	100.772	pv_chr10	11355641
M13401	pl01	100.772	pv_chr10	11355641
2_31020	cp10	44.39	pv_chr10	11355677
M23845	pl01	34.181	pv_chr10	11525484
2_14082	cp10	45.25	pv_chr10	11525505
2_20689	cp10	45.25	pv_chr10	12052434
M13252	pl01	101.665	pv_chr10	12052454
M13253	pl01	101.665	pv_chr10	12052454
M13254	pl01	101.665	pv_chr10	12052454
M21009	pl01	57.774	pv_chr10	21760090
2_17235	cp10	45.53	pv_chr10	21760177
2_17235	cp10	45.53	pv_chr10	21760177
M21008	pl01	57.774	pv_chr10	21760230
2_13652	cp10	45.53	pv_chr10	26206285
M11983	pl01	38.952	pv_chr10	26206298
2_08352	cp10	35.48	pv_chr10	32434443
M11458	pl01	27.275	pv_chr10	32434462
M11459	pl01	27.275	pv_chr10	32434462
M2294	pl02	60.089	pv_chr10	32478538
M2295	pl02	60.089	pv_chr10	32478538
2_52147	cp03	70.62	pv_chr10	32478546
M19864	pl01	38.952	pv_chr10	43008547
M19865	pl01	38.952	pv_chr10	43008547
2_25131	cp10	47.51	pv_chr10	43008549
2_12848	cp10	0.2	pv_chr10	43065828
M4928	pl01	0.426	pv_chr10	43065841

[truncated: 2 more sheets: Sheet11, Summary of the paired SNPs]
