# Supplementary material for: A High Density Genetic Map Derived from RAD Sequencing and Its Application in QTL Analysis of Yield-Related Traits in Vigna unguiculata
Source: Front Plant Sci. 2017 Sep 7;8:1544. doi: 10.3389/fpls.2017.01544 (PMC5594218; doi:10.3389/fpls.2017.01544)
Supplement: Supplementary File 5 — Comparison analysis between linkage map of cowpea and adzuki bean genome. [file DataSheet5.XLS]

## Sheet: sheet1
Chromosomes of the adzuki bean genome	starting point in the adzuki bean genome (bp)	end point in in the adzuki bean genome (bp)	Tag of SNP markers in the current linkage map of cowpea	Linkage Group
chr1	4868505	4868597	M14990	LG1
chr1	17660886	17660799	M12435	LG1
chr1	17660886	17660799	M12436	LG1
chr1	22605851	22605944	M1861	LG1
chr1	24079497	24079589	M13149	LG1
chr1	7675580	7675487	M13149	LG1
chr1	24079497	24079589	M13150	LG1
chr1	7675580	7675487	M13150	LG1
chr1	22066191	22066284	M21298	LG1
chr1	18023176	18023090	M21515	LG1
chr1	11319839	11319750	M32246	LG1
chr1	14553604	14553691	M32246	LG1
chr1	14327561	14327648	M32246	LG1
chr1	13237446	13237358	M32246	LG1
chr1	17661143	17661228	M32246	LG1
chr1	4823998	4824088	M5899	LG1
chr1	4823998	4824088	M5900	LG1
chr1	24080272	24080185	M28505	LG1
chr1	7674806	7674893	M28505	LG1
chr1	17079277	17079190	M28505	LG1
chr1	28388200	28388110	M14667	LG1
chr1	6870497	6870555	M237	LG1
chr1	7266393	7266331	M237	LG1
chr1	7116341	7116398	M237	LG1
chr1	6870497	6870555	M236	LG1
chr1	7266393	7266331	M236	LG1
chr1	7116341	7116398	M236	LG1
chr1	4048480	4048572	M390	LG1
chr1	24079041	24079134	M15991	LG1
chr1	24079041	24079134	M15992	LG1
chr1	20504617	20504703	M7199	LG1
chr1	20504617	20504703	M7200	LG1
chr1	20504617	20504703	M7201	LG1
chr1	16999991	17000084	M32701	LG10
chr1	16999991	17000084	M32702	LG10
chr1	6506668	6506759	M11546	LG10
chr1	19474675	19474764	M29799	LG11
chr1	7709718	7709795	M29799	LG11
chr1	23987379	23987466	M29799	LG11
chr1	4457027	4457110	M29799	LG11
chr1	9957849	9957763	M18290	LG11
chr1	14796349	14796431	M18290	LG11
chr1	19921385	19921471	M18290	LG11
chr1	3577245	3577152	M9847	LG2
chr1	12161201	12161290	M9847	LG2
chr1	5486211	5486122	M9847	LG2
chr1	10710152	10710060	M9847	LG2
chr1	23030317	23030229	M9847	LG2
chr1	24659070	24659158	M9847	LG2
chr1	23084153	23084240	M9847	LG2
chr1	5487402	5487490	M9847	LG2
chr1	18694564	18694652	M9847	LG2
chr1	21730343	21730427	M34758	LG2
chr1	9128961	9128870	M30509	LG2
chr1	17332138	17332047	M4882	LG2
chr1	17660892	17660799	M17138	LG2
chr1	7143127	7143204	M2411	LG11
chr1	23342066	23342153	M2411	LG11
chr1	5674980	5674899	M2294	LG1
chr1	5674980	5674899	M2295	LG2
chr1	10826165	10826255	M29582	LG2
chr1	14883964	14884058	M32468	LG2
chr1	13880633	13880539	M32468	LG2
chr1	14883964	14884058	M32469	LG2
chr1	13880633	13880539	M32469	LG2
chr1	4869414	4869320	M18070	LG2
chr1	6646604	6646513	M3827	LG2
chr1	16070611	16070520	M5565	LG2
chr1	20901941	20902020	M29361	LG2
chr1	20901941	20902020	M29360	LG2
chr1	3577152	3577240	M25897	LG2
chr1	12161290	12161202	M25897	LG2
chr1	10134347	10134254	M25897	LG2
chr1	17493934	17494027	M25897	LG2
chr1	23894851	23894759	M25897	LG2
chr1	14703933	14704027	M25897	LG2
chr1	15687481	15687394	M25897	LG2
chr1	4028706	4028617	M25897	LG2
chr1	18704111	18704019	M25897	LG2
chr1	10912498	10912410	M25897	LG2
chr1	23895108	23895016	M25897	LG2
chr1	22651565	22651477	M25897	LG2
chr1	3576870	3576780	M25897	LG2
chr1	22435208	22435302	M25897	LG2
chr1	29974335	29974428	M25897	LG2
chr1	11422938	11423027	M25897	LG2
chr1	2788936	2788848	M25897	LG2
chr1	8881085	8881173	M25897	LG2
chr1	21862266	21862178	M25897	LG2
chr1	22652067	22652155	M25897	LG2
chr1	25297834	25297746	M25897	LG2
chr1	25298100	25298012	M25897	LG2
chr1	8729213	8729299	M25897	LG2
chr1	25612051	25611963	M25897	LG2
chr1	16648628	16648706	M25897	LG2
chr1	3577152	3577240	M25898	LG2
chr1	12161290	12161202	M25898	LG2
chr1	10134347	10134254	M25898	LG2
chr1	17493934	17494027	M25898	LG2
chr1	23894851	23894759	M25898	LG2
chr1	14703933	14704027	M25898	LG2
chr1	15687481	15687394	M25898	LG2
chr1	4028706	4028617	M25898	LG2
chr1	18704111	18704019	M25898	LG2
chr1	10912498	10912410	M25898	LG2
chr1	23895108	23895016	M25898	LG2
chr1	22651565	22651477	M25898	LG2
chr1	3576870	3576780	M25898	LG2
chr1	22435208	22435302	M25898	LG2
chr1	29974335	29974428	M25898	LG2
chr1	11422938	11423027	M25898	LG2
chr1	2788936	2788848	M25898	LG2
chr1	8881085	8881173	M25898	LG2
chr1	21862266	21862178	M25898	LG2
chr1	22652067	22652155	M25898	LG2
chr1	25297834	25297746	M25898	LG2
chr1	25298100	25298012	M25898	LG2
chr1	8729213	8729299	M25898	LG2
chr1	25612051	25611963	M25898	LG2
chr1	16648628	16648706	M25898	LG2
chr1	3577152	3577240	M25896	LG2
chr1	12161290	12161202	M25896	LG2
chr1	10134347	10134254	M25896	LG2
chr1	17493934	17494027	M25896	LG2
chr1	23894851	23894759	M25896	LG2
chr1	14703933	14704027	M25896	LG2
chr1	15687481	15687394	M25896	LG2
chr1	4028706	4028617	M25896	LG2
chr1	18704111	18704019	M25896	LG2
chr1	10912498	10912410	M25896	LG2
chr1	23895108	23895016	M25896	LG2
chr1	22651565	22651477	M25896	LG2
chr1	3576870	3576780	M25896	LG2
chr1	22435208	22435302	M25896	LG2
chr1	29974335	29974428	M25896	LG2
chr1	11422938	11423027	M25896	LG2
chr1	2788936	2788848	M25896	LG2
chr1	8881085	8881173	M25896	LG2
chr1	21862266	21862178	M25896	LG2
chr1	22652067	22652155	M25896	LG2
chr1	25297834	25297746	M25896	LG2
chr1	25298100	25298012	M25896	LG2
chr1	8729213	8729299	M25896	LG2
chr1	25612051	25611963	M25896	LG2
chr1	16648628	16648706	M25896	LG2
chr1	10826165	10826255	M29581	LG2
chr1	11052574	11052503	M5962	LG3
chr1	10385095	10385181	M19942	LG3
chr1	17464454	17464364	M13878	LG3
chr1	24078675	24078583	M30475	LG3
chr1	3577152	3577244	M1501	LG3
chr1	12161290	12161201	M1501	LG3
chr1	15687481	15687393	M1501	LG3
chr1	4028706	4028618	M1501	LG3
chr1	10134347	10134259	M1501	LG3
chr1	14703933	14704021	M1501	LG3
chr1	17493934	17494022	M1501	LG3
chr1	22652067	22652158	M1501	LG3
chr1	10912498	10912411	M1501	LG3
chr1	22651565	22651477	M1501	LG3
chr1	2788936	2788845	M1501	LG3
chr1	11422938	11423026	M1501	LG3
chr1	15825843	15825931	M1501	LG3
chr1	18704111	18704024	M1501	LG3
chr1	22435208	22435296	M1501	LG3
chr1	23894851	23894764	M1501	LG3
chr1	29974335	29974423	M1501	LG3
chr1	8881085	8881176	M1501	LG3
chr1	21862266	21862175	M1501	LG3
chr1	25298100	25298009	M1501	LG3
chr1	374746	374834	M1501	LG3
chr1	16648628	16648709	M1501	LG3
chr1	23895108	23895021	M1501	LG3
chr1	3576870	3576778	M1501	LG3
chr1	8729216	8729299	M1501	LG3
chr1	25297834	25297743	M1501	LG3
chr1	25612051	25611960	M1501	LG3
chr1	19990167	19990088	M1501	LG3
chr1	16721293	16721375	M1501	LG3
chr1	28287683	28287765	M1501	LG3
chr1	1927322	1927240	M1501	LG3
chr1	27941015	27941102	M1501	LG3
chr1	3577152	3577244	M1502	LG1
chr1	12161290	12161201	M1502	LG1
chr1	15687481	15687393	M1502	LG1
chr1	4028706	4028618	M1502	LG1
chr1	10134347	10134259	M1502	LG1
chr1	14703933	14704021	M1502	LG1
chr1	17493934	17494022	M1502	LG1
chr1	22652067	22652158	M1502	LG1
chr1	10912498	10912411	M1502	LG1
chr1	22651565	22651477	M1502	LG1
chr1	2788936	2788845	M1502	LG1
chr1	11422938	11423026	M1502	LG1
chr1	15825843	15825931	M1502	LG1
chr1	18704111	18704024	M1502	LG1
chr1	22435208	22435296	M1502	LG1
chr1	23894851	23894764	M1502	LG1
chr1	29974335	29974423	M1502	LG1
chr1	8881085	8881176	M1502	LG1
chr1	21862266	21862175	M1502	LG1
chr1	25298100	25298009	M1502	LG1
chr1	374746	374834	M1502	LG1
chr1	16648628	16648709	M1502	LG1
chr1	23895108	23895021	M1502	LG1
chr1	3576870	3576778	M1502	LG1
chr1	8729216	8729299	M1502	LG1
chr1	25297834	25297743	M1502	LG1
chr1	25612051	25611960	M1502	LG1
chr1	19990167	19990088	M1502	LG1
chr1	16721293	16721375	M1502	LG1
chr1	28287683	28287765	M1502	LG1
chr1	1927322	1927240	M1502	LG1
chr1	27941015	27941102	M1502	LG1
chr1	16999990	17000083	M26895	LG3
chr1	21730569	21730478	M25250	LG3
chr1	24692984	24692893	M25250	LG3
chr1	4111276	4111366	M25250	LG3
chr1	21730569	21730478	M25249	LG3
chr1	24692984	24692893	M25249	LG3
chr1	4111276	4111366	M25249	LG3
chr1	24079623	24079531	M29407	LG3
chr1	3643874	3643935	M19901	LG4
chr1	6326411	6326482	M19901	LG4
chr1	18704111	18704016	M27861	LG4
chr1	18704111	18704016	M27860	LG4
chr1	559376	559468	M3898	LG4
chr1	17755562	17755643	M17437	LG4
chr1	17756745	17756659	M28160	LG4
chr1	17756745	17756659	M28161	LG4
chr1	17756745	17756659	M28162	LG4
chr1	20960161	20960069	M21664	LG4
chr1	18961945	18962037	M21664	LG4
chr1	27850312	27850399	M13926	LG4
chr1	20960161	20960069	M21663	LG4
chr1	18961945	18962037	M21663	LG4
chr1	6144976	6144883	M26172	LG4
chr1	19475296	19475203	M26172	LG4
chr1	7710332	7710237	M26172	LG4
chr1	15010358	15010263	M26172	LG4
chr1	13740503	13740597	M26172	LG4
chr1	15833464	15833370	M26172	LG4
chr1	17415134	17415227	M26172	LG4
chr1	18819626	18819533	M26172	LG4
chr1	25343274	25343369	M26172	LG4
chr1	1849668	1849762	M26172	LG4
chr1	9717931	9718023	M26172	LG4
chr1	14431617	14431705	M26172	LG4
chr1	23987959	23987871	M26172	LG4
chr1	23959019	23959110	M26172	LG4
chr1	17035756	17035676	M26172	LG4
chr1	20191765	20191677	M26172	LG4
chr1	24067155	24067062	M26172	LG4
chr1	2676192	2676103	M26172	LG4
chr1	1255684	1255756	M33084	LG5
chr1	3090198	3090280	M11200	LG5
chr1	3090198	3090280	M11199	LG5
chr1	3169039	3169132	M1224	LG1
chr1	2523050	2523140	M22891	LG5
chr1	2873869	2873776	M26360	LG5
chr1	8124810	8124903	M6915	LG5
chr1	8124810	8124903	M6916	LG5
chr1	8732797	8732886	M6301	LG5
chr1	1633597	1633504	M20133	LG5
chr1	2883979	2883886	M16792	LG5
chr1	1878614	1878550	M916	LG5
chr1	1878614	1878550	M917	LG2
chr1	9910558	9910650	M28859	LG5
chr1	9898182	9898275	M28859	LG5
chr1	9910558	9910650	M28862	LG5
chr1	9898182	9898275	M28862	LG5
chr1	9910558	9910650	M28861	LG5
chr1	9898182	9898275	M28861	LG5
chr1	9910558	9910650	M28860	LG5
chr1	9898182	9898275	M28860	LG5
chr1	4324899	4324989	M26429	LG5
chr1	4324899	4324989	M26430	LG5
chr1	4324899	4324989	M26431	LG5
chr1	4324899	4324989	M26432	LG5
chr1	9765650	9765559	M23098	LG5
chr1	6466984	6466892	M16283	LG5
chr1	9361180	9361087	M17789	LG5
chr1	9977751	9977659	M26367	LG5
chr1	9977751	9977659	M26366	LG5
chr1	9977751	9977659	M26368	LG5
chr1	9388549	9388642	M17798	LG5
chr1	1777908	1777815	M1632	LG1
chr1	1777908	1777815	M1633	LG10
chr1	7584539	7584632	M4513	LG5
chr1	7453637	7453566	M12301	LG5
chr1	7494873	7494794	M4474	LG5
chr1	7433905	7433995	M13485	LG5
chr1	7462803	7462729	M6967	LG5
chr1	10052189	10052250	M10642	LG5
chr1	4007990	4008083	M12802	LG5
chr1	6435855	6435949	M15902	LG5
chr1	10082264	10082177	M2848	LG1
chr1	4321587	4321494	M20899	LG5
chr1	4321420	4321329	M20900	LG5
chr1	9481742	9481648	M21091	LG5
chr1	9787630	9787547	M635	LG2
chr1	10047585	10047492	M10375	LG5
chr1	9766195	9766288	M13645	LG5
chr1	10247418	10247511	M20277	LG5
chr1	4321587	4321494	M20898	LG5
chr1	9868860	9868777	M11253	LG5
chr1	9868860	9868777	M11254	LG5
chr1	10053703	10053610	M7600	LG5
chr1	9584737	9584644	M17831	LG5
chr1	4258444	4258351	M11503	LG5
chr1	9786043	9786136	M9136	LG5
chr1	10448075	10447986	M19275	LG5
chr1	11397981	11398073	M21636	LG5
chr1	11454575	11454482	M12557	LG5
chr1	11099632	11099539	M19309	LG5
chr1	11019349	11019256	M19309	LG5
chr1	11099632	11099539	M19308	LG5
chr1	11019349	11019256	M19308	LG5
chr1	11020768	11020861	M17148	LG5
chr1	11395591	11395683	M22105	LG5
chr1	9097619	9097526	M22798	LG5
chr1	9146970	9146878	M22798	LG5
chr1	6504523	6504616	M15469	LG5
chr1	9727133	9727224	M24332	LG5
chr1	9727133	9727224	M24331	LG5
chr1	9481741	9481834	M184	LG1
chr1	9481741	9481834	M185	LG1
chr1	11100827	11100739	M20617	LG5
chr1	16206598	16206505	M7700	LG5
chr1	15996238	15996145	M3839	LG5
chr1	16130510	16130416	M5245	LG5
chr1	18460313	18460220	M13428	LG5
chr1	18306806	18306898	M3883	LG5
chr1	16205994	16206079	M32001	LG5
chr1	17887370	17887462	M11009	LG5
chr1	17168848	17168762	M11009	LG5
chr1	19004945	19004853	M11009	LG5
chr1	16070520	16070611	M11009	LG5
chr1	9090175	9090266	M11009	LG5
chr1	11081394	11081303	M11009	LG5
chr1	18699736	18699656	M6	LG1
chr1	27670563	27670476	M9971	LG5
chr1	14134339	14134419	M9971	LG5
chr1	18677154	18677061	M30612	LG5
chr1	6370818	6370734	M12097	LG5
chr1	14363228	14363317	M28121	LG5
chr1	14363228	14363317	M28122	LG5
chr1	20532554	20532466	M14652	LG5
chr1	20138770	20138679	M18430	LG5
chr1	20138770	20138679	M18431	LG5
chr1	23643883	23643790	M19268	LG5
chr1	10056801	10056892	M9261	LG5
chr1	10056801	10056892	M9262	LG5
chr1	23504405	23504312	M15606	LG5
chr1	23732662	23732752	M23188	LG5
chr1	24039373	24039463	M12032	LG5
chr1	24095791	24095879	M12032	LG5
chr1	24072822	24072910	M12032	LG5
chr1	24015668	24015756	M12032	LG5
chr1	24052186	24052274	M12032	LG5
chr1	24039680	24039766	M12033	LG5
chr1	24073127	24073213	M12033	LG5
chr1	22129316	22129402	M12033	LG5
chr1	24096096	24096182	M12033	LG5
chr1	21636876	21636786	M12033	LG5
chr1	20290062	20289992	M5698	LG5
chr1	24260053	24259967	M8213	LG5
chr1	24260053	24259967	M8212	LG5
chr1	24260053	24259967	M8211	LG5
chr1	20290062	20289992	M5699	LG5
chr1	20290062	20290000	M28959	LG5
chr1	20290062	20290000	M28960	LG5
chr1	24303780	24303866	M15875	LG5
chr1	24238475	24238382	M13053	LG5
chr1	24608255	24608347	M14850	LG5
chr1	22124473	22124566	M26510	LG5
chr1	24007707	24007800	M26510	LG5
chr1	24124742	24124835	M26510	LG5
chr1	22124473	22124566	M26511	LG5
chr1	24007707	24007800	M26511	LG5
chr1	24124742	24124835	M26511	LG5
chr1	24240613	24240705	M12578	LG5
chr1	24240613	24240705	M12579	LG5
chr1	24240812	24240900	M12580	LG5
chr1	24160505	24160412	M9129	LG5
chr1	25060987	25060894	M5957	LG5
chr1	24612657	24612566	M19638	LG5
chr1	24612657	24612566	M19637	LG5
chr1	29853647	29853726	M13457	LG5
chr1	29872911	29872832	M13457	LG5
chr1	25859424	25859512	M15752	LG5
chr1	26330239	26330330	M5510	LG5
chr1	27112113	27112020	M7359	LG5
chr1	29816181	29816269	M16616	LG5
chr1	26310729	26310822	M28891	LG5
chr1	26310729	26310822	M28890	LG5
chr1	26310729	26310822	M28889	LG5
chr1	26211053	26211135	M8471	LG5
chr1	27116758	27116665	M1362	LG2
chr1	27173695	27173602	M18741	LG5
chr1	26703549	26703458	M2718	LG6
chr1	12051996	12051904	M20215	LG6
chr1	24414059	24414150	M26285	LG6
chr1	6870493	6870575	M13175	LG6
chr1	7266389	7266310	M13175	LG6
chr1	7116341	7116419	M13175	LG6
chr1	6870493	6870575	M13174	LG6
chr1	7266389	7266310	M13174	LG6
chr1	7116341	7116419	M13174	LG6
chr1	3629921	3629828	M10169	LG6
chr1	3629921	3629828	M10170	LG6
chr1	3629369	3629276	M10171	LG6
chr1	3663307	3663381	M23347	LG6
chr1	17660892	17660807	M13616	LG6
chr1	15688221	15688311	M5242	LG6
chr1	3577240	3577152	M3832	LG6
chr1	12161202	12161290	M3832	LG6
chr1	17494026	17493934	M3832	LG6
chr1	14704026	14703933	M3832	LG6
chr1	4028617	4028706	M3832	LG6
chr1	10134255	10134347	M3832	LG6
chr1	23894760	23894851	M3832	LG6
chr1	18704023	18704111	M3832	LG6
chr1	22651477	22651565	M3832	LG6
chr1	2788848	2788936	M3832	LG6
chr1	5486210	5486122	M3832	LG6
chr1	10912410	10912498	M3832	LG6
chr1	5487403	5487490	M3832	LG6
chr1	10710147	10710060	M3832	LG6
chr1	15687394	15687481	M3832	LG6
chr1	22435301	22435208	M3832	LG6
chr1	11423027	11422938	M3832	LG6
chr1	23895017	23895108	M3832	LG6
chr1	29974424	29974335	M3832	LG6
chr1	8881173	8881085	M3832	LG6
chr1	15825931	15825843	M3832	LG6
chr1	21862178	21862266	M3832	LG6
chr1	22652155	22652067	M3832	LG6
chr1	25298012	25298100	M3832	LG6
chr1	26942702	26942614	M3832	LG6
chr1	5487145	5487232	M3832	LG6
chr1	18694565	18694652	M3832	LG6
chr1	24659071	24659158	M3832	LG6
chr1	8729299	8729213	M3832	LG6
chr1	25297746	25297834	M3832	LG6
chr1	25611963	25612051	M3832	LG6
chr1	3576781	3576870	M3832	LG6
chr1	5486626	5486537	M3832	LG6
chr1	11506820	11506728	M3832	LG6
chr1	14015427	14015518	M3832	LG6
chr1	22651729	22651820	M3832	LG6
chr1	1927240	1927322	M3832	LG6
chr1	6122701	6122608	M3832	LG6
chr1	16648706	16648628	M3832	LG6
chr1	374831	374743	M3832	LG6
chr1	19990088	19990170	M3832	LG6
chr1	22343295	22343383	M3832	LG6
chr1	9390743	9390656	M3832	LG6
chr1	15938666	15938580	M3832	LG6
chr1	21385975	21386062	M3832	LG6
chr1	20168024	20168115	M3832	LG6
chr1	29375973	29376059	M3832	LG6
chr1	16721375	16721293	M3832	LG6
chr1	19860780	19860868	M3832	LG6
chr1	22343025	22343109	M3832	LG6
chr1	28287765	28287683	M3832	LG6
chr1	9760929	9761014	M3832	LG6
chr1	1548744	1548662	M3832	LG6
chr1	8729361	8729295	M3832	LG6
chr1	5129023	5128959	M3832	LG6
chr1	3577240	3577152	M3833	LG6
chr1	12161202	12161290	M3833	LG6
chr1	17494026	17493934	M3833	LG6
chr1	14704026	14703933	M3833	LG6
chr1	4028617	4028706	M3833	LG6
chr1	10134255	10134347	M3833	LG6
chr1	23894760	23894851	M3833	LG6
chr1	18704023	18704111	M3833	LG6
chr1	22651477	22651565	M3833	LG6
chr1	2788848	2788936	M3833	LG6
chr1	5486210	5486122	M3833	LG6
chr1	10912410	10912498	M3833	LG6
chr1	5487403	5487490	M3833	LG6
chr1	10710147	10710060	M3833	LG6
chr1	15687394	15687481	M3833	LG6
chr1	22435301	22435208	M3833	LG6
chr1	11423027	11422938	M3833	LG6
chr1	23895017	23895108	M3833	LG6
chr1	29974424	29974335	M3833	LG6
chr1	8881173	8881085	M3833	LG6
chr1	15825931	15825843	M3833	LG6
chr1	21862178	21862266	M3833	LG6
chr1	22652155	22652067	M3833	LG6
chr1	25298012	25298100	M3833	LG6
chr1	26942702	26942614	M3833	LG6
chr1	5487145	5487232	M3833	LG6
chr1	18694565	18694652	M3833	LG6
chr1	24659071	24659158	M3833	LG6
chr1	8729299	8729213	M3833	LG6
chr1	25297746	25297834	M3833	LG6
chr1	25611963	25612051	M3833	LG6
chr1	3576781	3576870	M3833	LG6
chr1	5486626	5486537	M3833	LG6
chr1	11506820	11506728	M3833	LG6
chr1	14015427	14015518	M3833	LG6
chr1	22651729	22651820	M3833	LG6
chr1	1927240	1927322	M3833	LG6
chr1	6122701	6122608	M3833	LG6
chr1	16648706	16648628	M3833	LG6
chr1	374831	374743	M3833	LG6
chr1	19990088	19990170	M3833	LG6
chr1	22343295	22343383	M3833	LG6
chr1	9390743	9390656	M3833	LG6
chr1	15938666	15938580	M3833	LG6
chr1	21385975	21386062	M3833	LG6
chr1	20168024	20168115	M3833	LG6
chr1	29375973	29376059	M3833	LG6
chr1	16721375	16721293	M3833	LG6
chr1	19860780	19860868	M3833	LG6
chr1	22343025	22343109	M3833	LG6
chr1	28287765	28287683	M3833	LG6
chr1	9760929	9761014	M3833	LG6
chr1	1548744	1548662	M3833	LG6
chr1	8729361	8729295	M3833	LG6
chr1	5129023	5128959	M3833	LG6
chr1	3577240	3577152	M3834	LG6
chr1	12161202	12161290	M3834	LG6
chr1	17494026	17493934	M3834	LG6
chr1	14704026	14703933	M3834	LG6
chr1	4028617	4028706	M3834	LG6
chr1	10134255	10134347	M3834	LG6
chr1	23894760	23894851	M3834	LG6
chr1	18704023	18704111	M3834	LG6
chr1	22651477	22651565	M3834	LG6
chr1	2788848	2788936	M3834	LG6
chr1	5486210	5486122	M3834	LG6
chr1	10912410	10912498	M3834	LG6
chr1	5487403	5487490	M3834	LG6
chr1	10710147	10710060	M3834	LG6
chr1	15687394	15687481	M3834	LG6
chr1	22435301	22435208	M3834	LG6
chr1	11423027	11422938	M3834	LG6
chr1	23895017	23895108	M3834	LG6
chr1	29974424	29974335	M3834	LG6
chr1	8881173	8881085	M3834	LG6
chr1	15825931	15825843	M3834	LG6
chr1	21862178	21862266	M3834	LG6
chr1	22652155	22652067	M3834	LG6
chr1	25298012	25298100	M3834	LG6
chr1	26942702	26942614	M3834	LG6
chr1	5487145	5487232	M3834	LG6
chr1	18694565	18694652	M3834	LG6
chr1	24659071	24659158	M3834	LG6
chr1	8729299	8729213	M3834	LG6
chr1	25297746	25297834	M3834	LG6
chr1	25611963	25612051	M3834	LG6
chr1	3576781	3576870	M3834	LG6
chr1	5486626	5486537	M3834	LG6
chr1	11506820	11506728	M3834	LG6
chr1	14015427	14015518	M3834	LG6
chr1	22651729	22651820	M3834	LG6
chr1	1927240	1927322	M3834	LG6
chr1	6122701	6122608	M3834	LG6
chr1	16648706	16648628	M3834	LG6
chr1	374831	374743	M3834	LG6
chr1	19990088	19990170	M3834	LG6
chr1	22343295	22343383	M3834	LG6
chr1	9390743	9390656	M3834	LG6
chr1	15938666	15938580	M3834	LG6
chr1	21385975	21386062	M3834	LG6
chr1	20168024	20168115	M3834	LG6
chr1	29375973	29376059	M3834	LG6
chr1	16721375	16721293	M3834	LG6
chr1	19860780	19860868	M3834	LG6
chr1	22343025	22343109	M3834	LG6
chr1	28287765	28287683	M3834	LG6
chr1	9760929	9761014	M3834	LG6
chr1	1548744	1548662	M3834	LG6
chr1	8729361	8729295	M3834	LG6
chr1	5129023	5128959	M3834	LG6
chr1	3668631	3668538	M5795	LG6
chr1	3668631	3668538	M5796	LG6
chr1	3515441	3515533	M7330	LG6
chr1	3601887	3601980	M13107	LG6
chr1	3495616	3495524	M20888	LG6
chr1	3556001	3555910	M24128	LG6
chr1	7674369	7674278	M10868	LG6
chr1	11773851	11773768	M10868	LG6
chr1	17079683	17079768	M10868	LG6
chr1	22367501	22367416	M10868	LG6
chr1	24080709	24080800	M10868	LG6
chr1	7674369	7674278	M10869	LG6
chr1	11773851	11773768	M10869	LG6
chr1	17079683	17079768	M10869	LG6
chr1	22367501	22367416	M10869	LG6
chr1	24080709	24080800	M10869	LG6
chr1	3503214	3503123	M13591	LG6
chr1	3701057	3700964	M795	LG3
chr1	3701360	3701267	M794	LG4
chr1	13881014	13880930	M5915	LG7
chr1	24079623	24079531	M29408	LG7
chr1	24079623	24079531	M29409	LG7
chr1	13942274	13942365	M21109	LG7
chr1	13024857	13024944	M7238	LG7
chr1	15415204	15415297	M7238	LG7
chr1	9817632	9817539	M7238	LG7
chr1	7141870	7141956	M7238	LG7
chr1	8516858	8516773	M7238	LG7
chr1	7675136	7675229	M22830	LG7
chr1	15291620	15291710	M22830	LG7
chr1	3894583	3894525	M17790	LG8
chr1	23030585	23030502	M5894	LG8
chr1	15687481	15687391	M5440	LG8
chr1	8986790	8986703	M5440	LG8
chr1	12161290	12161197	M20297	LG8
chr1	3577152	3577244	M20297	LG8
chr1	18704111	18704019	M20297	LG8
chr1	17493934	17494022	M20297	LG8
chr1	23894851	23894764	M20297	LG8
chr1	22651565	22651476	M20297	LG8
chr1	2788936	2788845	M20297	LG8
chr1	10134347	10134259	M20297	LG8
chr1	11422938	11423026	M20297	LG8
chr1	10050981	10051074	M20297	LG8
chr1	10912498	10912411	M20297	LG8
chr1	22836958	22837051	M20297	LG8
chr1	15687481	15687389	M20297	LG8
chr1	8881085	8881176	M20297	LG8
chr1	21862266	21862175	M20297	LG8
chr1	22652067	22652158	M20297	LG8
chr1	25298100	25298009	M20297	LG8
chr1	23895108	23895021	M20297	LG8
chr1	10056892	10056803	M20297	LG8
chr1	25297834	25297743	M20297	LG8
chr1	8729213	8729299	M20297	LG8
chr1	10050719	10050805	M20297	LG8
chr1	15726100	15726191	M20297	LG8
chr1	16648628	16648709	M20297	LG8
chr1	224814	224725	M20297	LG8
chr1	9761014	9760924	M20297	LG8
chr1	12161290	12161197	M20298	LG8
chr1	3577152	3577244	M20298	LG8
chr1	18704111	18704019	M20298	LG8
chr1	17493934	17494022	M20298	LG8
chr1	23894851	23894764	M20298	LG8
chr1	22651565	22651476	M20298	LG8
chr1	2788936	2788845	M20298	LG8
chr1	10134347	10134259	M20298	LG8
chr1	11422938	11423026	M20298	LG8
chr1	10050981	10051074	M20298	LG8
chr1	10912498	10912411	M20298	LG8
chr1	22836958	22837051	M20298	LG8
chr1	15687481	15687389	M20298	LG8
chr1	8881085	8881176	M20298	LG8
chr1	21862266	21862175	M20298	LG8
chr1	22652067	22652158	M20298	LG8
chr1	25298100	25298009	M20298	LG8
chr1	23895108	23895021	M20298	LG8
chr1	10056892	10056803	M20298	LG8
chr1	25297834	25297743	M20298	LG8
chr1	8729213	8729299	M20298	LG8
chr1	10050719	10050805	M20298	LG8
chr1	15726100	15726191	M20298	LG8
chr1	16648628	16648709	M20298	LG8
chr1	224814	224725	M20298	LG8
chr1	9761014	9760924	M20298	LG8
chr1	16368882	16368799	M983	LG6
chr1	16368882	16368799	M984	LG2
chr1	5446812	5446733	M20778	LG8
chr1	10588335	10588416	M21355	LG9
chr1	10588335	10588416	M21354	LG9
chr1	3771136	3771043	M20047	LG9
chr1	9141670	9141579	M20047	LG9
chr1	24175331	24175424	M20047	LG9
chr1	6588830	6588737	M20047	LG9
chr1	7333702	7333633	M20047	LG9
chr1	12954865	12954772	M20047	LG9
chr1	27920999	27920913	M32036	LG9
chr1	27920999	27920913	M32037	LG9
chr2	13878234	13878146	M14990	LG1
chr2	7410826	7410739	M24766	LG1
chr2	7410826	7410739	M24767	LG1
chr2	8502544	8502453	M13149	LG1
chr2	20316507	20316599	M13149	LG1
chr2	8502544	8502453	M13150	LG1
chr2	20316507	20316599	M13150	LG1
chr2	8510430	8510523	M31098	LG1
chr2	8510430	8510523	M31099	LG1
chr2	18336070	18335977	M21298	LG1
chr2	5719539	5719450	M46	LG1
chr2	5719539	5719450	M45	LG1
chr2	14488606	14488694	M32246	LG1
chr2	9578566	9578654	M32246	LG1
chr2	3066608	3066521	M7198	LG1
chr2	20317281	20317196	M28505	LG1
chr2	12430788	12430698	M8281	LG1
chr2	18436115	18436184	M237	LG1
chr2	18436115	18436184	M236	LG1
chr2	12285388	12285480	M390	LG1
chr2	20216087	20216179	M390	LG1
chr2	18172592	18172513	M6132	LG1
chr2	5330481	5330572	M21065	LG1
chr2	5330481	5330572	M21064	LG1
chr2	5113916	5113827	M15991	LG1
chr2	20316051	20316144	M15991	LG1
chr2	14497749	14497657	M15991	LG1
chr2	8503000	8502909	M15991	LG1
chr2	23313410	23313503	M15991	LG1
chr2	5113916	5113827	M15992	LG1
chr2	20316051	20316144	M15992	LG1
chr2	14497749	14497657	M15992	LG1
chr2	8503000	8502909	M15992	LG1
chr2	23313410	23313503	M15992	LG1
chr2	5238339	5238250	M7199	LG1
chr2	5238339	5238250	M7200	LG1
chr2	5238339	5238250	M7201	LG1
chr2	16281770	16281680	M5852	LG10
chr2	11952760	11952853	M32701	LG10
chr2	11981774	11981866	M32701	LG10
chr2	6363471	6363563	M32701	LG10
chr2	11952760	11952853	M32702	LG10
chr2	11981774	11981866	M32702	LG10
chr2	6363471	6363563	M32702	LG10
chr2	7754853	7754764	M29799	LG11
chr2	4065049	4065138	M29799	LG11
chr2	20868807	20868896	M29799	LG11
chr2	11702045	11702132	M29799	LG11
chr2	18812956	18813042	M18290	LG11
chr2	12430700	12430788	M18290	LG11
chr2	8809446	8809360	M18290	LG11
chr2	9446657	9446750	M15074	LG11
chr2	11962763	11962855	M15074	LG11
chr2	18226420	18226509	M3186	LG2
chr2	18214385	18214320	M4456	LG2
chr2	18398200	18398293	M31573	LG2
chr2	18254417	18254328	M17743	LG2
chr2	17277777	17277686	M29183	LG2
chr2	17393870	17393961	M29183	LG2
chr2	17277777	17277686	M29184	LG2
chr2	17393870	17393961	M29184	LG2
chr2	17277777	17277686	M29182	LG2
chr2	17393870	17393961	M29182	LG2
chr2	18462782	18462688	M26641	LG2
chr2	18462782	18462688	M26642	LG2
chr2	18462782	18462688	M26643	LG2
chr2	20379171	20379082	M9847	LG2
chr2	20379693	20379604	M9847	LG2
chr2	21218326	21218414	M9847	LG2
chr2	6979290	6979378	M9847	LG2
chr2	15427848	15427936	M9847	LG2
chr2	18219795	18219883	M9847	LG2
chr2	9410815	9410902	M6311	LG2
chr2	11272033	11272124	M16190	LG2
chr2	12145394	12145305	M4695	LG2
chr2	9500692	9500603	M4930	LG2
chr2	23566488	23566579	M18764	LG2
chr2	5187958	5187866	M23966	LG2
chr2	16634004	16633918	M34758	LG2
chr2	11619561	11619470	M13966	LG2
chr2	9191631	9191719	M31878	LG2
chr2	23632453	23632526	M10920	LG2
chr2	25267643	25267716	M10920	LG2
chr2	8258211	8258283	M2411	LG11
chr2	16174304	16174398	M27889	LG2
chr2	16793824	16793730	M32468	LG2
chr2	643437	643529	M32468	LG2
chr2	16793824	16793730	M32469	LG2
chr2	643437	643529	M32469	LG2
chr2	16769560	16769652	M18070	LG2
chr2	21362630	21362539	M5565	LG2
chr2	7405880	7405790	M5967	LG2
chr2	10591073	10591156	M5967	LG2
chr2	10833304	10833212	M7082	LG2
chr2	27369960	27369870	M29361	LG2
chr2	27369960	27369870	M29360	LG2
chr2	7405880	7405790	M5968	LG2
chr2	10591073	10591156	M5968	LG2
chr2	5900208	5900117	M20257	LG2
chr2	10389903	10389997	M25897	LG2
chr2	12383568	12383657	M25897	LG2
chr2	25356836	25356746	M25897	LG2
chr2	5190687	5190595	M25897	LG2
chr2	722723	722632	M25897	LG2
chr2	13665390	13665478	M25897	LG2
chr2	20379082	20379170	M25897	LG2
chr2	20379349	20379437	M25897	LG2
chr2	20379604	20379692	M25897	LG2
chr2	24220843	24220931	M25897	LG2
chr2	9979881	9979788	M25897	LG2
chr2	21907705	21907794	M25897	LG2
chr2	722977	722889	M25897	LG2
chr2	10012536	10012447	M25897	LG2
chr2	6700057	6700145	M25897	LG2
chr2	22966053	22966141	M25897	LG2
chr2	5153777	5153687	M25897	LG2
chr2	5155414	5155507	M25897	LG2
chr2	5250667	5250756	M25897	LG2
chr2	12384114	12384028	M25897	LG2
chr2	18112301	18112215	M25897	LG2
chr2	4035549	4035631	M25897	LG2
chr2	7533025	7533113	M25897	LG2
chr2	10100522	10100440	M25897	LG2
chr2	12993159	12993247	M25897	LG2
chr2	5153468	5153400	M25897	LG2
chr2	13589833	13589922	M25897	LG2
chr2	25782191	25782105	M25897	LG2
chr2	26497024	26496938	M25897	LG2
chr2	26158743	26158825	M25897	LG2
chr2	4104490	4104418	M25897	LG2
chr2	10389903	10389997	M25898	LG2
chr2	12383568	12383657	M25898	LG2
chr2	25356836	25356746	M25898	LG2
chr2	5190687	5190595	M25898	LG2
chr2	722723	722632	M25898	LG2
chr2	13665390	13665478	M25898	LG2
chr2	20379082	20379170	M25898	LG2
chr2	20379349	20379437	M25898	LG2
chr2	20379604	20379692	M25898	LG2
chr2	24220843	24220931	M25898	LG2
chr2	9979881	9979788	M25898	LG2
chr2	21907705	21907794	M25898	LG2
chr2	722977	722889	M25898	LG2
chr2	10012536	10012447	M25898	LG2
chr2	6700057	6700145	M25898	LG2
chr2	22966053	22966141	M25898	LG2
chr2	5153777	5153687	M25898	LG2
chr2	5155414	5155507	M25898	LG2
chr2	5250667	5250756	M25898	LG2
chr2	12384114	12384028	M25898	LG2
chr2	18112301	18112215	M25898	LG2
chr2	4035549	4035631	M25898	LG2
chr2	7533025	7533113	M25898	LG2
chr2	10100522	10100440	M25898	LG2
chr2	12993159	12993247	M25898	LG2
chr2	5153468	5153400	M25898	LG2
chr2	13589833	13589922	M25898	LG2
chr2	25782191	25782105	M25898	LG2
chr2	26497024	26496938	M25898	LG2
chr2	26158743	26158825	M25898	LG2
chr2	4104490	4104418	M25898	LG2
chr2	10389903	10389997	M25896	LG2
chr2	12383568	12383657	M25896	LG2
chr2	25356836	25356746	M25896	LG2
chr2	5190687	5190595	M25896	LG2
chr2	722723	722632	M25896	LG2
chr2	13665390	13665478	M25896	LG2
chr2	20379082	20379170	M25896	LG2
chr2	20379349	20379437	M25896	LG2
chr2	20379604	20379692	M25896	LG2
chr2	24220843	24220931	M25896	LG2
chr2	9979881	9979788	M25896	LG2
chr2	21907705	21907794	M25896	LG2
chr2	722977	722889	M25896	LG2
chr2	10012536	10012447	M25896	LG2
chr2	6700057	6700145	M25896	LG2
chr2	22966053	22966141	M25896	LG2
chr2	5153777	5153687	M25896	LG2
chr2	5155414	5155507	M25896	LG2
chr2	5250667	5250756	M25896	LG2
chr2	12384114	12384028	M25896	LG2
chr2	18112301	18112215	M25896	LG2
chr2	4035549	4035631	M25896	LG2
chr2	7533025	7533113	M25896	LG2
chr2	10100522	10100440	M25896	LG2
chr2	12993159	12993247	M25896	LG2
chr2	5153468	5153400	M25896	LG2
chr2	13589833	13589922	M25896	LG2
chr2	25782191	25782105	M25896	LG2
chr2	26497024	26496938	M25896	LG2
chr2	26158743	26158825	M25896	LG2
chr2	4104490	4104418	M25896	LG2
chr2	16340209	16340297	M2004	LG1
chr2	20315682	20315590	M30475	LG3
chr2	10591459	10591373	M7406	LG3
chr2	7405479	7405565	M7406	LG3
chr2	12383568	12383656	M1501	LG3
chr2	13665390	13665479	M1501	LG3
chr2	20379082	20379171	M1501	LG3
chr2	20379349	20379438	M1501	LG3
chr2	20379604	20379693	M1501	LG3
chr2	24220843	24220932	M1501	LG3
chr2	25356836	25356744	M1501	LG3
chr2	5190687	5190599	M1501	LG3
chr2	14594276	14594364	M1501	LG3
chr2	722720	722636	M1501	LG3
chr2	722977	722889	M1501	LG3
chr2	10389903	10389991	M1501	LG3
chr2	21907705	21907793	M1501	LG3
chr2	14594010	14594094	M1501	LG3
chr2	6700057	6700148	M1501	LG3
chr2	18408790	18408881	M1501	LG3
chr2	22966053	22966144	M1501	LG3
chr2	77363	77275	M1501	LG3
chr2	13589833	13589921	M1501	LG3
chr2	22839122	22839210	M1501	LG3
chr2	10012534	10012450	M1501	LG3
chr2	5153777	5153685	M1501	LG3
chr2	7533025	7533116	M1501	LG3
chr2	10100522	10100439	M1501	LG3
chr2	12993159	12993250	M1501	LG3
chr2	27943104	27943195	M1501	LG3
chr2	5155414	5155502	M1501	LG3
chr2	25782189	25782102	M1501	LG3
chr2	12384114	12384028	M1501	LG3
chr2	26497022	26496939	M1501	LG3
chr2	5250667	5250757	M1501	LG3
chr2	9979881	9979793	M1501	LG3
chr2	18112298	18112214	M1501	LG3
chr2	13356022	13355939	M1501	LG3
chr2	767960	767875	M1501	LG3
chr2	24221456	24221516	M1501	LG3
chr2	12383568	12383656	M1502	LG1
chr2	13665390	13665479	M1502	LG1
chr2	20379082	20379171	M1502	LG1
chr2	20379349	20379438	M1502	LG1
chr2	20379604	20379693	M1502	LG1
chr2	24220843	24220932	M1502	LG1
chr2	25356836	25356744	M1502	LG1
chr2	5190687	5190599	M1502	LG1
chr2	14594276	14594364	M1502	LG1
chr2	722720	722636	M1502	LG1
chr2	722977	722889	M1502	LG1
chr2	10389903	10389991	M1502	LG1
chr2	21907705	21907793	M1502	LG1
chr2	14594010	14594094	M1502	LG1
chr2	6700057	6700148	M1502	LG1
chr2	18408790	18408881	M1502	LG1
chr2	22966053	22966144	M1502	LG1
chr2	77363	77275	M1502	LG1
chr2	13589833	13589921	M1502	LG1
chr2	22839122	22839210	M1502	LG1
chr2	10012534	10012450	M1502	LG1
chr2	5153777	5153685	M1502	LG1
chr2	7533025	7533116	M1502	LG1
chr2	10100522	10100439	M1502	LG1
chr2	12993159	12993250	M1502	LG1
chr2	27943104	27943195	M1502	LG1
chr2	5155414	5155502	M1502	LG1
chr2	25782189	25782102	M1502	LG1
chr2	12384114	12384028	M1502	LG1
chr2	26497022	26496939	M1502	LG1
chr2	5250667	5250757	M1502	LG1
chr2	9979881	9979793	M1502	LG1
chr2	18112298	18112214	M1502	LG1
chr2	13356022	13355939	M1502	LG1
chr2	767960	767875	M1502	LG1
chr2	24221456	24221516	M1502	LG1
chr2	11981773	11981865	M26895	LG3
chr2	11952759	11952852	M26895	LG3
chr2	6363470	6363562	M26895	LG3
chr2	16633778	16633869	M25250	LG3
chr2	16633778	16633869	M25249	LG3
chr2	1448361	1448279	M16916	LG3
chr2	1448361	1448279	M16917	LG3
chr2	5113338	5113430	M29407	LG3
chr2	20316633	20316541	M29407	LG3
chr2	14497168	14497260	M29407	LG3
chr2	936220	936298	M1734	LG10
chr2	5813884	5813956	M19901	LG4
chr2	5819450	5819513	M19901	LG4
chr2	15343590	15343678	M19056	LG4
chr2	15343430	15343339	M2803	LG2
chr2	14076881	14076789	M20189	LG4
chr2	275072	274980	M11566	LG4
chr2	274735	274642	M32985	LG4
chr2	8724539	8724447	M28910	LG4
chr2	8724539	8724447	M28911	LG4
chr2	8724539	8724447	M28909	LG4
chr2	8724539	8724447	M28912	LG4
chr2	5237542	5237624	M11305	LG4
chr2	1654431	1654338	M20321	LG4
chr2	3065496	3065587	M21251	LG4
chr2	3065496	3065587	M21250	LG4
chr2	12366754	12366847	M1631	LG2
chr2	4065662	4065574	M26172	LG4
chr2	1831840	1831934	M26172	LG4
chr2	4739990	4740084	M26172	LG4
chr2	14191011	14191105	M26172	LG4
chr2	23523161	23523067	M26172	LG4
chr2	20488585	20488678	M26172	LG4
chr2	2751443	2751536	M26172	LG4
chr2	16347601	16347689	M26172	LG4
chr2	11094686	11094592	M26172	LG4
chr2	19780418	19780330	M26172	LG4
chr2	24716076	24715988	M26172	LG4
chr2	22202361	22202270	M26172	LG4
chr2	18380705	18380796	M26172	LG4
chr2	20869395	20869307	M26172	LG4
chr2	10733054	10732962	M26172	LG4
chr2	7759032	7758944	M26172	LG4
chr2	21862999	21863092	M23251	LG4
chr2	4821102	4821180	M6404	LG4
chr2	13296800	13296883	M4978	LG5
chr2	13296800	13296883	M4979	LG5
chr2	3066607	3066700	M26584	LG5
chr2	9599800	9599891	M11009	LG5
chr2	14507907	14507992	M11009	LG5
chr2	21362539	21362630	M11009	LG5
chr2	7327618	7327525	M21899	LG5
chr2	15091676	15091583	M28121	LG5
chr2	15091676	15091583	M28122	LG5
chr2	18204159	18204085	M9261	LG5
chr2	18204159	18204085	M9262	LG5
chr2	25609166	25609075	M2718	LG6
chr2	25609391	25609298	M2716	LG2
chr2	25609391	25609298	M2717	LG1
chr2	18436126	18436203	M13175	LG6
chr2	18436126	18436203	M13174	LG6
chr2	22864687	22864602	M738	LG2
chr2	3911597	3911665	M20655	LG6
chr2	16769652	16769560	M20959	LG6
chr2	8065721	8065638	M3831	LG6
chr2	12383657	12383568	M3832	LG6
chr2	21907794	21907705	M3832	LG6
chr2	25356747	25356836	M3832	LG6
chr2	5190599	5190687	M3832	LG6
chr2	13665478	13665390	M3832	LG6
chr2	20379170	20379082	M3832	LG6
chr2	20379437	20379349	M3832	LG6
chr2	20379692	20379604	M3832	LG6
chr2	24220931	24220843	M3832	LG6
chr2	722636	722723	M3832	LG6
chr2	10389996	10389903	M3832	LG6
chr2	3449011	3449103	M3832	LG6
chr2	722889	722977	M3832	LG6
chr2	6700145	6700057	M3832	LG6
chr2	14594364	14594276	M3832	LG6
chr2	18408878	18408790	M3832	LG6
chr2	4104707	4104796	M3832	LG6
chr2	12384028	12384114	M3832	LG6
chr2	22839211	22839122	M3832	LG6
chr2	7533113	7533025	M3832	LG6
chr2	12993247	12993159	M3832	LG6
chr2	22966141	22966053	M3832	LG6
chr2	9037580	9037493	M3832	LG6
chr2	10012449	10012536	M3832	LG6
chr2	14594094	14594010	M3832	LG6
chr2	15427849	15427936	M3832	LG6
chr2	16506046	16506133	M3832	LG6
chr2	5153688	5153777	M3832	LG6
chr2	5155503	5155414	M3832	LG6
chr2	18112215	18112301	M3832	LG6
chr2	25782105	25782191	M3832	LG6
chr2	27943192	27943104	M3832	LG6
chr2	9037314	9037227	M3832	LG6
chr2	15428118	15428205	M3832	LG6
chr2	18219796	18219883	M3832	LG6
chr2	21218327	21218414	M3832	LG6
chr2	5323439	5323350	M3832	LG6
chr2	9979789	9979881	M3832	LG6
chr2	13589922	13589833	M3832	LG6
chr2	26496938	26497024	M3832	LG6
chr2	6979291	6979378	M3832	LG6
chr2	5250756	5250667	M3832	LG6
chr2	5795649	5795735	M3832	LG6
chr2	13355942	13356022	M3832	LG6
chr2	10100440	10100522	M3832	LG6
chr2	77273	77363	M3832	LG6
chr2	1431575	1431486	M3832	LG6
chr2	22805408	22805322	M3832	LG6
chr2	11998757	11998673	M3832	LG6
chr2	5704876	5704962	M3832	LG6
chr2	24221515	24221456	M3832	LG6
chr2	2492428	2492517	M3832	LG6
chr2	4104423	4104491	M3832	LG6
chr2	5795884	5795810	M3832	LG6
chr2	12383657	12383568	M3833	LG6
chr2	21907794	21907705	M3833	LG6
chr2	25356747	25356836	M3833	LG6
chr2	5190599	5190687	M3833	LG6
chr2	13665478	13665390	M3833	LG6
chr2	20379170	20379082	M3833	LG6
chr2	20379437	20379349	M3833	LG6
chr2	20379692	20379604	M3833	LG6
chr2	24220931	24220843	M3833	LG6
chr2	722636	722723	M3833	LG6
chr2	10389996	10389903	M3833	LG6
chr2	3449011	3449103	M3833	LG6
chr2	722889	722977	M3833	LG6
chr2	6700145	6700057	M3833	LG6
chr2	14594364	14594276	M3833	LG6
chr2	18408878	18408790	M3833	LG6
chr2	4104707	4104796	M3833	LG6
chr2	12384028	12384114	M3833	LG6
chr2	22839211	22839122	M3833	LG6
chr2	7533113	7533025	M3833	LG6
chr2	12993247	12993159	M3833	LG6
chr2	22966141	22966053	M3833	LG6
chr2	9037580	9037493	M3833	LG6
chr2	10012449	10012536	M3833	LG6
chr2	14594094	14594010	M3833	LG6
chr2	15427849	15427936	M3833	LG6
chr2	16506046	16506133	M3833	LG6
chr2	5153688	5153777	M3833	LG6
chr2	5155503	5155414	M3833	LG6
chr2	18112215	18112301	M3833	LG6
chr2	25782105	25782191	M3833	LG6
chr2	27943192	27943104	M3833	LG6
chr2	9037314	9037227	M3833	LG6
chr2	15428118	15428205	M3833	LG6
chr2	18219796	18219883	M3833	LG6
chr2	21218327	21218414	M3833	LG6
chr2	5323439	5323350	M3833	LG6
chr2	9979789	9979881	M3833	LG6
chr2	13589922	13589833	M3833	LG6
chr2	26496938	26497024	M3833	LG6
chr2	6979291	6979378	M3833	LG6
chr2	5250756	5250667	M3833	LG6
chr2	5795649	5795735	M3833	LG6
chr2	13355942	13356022	M3833	LG6
chr2	10100440	10100522	M3833	LG6
chr2	77273	77363	M3833	LG6
chr2	1431575	1431486	M3833	LG6
chr2	22805408	22805322	M3833	LG6
chr2	11998757	11998673	M3833	LG6
chr2	5704876	5704962	M3833	LG6
chr2	24221515	24221456	M3833	LG6
chr2	2492428	2492517	M3833	LG6
chr2	4104423	4104491	M3833	LG6
chr2	5795884	5795810	M3833	LG6
chr2	12383657	12383568	M3834	LG6
chr2	21907794	21907705	M3834	LG6
chr2	25356747	25356836	M3834	LG6
chr2	5190599	5190687	M3834	LG6
chr2	13665478	13665390	M3834	LG6
chr2	20379170	20379082	M3834	LG6
chr2	20379437	20379349	M3834	LG6
chr2	20379692	20379604	M3834	LG6
chr2	24220931	24220843	M3834	LG6
chr2	722636	722723	M3834	LG6
chr2	10389996	10389903	M3834	LG6
chr2	3449011	3449103	M3834	LG6
chr2	722889	722977	M3834	LG6
chr2	6700145	6700057	M3834	LG6
chr2	14594364	14594276	M3834	LG6
chr2	18408878	18408790	M3834	LG6
chr2	4104707	4104796	M3834	LG6
chr2	12384028	12384114	M3834	LG6
chr2	22839211	22839122	M3834	LG6
chr2	7533113	7533025	M3834	LG6
chr2	12993247	12993159	M3834	LG6
chr2	22966141	22966053	M3834	LG6
chr2	9037580	9037493	M3834	LG6
chr2	10012449	10012536	M3834	LG6
chr2	14594094	14594010	M3834	LG6
chr2	15427849	15427936	M3834	LG6
chr2	16506046	16506133	M3834	LG6
chr2	5153688	5153777	M3834	LG6
chr2	5155503	5155414	M3834	LG6
chr2	18112215	18112301	M3834	LG6
chr2	25782105	25782191	M3834	LG6
chr2	27943192	27943104	M3834	LG6
chr2	9037314	9037227	M3834	LG6
chr2	15428118	15428205	M3834	LG6
chr2	18219796	18219883	M3834	LG6
chr2	21218327	21218414	M3834	LG6
chr2	5323439	5323350	M3834	LG6
chr2	9979789	9979881	M3834	LG6
chr2	13589922	13589833	M3834	LG6
chr2	26496938	26497024	M3834	LG6
chr2	6979291	6979378	M3834	LG6
chr2	5250756	5250667	M3834	LG6
chr2	5795649	5795735	M3834	LG6
chr2	13355942	13356022	M3834	LG6
chr2	10100440	10100522	M3834	LG6
chr2	77273	77363	M3834	LG6
chr2	1431575	1431486	M3834	LG6
chr2	22805408	22805322	M3834	LG6
chr2	11998757	11998673	M3834	LG6
chr2	5704876	5704962	M3834	LG6
chr2	24221515	24221456	M3834	LG6
chr2	2492428	2492517	M3834	LG6
chr2	4104423	4104491	M3834	LG6
chr2	5795884	5795810	M3834	LG6
chr2	5112274	5112183	M10868	LG6
chr2	5112274	5112183	M10869	LG6
chr2	1892422	1892516	M28213	LG7
chr2	1892422	1892516	M28215	LG7
chr2	1892422	1892516	M28212	LG7
chr2	1892422	1892516	M28214	LG7
chr2	1924988	1924909	M4196	LG7
chr2	2510819	2510729	M10149	LG7
chr2	2510819	2510729	M10150	LG7
chr2	2514818	2514911	M22723	LG7
chr2	2511222	2511130	M1289	LG1
chr2	2511222	2511130	M1288	LG1
chr2	2510912	2510818	M1290	LG1
chr2	2530125	2530218	M747	LG3
chr2	2498200	2498291	M21045	LG7
chr2	1886508	1886598	M17805	LG7
chr2	2821463	2821371	M13994	LG7
chr2	2836281	2836188	M2513	LG7
chr2	2530858	2530772	M26471	LG7
chr2	2530858	2530772	M26470	LG7
chr2	2530858	2530772	M26472	LG7
chr2	2897892	2897802	M21364	LG7
chr2	2897734	2897643	M21365	LG7
chr2	2829682	2829775	M10080	LG7
chr2	2902793	2902724	M10080	LG7
chr2	6390863	6390794	M10080	LG7
chr2	2681557	2681650	M22303	LG7
chr2	2681557	2681650	M22304	LG7
chr2	5976442	5976349	M1334	LG1
chr2	5941940	5941847	M14845	LG7
chr2	5941940	5941847	M14844	LG7
chr2	2894164	2894257	M3071	LG11
chr2	2894629	2894720	M3073	LG7
chr2	2894629	2894720	M3072	LG5
chr2	3035377	3035284	M21097	LG7
chr2	3302087	3302178	M17689	LG7
chr2	3302087	3302178	M17690	LG7
chr2	3323223	3323312	M16473	LG7
chr2	3323223	3323312	M16474	LG7
chr2	3376920	3377013	M5740	LG7
chr2	3422492	3422583	M5936	LG7
chr2	3422492	3422583	M5937	LG7
chr2	2962823	2962730	M16759	LG7
chr2	2963154	2963061	M16758	LG7
chr2	27315073	27314980	M15929	LG7
chr2	5113338	5113430	M29408	LG7
chr2	14497168	14497260	M29408	LG7
chr2	20316633	20316541	M29408	LG7
chr2	5113338	5113430	M29409	LG7
chr2	14497168	14497260	M29409	LG7
chr2	20316633	20316541	M29409	LG7
chr2	23073632	23073726	M7238	LG7
chr2	12953974	12954065	M7238	LG7
chr2	10835997	10836084	M7238	LG7
chr2	24570250	24570163	M7238	LG7
chr2	20430622	20430702	M12986	LG7
chr2	25858593	25858682	M12713	LG7
chr2	25539450	25539541	M12713	LG7
chr2	25890340	25890429	M12713	LG7
chr2	25534507	25534598	M12713	LG7
chr2	25858593	25858682	M12714	LG7
chr2	25539450	25539541	M12714	LG7
chr2	25890340	25890429	M12714	LG7
chr2	25534507	25534598	M12714	LG7
chr2	14895751	14895660	M12438	LG7
chr2	20892209	20892300	M3440	LG7
chr2	14496520	14496607	M22829	LG7
chr2	20316951	20316858	M22830	LG7
chr2	5113023	5113113	M22830	LG7
chr2	20830361	20830268	M20908	LG7
chr2	14476533	14476623	M27511	LG7
chr2	14476533	14476623	M27512	LG7
chr2	9751870	9751789	M2388	LG5
chr2	14648430	14648341	M2388	LG5
chr2	14527210	14527121	M2388	LG5
chr2	9821109	9821200	M4413	LG7
chr2	9820858	9820951	M4412	LG7
chr2	8206081	8205988	M12514	LG7
chr2	8229290	8229383	M1865	LG1
chr2	8230354	8230258	M13540	LG7
chr2	8230354	8230258	M13541	LG7
chr2	8056953	8057042	M13925	LG7
chr2	6778163	6778070	M12081	LG7
chr2	16176724	16176816	M17403	LG7
chr2	8313820	8313913	M2438	LG6
chr2	8280299	8280386	M2438	LG6
chr2	6979686	6979779	M13778	LG7
chr2	6979686	6979779	M13777	LG7
chr2	5071987	5071894	M16534	LG7
chr2	6938510	6938594	M21759	LG7
chr2	6938655	6938746	M21760	LG7
chr2	1440649	1440733	M127	LG1
chr2	1277780	1277873	M12216	LG7
chr2	1565516	1565423	M6861	LG7
chr2	1385913	1385833	M17767	LG7
chr2	1419325	1419232	M17227	LG7
chr2	1383180	1383087	M666	LG4
chr2	1418934	1418841	M8858	LG7
chr2	1170547	1170640	M8152	LG7
chr2	1170547	1170640	M8153	LG7
chr2	1170285	1170378	M8151	LG7
chr2	25974508	25974595	M17966	LG7
chr2	25974508	25974595	M17967	LG7
chr2	25974508	25974595	M17969	LG7
chr2	25974508	25974595	M17968	LG7
chr2	25788053	25787960	M14616	LG7
chr2	25788053	25787960	M14618	LG7
chr2	25788053	25787960	M14617	LG7
chr2	25434511	25434418	M18518	LG7
chr2	25912235	25912327	M8874	LG7
chr2	25892142	25892053	M17025	LG7
chr2	25870601	25870523	M17025	LG7
chr2	25905663	25905596	M17025	LG7
chr2	16365349	16365442	M13495	LG7
chr2	26820444	26820537	M5849	LG7
chr2	25539677	25539770	M12715	LG7
chr2	10510318	10510232	M20406	LG8
chr2	12681806	12681714	M19708	LG8
chr2	12681806	12681714	M19709	LG8
chr2	11695599	11695682	M5894	LG8
chr2	10389903	10389991	M5440	LG8
chr2	27416726	27416817	M5440	LG8
chr2	20379349	20379442	M20297	LG8
chr2	20379082	20379175	M20297	LG8
chr2	20379604	20379697	M20297	LG8
chr2	24220843	24220936	M20297	LG8
chr2	5190687	5190595	M20297	LG8
chr2	20561742	20561831	M20297	LG8
chr2	722723	722632	M20297	LG8
chr2	6700057	6700148	M20297	LG8
chr2	9979881	9979793	M20297	LG8
chr2	21907705	21907793	M20297	LG8
chr2	25356836	25356744	M20297	LG8
chr2	12384114	12384028	M20297	LG8
chr2	7533025	7533116	M20297	LG8
chr2	12993159	12993250	M20297	LG8
chr2	18112301	18112210	M20297	LG8
chr2	22966053	22966144	M20297	LG8
chr2	5249913	5250000	M20297	LG8
chr2	12273975	12274067	M20297	LG8
chr2	25782191	25782102	M20297	LG8
chr2	5155414	5155507	M20297	LG8
chr2	18204070	18204153	M20297	LG8
chr2	5153777	5153685	M20297	LG8
chr2	10100522	10100435	M20297	LG8
chr2	18270867	18270951	M20297	LG8
chr2	26497024	26496939	M20297	LG8
chr2	18190923	18191011	M20297	LG8
chr2	767960	767872	M20297	LG8
chr2	20379349	20379442	M20298	LG8
chr2	20379082	20379175	M20298	LG8
chr2	20379604	20379697	M20298	LG8
chr2	24220843	24220936	M20298	LG8
chr2	5190687	5190595	M20298	LG8
chr2	20561742	20561831	M20298	LG8
chr2	722723	722632	M20298	LG8
chr2	6700057	6700148	M20298	LG8
chr2	9979881	9979793	M20298	LG8
chr2	21907705	21907793	M20298	LG8
chr2	25356836	25356744	M20298	LG8
chr2	12384114	12384028	M20298	LG8
chr2	7533025	7533116	M20298	LG8
chr2	12993159	12993250	M20298	LG8
chr2	18112301	18112210	M20298	LG8
chr2	22966053	22966144	M20298	LG8
chr2	5249913	5250000	M20298	LG8
chr2	12273975	12274067	M20298	LG8
chr2	25782191	25782102	M20298	LG8
chr2	5155414	5155507	M20298	LG8
chr2	18204070	18204153	M20298	LG8
chr2	5153777	5153685	M20298	LG8
chr2	10100522	10100435	M20298	LG8
chr2	18270867	18270951	M20298	LG8
chr2	26497024	26496939	M20298	LG8
chr2	18190923	18191011	M20298	LG8
chr2	767960	767872	M20298	LG8
chr2	14237331	14237244	M11699	LG9
chr2	14237331	14237244	M11700	LG9
chr2	22693161	22693254	M20047	LG9
chr2	16085578	16085671	M20047	LG9
chr2	10028643	10028734	M20047	LG9
chr2	5189442	5189349	M20047	LG9
chr2	8308059	8307967	M20047	LG9
chr2	14855483	14855576	M20047	LG9
chr2	12613478	12613387	M20047	LG9
chr2	15315490	15315397	M15288	LG9
chr2	15315490	15315397	M15289	LG9
chr2	15315490	15315397	M15290	LG9
chr2	15315490	15315397	M15292	LG9
chr3	22379703	22379789	M32246	LG1
chr3	22414708	22414615	M2184	LG1
chr3	22414708	22414615	M2185	LG1
chr3	22414708	22414615	M2183	LG3
chr3	19565412	19565499	M28505	LG1
chr3	17758798	17758884	M28505	LG1
chr3	20150407	20150320	M28505	LG1
chr3	4723783	4723876	M2265	LG1
chr3	3894695	3894637	M237	LG1
chr3	3894695	3894637	M236	LG1
chr3	15459425	15459517	M390	LG1
chr3	4732894	4732984	M6132	LG1
chr3	20198229	20198149	M3268	LG1
chr3	20205485	20205392	M29061	LG1
chr3	17760021	17759932	M15991	LG1
chr3	20149185	20149273	M15991	LG1
chr3	17760021	17759932	M15992	LG1
chr3	20149185	20149273	M15992	LG1
chr3	14163071	14163144	M20221	LG1
chr3	14163071	14163144	M20222	LG1
chr3	14163071	14163144	M20223	LG1
chr3	20148890	20148980	M4738	LG1
chr3	20148890	20148980	M4739	LG1
chr3	20148890	20148980	M4740	LG1
chr3	20148890	20148980	M4737	LG1
chr3	22987318	22987225	M32701	LG10
chr3	22987318	22987225	M32702	LG10
chr3	9043018	9043073	M8268	LG10
chr3	11402762	11402851	M29799	LG11
chr3	17542364	17542279	M29799	LG11
chr3	13371182	13371096	M18290	LG11
chr3	20049602	20049688	M18290	LG11
chr3	3821858	3821770	M18290	LG11
chr3	21137430	21137519	M9847	LG2
chr3	24691345	24691432	M9847	LG2
chr3	14564965	14564875	M9847	LG2
chr3	9873955	9873866	M9847	LG2
chr3	10797536	10797624	M9847	LG2
chr3	18993121	18993209	M9847	LG2
chr3	3462493	3462581	M9847	LG2
chr3	1733075	1732987	M9847	LG2
chr3	4915384	4915297	M9847	LG2
chr3	14163081	14163164	M29372	LG2
chr3	22168248	22168339	M32697	LG2
chr3	14163209	14163299	M18764	LG2
chr3	7597811	7597719	M23966	LG2
chr3	11174280	11174194	M34758	LG2
chr3	21534272	21534186	M34758	LG2
chr3	19413124	19413038	M34758	LG2
chr3	24193734	24193648	M34758	LG2
chr3	14799393	14799479	M2292	LG2
chr3	14799393	14799479	M2293	LG2
chr3	15965610	15965698	M31784	LG2
chr3	15965610	15965698	M31785	LG2
chr3	15965610	15965698	M31786	LG2
chr3	15965610	15965698	M31783	LG2
chr3	15120341	15120256	M5678	LG2
chr3	15120341	15120256	M5677	LG2
chr3	8526619	8526708	M18461	LG2
chr3	19862918	19863009	M3827	LG2
chr3	19103573	19103492	M5967	LG2
chr3	12545342	12545423	M5967	LG2
chr3	19103573	19103492	M5968	LG2
chr3	12545342	12545423	M5968	LG2
chr3	10795845	10795753	M25897	LG2
chr3	17995695	17995607	M25897	LG2
chr3	24699071	24699164	M25897	LG2
chr3	9492364	9492270	M25897	LG2
chr3	13379245	13379152	M25897	LG2
chr3	17995960	17995866	M25897	LG2
chr3	15037917	15038009	M25897	LG2
chr3	24691432	24691346	M25897	LG2
chr3	11692753	11692665	M25897	LG2
chr3	13736974	13736881	M25897	LG2
chr3	14564875	14564968	M25897	LG2
chr3	15038183	15038270	M25897	LG2
chr3	18660112	18660025	M25897	LG2
chr3	18688553	18688646	M25897	LG2
chr3	18694961	18695053	M25897	LG2
chr3	10370792	10370704	M25897	LG2
chr3	10796108	10796020	M25897	LG2
chr3	24699337	24699425	M25897	LG2
chr3	6101685	6101596	M25897	LG2
chr3	163923	164011	M25897	LG2
chr3	15418561	15418653	M25897	LG2
chr3	22419032	22418944	M25897	LG2
chr3	18688820	18688913	M25897	LG2
chr3	21065147	21065229	M25897	LG2
chr3	22682499	22682431	M25897	LG2
chr3	13736708	13736620	M25897	LG2
chr3	8589461	8589554	M25897	LG2
chr3	10795845	10795753	M25898	LG2
chr3	17995695	17995607	M25898	LG2
chr3	24699071	24699164	M25898	LG2
chr3	9492364	9492270	M25898	LG2
chr3	13379245	13379152	M25898	LG2
chr3	17995960	17995866	M25898	LG2
chr3	15037917	15038009	M25898	LG2
chr3	24691432	24691346	M25898	LG2
chr3	11692753	11692665	M25898	LG2
chr3	13736974	13736881	M25898	LG2
chr3	14564875	14564968	M25898	LG2
chr3	15038183	15038270	M25898	LG2
chr3	18660112	18660025	M25898	LG2
chr3	18688553	18688646	M25898	LG2
chr3	18694961	18695053	M25898	LG2
chr3	10370792	10370704	M25898	LG2
chr3	10796108	10796020	M25898	LG2
chr3	24699337	24699425	M25898	LG2
chr3	6101685	6101596	M25898	LG2
chr3	163923	164011	M25898	LG2
chr3	15418561	15418653	M25898	LG2
chr3	22419032	22418944	M25898	LG2
chr3	18688820	18688913	M25898	LG2
chr3	21065147	21065229	M25898	LG2
chr3	22682499	22682431	M25898	LG2
chr3	13736708	13736620	M25898	LG2
chr3	8589461	8589554	M25898	LG2
chr3	10795845	10795753	M25896	LG2
chr3	17995695	17995607	M25896	LG2
chr3	24699071	24699164	M25896	LG2
chr3	9492364	9492270	M25896	LG2
chr3	13379245	13379152	M25896	LG2
chr3	17995960	17995866	M25896	LG2
chr3	15037917	15038009	M25896	LG2
chr3	24691432	24691346	M25896	LG2
chr3	11692753	11692665	M25896	LG2
chr3	13736974	13736881	M25896	LG2
chr3	14564875	14564968	M25896	LG2
chr3	15038183	15038270	M25896	LG2
chr3	18660112	18660025	M25896	LG2
chr3	18688553	18688646	M25896	LG2
chr3	18694961	18695053	M25896	LG2
chr3	10370792	10370704	M25896	LG2
chr3	10796108	10796020	M25896	LG2
chr3	24699337	24699425	M25896	LG2
chr3	6101685	6101596	M25896	LG2
chr3	163923	164011	M25896	LG2
chr3	15418561	15418653	M25896	LG2
chr3	22419032	22418944	M25896	LG2
chr3	18688820	18688913	M25896	LG2
chr3	21065147	21065229	M25896	LG2
chr3	22682499	22682431	M25896	LG2
chr3	13736708	13736620	M25896	LG2
chr3	8589461	8589554	M25896	LG2
chr3	22380438	22380357	M24976	LG3
chr3	14695469	14695540	M5962	LG3
chr3	5205983	5206067	M10791	LG3
chr3	5205983	5206067	M10790	LG3
chr3	19103181	19103267	M7406	LG3
chr3	12545734	12545648	M7406	LG3
chr3	14564875	14564965	M1501	LG3
chr3	17995695	17995606	M1501	LG3
chr3	24691429	24691345	M1501	LG3
chr3	10795845	10795757	M1501	LG3
chr3	15037917	15038005	M1501	LG3
chr3	17995960	17995872	M1501	LG3
chr3	24699071	24699159	M1501	LG3
chr3	15038186	15038270	M1501	LG3
chr3	18660112	18660025	M1501	LG3
chr3	9492364	9492275	M1501	LG3
chr3	10370792	10370701	M1501	LG3
chr3	11692753	11692664	M1501	LG3
chr3	24699337	24699426	M1501	LG3
chr3	10796108	10796020	M1501	LG3
chr3	13379245	13379157	M1501	LG3
chr3	18694961	18695049	M1501	LG3
chr3	163923	164014	M1501	LG3
chr3	22419032	22418943	M1501	LG3
chr3	13736974	13736886	M1501	LG3
chr3	15418561	15418649	M1501	LG3
chr3	13736708	13736617	M1501	LG3
chr3	18688553	18688642	M1501	LG3
chr3	18688820	18688909	M1501	LG3
chr3	6101685	6101597	M1501	LG3
chr3	8589461	8589549	M1501	LG3
chr3	2494596	2494667	M1501	LG3
chr3	19832060	19832153	M1501	LG3
chr3	24699610	24699691	M1501	LG3
chr3	14564875	14564965	M1502	LG1
chr3	17995695	17995606	M1502	LG1
chr3	24691429	24691345	M1502	LG1
chr3	10795845	10795757	M1502	LG1
chr3	15037917	15038005	M1502	LG1
chr3	17995960	17995872	M1502	LG1
chr3	24699071	24699159	M1502	LG1
chr3	15038186	15038270	M1502	LG1
chr3	18660112	18660025	M1502	LG1
chr3	9492364	9492275	M1502	LG1
chr3	10370792	10370701	M1502	LG1
chr3	11692753	11692664	M1502	LG1
chr3	24699337	24699426	M1502	LG1
chr3	10796108	10796020	M1502	LG1
chr3	13379245	13379157	M1502	LG1
chr3	18694961	18695049	M1502	LG1
chr3	163923	164014	M1502	LG1
chr3	22419032	22418943	M1502	LG1
chr3	13736974	13736886	M1502	LG1
chr3	15418561	15418649	M1502	LG1
chr3	13736708	13736617	M1502	LG1
chr3	18688553	18688642	M1502	LG1
chr3	18688820	18688909	M1502	LG1
chr3	6101685	6101597	M1502	LG1
chr3	8589461	8589549	M1502	LG1
chr3	2494596	2494667	M1502	LG1
chr3	19832060	19832153	M1502	LG1
chr3	24699610	24699691	M1502	LG1
chr3	22987319	22987226	M26895	LG3
chr3	11174055	11174145	M25250	LG3
chr3	18433732	18433643	M25250	LG3
chr3	19412909	19412989	M25250	LG3
chr3	24193516	24193599	M25250	LG3
chr3	21534046	21534137	M25250	LG3
chr3	11174055	11174145	M25249	LG3
chr3	18433732	18433643	M25249	LG3
chr3	19412909	19412989	M25249	LG3
chr3	24193516	24193599	M25249	LG3
chr3	21534046	21534137	M25249	LG3
chr3	18689345	18689432	M32487	LG3
chr3	17759445	17759537	M29407	LG3
chr3	22162385	22162478	M32347	LG4
chr3	2409561	2409619	M19901	LG4
chr3	14163163	14163071	M9715	LG4
chr3	14163163	14163071	M9714	LG4
chr3	14163290	14163210	M9713	LG4
chr3	14673456	14673550	M26172	LG4
chr3	15198003	15197909	M26172	LG4
chr3	20118314	20118222	M26172	LG4
chr3	13865899	13865993	M26172	LG4
chr3	13950807	13950713	M26172	LG4
chr3	13108327	13108233	M26172	LG4
chr3	13319827	13319733	M26172	LG4
chr3	15264744	15264832	M26172	LG4
chr3	16002770	16002676	M26172	LG4
chr3	17226072	17226165	M26172	LG4
chr3	13996923	13996829	M26172	LG4
chr3	23364935	23364841	M26172	LG4
chr3	19181388	19181476	M26172	LG4
chr3	19307259	19307171	M26172	LG4
chr3	20372108	20372198	M32242	LG4
chr3	20372108	20372198	M32243	LG4
chr3	20372952	20372859	M26584	LG5
chr3	17932094	17932185	M11009	LG5
chr3	21263313	21263398	M9971	LG5
chr3	3877139	3877232	M6557	LG5
chr3	22269784	22269692	M28121	LG5
chr3	22269784	22269692	M28122	LG5
chr3	3986532	3986624	M9261	LG5
chr3	19118866	19118774	M9261	LG5
chr3	24691608	24691682	M9261	LG5
chr3	3986532	3986624	M9262	LG5
chr3	19118866	19118774	M9262	LG5
chr3	24691608	24691682	M9262	LG5
chr3	4732895	4732984	M23673	LG6
chr3	3894696	3894620	M13175	LG6
chr3	3894696	3894620	M13174	LG6
chr3	17995607	17995695	M3832	LG6
chr3	17995867	17995960	M3832	LG6
chr3	24691346	24691432	M3832	LG6
chr3	24699163	24699071	M3832	LG6
chr3	10370704	10370792	M3832	LG6
chr3	10795757	10795845	M3832	LG6
chr3	15038005	15037917	M3832	LG6
chr3	9492271	9492364	M3832	LG6
chr3	15038270	15038183	M3832	LG6
chr3	18660025	18660112	M3832	LG6
chr3	13379153	13379245	M3832	LG6
chr3	14564967	14564875	M3832	LG6
chr3	17996141	17996231	M3832	LG6
chr3	9873954	9873866	M3832	LG6
chr3	11692665	11692753	M3832	LG6
chr3	18695049	18694961	M3832	LG6
chr3	24699425	24699337	M3832	LG6
chr3	16478282	16478369	M3832	LG6
chr3	13736882	13736974	M3832	LG6
chr3	20030408	20030319	M3832	LG6
chr3	164011	163923	M3832	LG6
chr3	3462494	3462581	M3832	LG6
chr3	8841788	8841876	M3832	LG6
chr3	15418649	15418561	M3832	LG6
chr3	22418944	22419032	M3832	LG6
chr3	1732888	1732801	M3832	LG6
chr3	3462742	3462829	M3832	LG6
chr3	3464006	3464093	M3832	LG6
chr3	10797537	10797624	M3832	LG6
chr3	11327952	11328039	M3832	LG6
chr3	18993122	18993209	M3832	LG6
chr3	20415548	20415464	M3832	LG6
chr3	10576255	10576341	M3832	LG6
chr3	20030665	20030580	M3832	LG6
chr3	10796020	10796108	M3832	LG6
chr3	13736620	13736708	M3832	LG6
chr3	1733074	1732987	M3832	LG6
chr3	8573560	8573653	M3832	LG6
chr3	10576549	10576636	M3832	LG6
chr3	12044806	12044893	M3832	LG6
chr3	12635045	12634958	M3832	LG6
chr3	6101596	6101685	M3832	LG6
chr3	8589550	8589461	M3832	LG6
chr3	10576076	10576162	M3832	LG6
chr3	18688645	18688553	M3832	LG6
chr3	18688912	18688820	M3832	LG6
chr3	12045062	12045150	M3832	LG6
chr3	4915383	4915297	M3832	LG6
chr3	15735166	15735253	M3832	LG6
chr3	15735402	15735489	M3832	LG6
chr3	19832150	19832060	M3832	LG6
chr3	3463758	3463845	M3832	LG6
chr3	3767070	3767158	M3832	LG6
chr3	21070971	21070886	M3832	LG6
chr3	24699695	24699605	M3832	LG6
chr3	2494667	2494596	M3832	LG6
chr3	22682431	22682499	M3832	LG6
chr3	6101859	6101945	M3832	LG6
chr3	17995607	17995695	M3833	LG6
chr3	17995867	17995960	M3833	LG6
chr3	24691346	24691432	M3833	LG6
chr3	24699163	24699071	M3833	LG6
chr3	10370704	10370792	M3833	LG6
chr3	10795757	10795845	M3833	LG6
chr3	15038005	15037917	M3833	LG6
chr3	9492271	9492364	M3833	LG6
chr3	15038270	15038183	M3833	LG6
chr3	18660025	18660112	M3833	LG6
chr3	13379153	13379245	M3833	LG6
chr3	14564967	14564875	M3833	LG6
chr3	17996141	17996231	M3833	LG6
chr3	9873954	9873866	M3833	LG6
chr3	11692665	11692753	M3833	LG6
chr3	18695049	18694961	M3833	LG6
chr3	24699425	24699337	M3833	LG6
chr3	16478282	16478369	M3833	LG6
chr3	13736882	13736974	M3833	LG6
chr3	20030408	20030319	M3833	LG6
chr3	164011	163923	M3833	LG6
chr3	3462494	3462581	M3833	LG6
chr3	8841788	8841876	M3833	LG6
chr3	15418649	15418561	M3833	LG6
chr3	22418944	22419032	M3833	LG6
chr3	1732888	1732801	M3833	LG6
chr3	3462742	3462829	M3833	LG6
chr3	3464006	3464093	M3833	LG6
chr3	10797537	10797624	M3833	LG6
chr3	11327952	11328039	M3833	LG6
chr3	18993122	18993209	M3833	LG6
chr3	20415548	20415464	M3833	LG6
chr3	10576255	10576341	M3833	LG6
chr3	20030665	20030580	M3833	LG6
chr3	10796020	10796108	M3833	LG6
chr3	13736620	13736708	M3833	LG6
chr3	1733074	1732987	M3833	LG6
chr3	8573560	8573653	M3833	LG6
chr3	10576549	10576636	M3833	LG6
chr3	12044806	12044893	M3833	LG6
chr3	12635045	12634958	M3833	LG6
chr3	6101596	6101685	M3833	LG6
chr3	8589550	8589461	M3833	LG6
chr3	10576076	10576162	M3833	LG6
chr3	18688645	18688553	M3833	LG6
chr3	18688912	18688820	M3833	LG6
chr3	12045062	12045150	M3833	LG6
chr3	4915383	4915297	M3833	LG6
chr3	15735166	15735253	M3833	LG6
chr3	15735402	15735489	M3833	LG6
chr3	19832150	19832060	M3833	LG6
chr3	3463758	3463845	M3833	LG6
chr3	3767070	3767158	M3833	LG6
chr3	21070971	21070886	M3833	LG6
chr3	24699695	24699605	M3833	LG6
chr3	2494667	2494596	M3833	LG6
chr3	22682431	22682499	M3833	LG6
chr3	6101859	6101945	M3833	LG6
chr3	17995607	17995695	M3834	LG6
chr3	17995867	17995960	M3834	LG6
chr3	24691346	24691432	M3834	LG6
chr3	24699163	24699071	M3834	LG6
chr3	10370704	10370792	M3834	LG6
chr3	10795757	10795845	M3834	LG6
chr3	15038005	15037917	M3834	LG6
chr3	9492271	9492364	M3834	LG6
chr3	15038270	15038183	M3834	LG6
chr3	18660025	18660112	M3834	LG6
chr3	13379153	13379245	M3834	LG6
chr3	14564967	14564875	M3834	LG6
chr3	17996141	17996231	M3834	LG6
chr3	9873954	9873866	M3834	LG6
chr3	11692665	11692753	M3834	LG6
chr3	18695049	18694961	M3834	LG6
chr3	24699425	24699337	M3834	LG6
chr3	16478282	16478369	M3834	LG6
chr3	13736882	13736974	M3834	LG6
chr3	20030408	20030319	M3834	LG6
chr3	164011	163923	M3834	LG6
chr3	3462494	3462581	M3834	LG6
chr3	8841788	8841876	M3834	LG6
chr3	15418649	15418561	M3834	LG6
chr3	22418944	22419032	M3834	LG6
chr3	1732888	1732801	M3834	LG6
chr3	3462742	3462829	M3834	LG6
chr3	3464006	3464093	M3834	LG6
chr3	10797537	10797624	M3834	LG6
chr3	11327952	11328039	M3834	LG6
chr3	18993122	18993209	M3834	LG6
chr3	20415548	20415464	M3834	LG6
chr3	10576255	10576341	M3834	LG6
chr3	20030665	20030580	M3834	LG6
chr3	10796020	10796108	M3834	LG6
chr3	13736620	13736708	M3834	LG6
chr3	1733074	1732987	M3834	LG6
chr3	8573560	8573653	M3834	LG6
chr3	10576549	10576636	M3834	LG6
chr3	12044806	12044893	M3834	LG6
chr3	12635045	12634958	M3834	LG6
chr3	6101596	6101685	M3834	LG6
chr3	8589550	8589461	M3834	LG6
chr3	10576076	10576162	M3834	LG6
chr3	18688645	18688553	M3834	LG6
chr3	18688912	18688820	M3834	LG6
chr3	12045062	12045150	M3834	LG6
chr3	4915383	4915297	M3834	LG6
chr3	15735166	15735253	M3834	LG6
chr3	15735402	15735489	M3834	LG6
chr3	19832150	19832060	M3834	LG6
chr3	3463758	3463845	M3834	LG6
chr3	3767070	3767158	M3834	LG6
chr3	21070971	21070886	M3834	LG6
chr3	24699695	24699605	M3834	LG6
chr3	2494667	2494596	M3834	LG6
chr3	22682431	22682499	M3834	LG6
chr3	6101859	6101945	M3834	LG6
chr3	19564975	19564885	M10868	LG6
chr3	19564975	19564885	M10869	LG6
chr3	17759445	17759537	M29408	LG7
chr3	17759445	17759537	M29409	LG7
chr3	14799530	14799442	M7238	LG7
chr3	17759127	17759220	M22830	LG7
chr3	601778	601685	M2130	LG4
chr3	4426252	4426160	M17827	LG8
chr3	570664	570573	M7017	LG8
chr3	174669	174734	M17790	LG8
chr3	8407717	8407627	M8863	LG8
chr3	4867725	4867818	M28961	LG8
chr3	4625429	4625336	M19733	LG8
chr3	4572760	4572672	M17829	LG8
chr3	7136501	7136587	M12204	LG8
chr3	4868116	4868024	M31616	LG8
chr3	4868116	4868024	M31617	LG8
chr3	4868116	4868024	M31618	LG8
chr3	4921538	4921446	M11512	LG8
chr3	5068654	5068561	M2688	LG1
chr3	5090722	5090815	M6819	LG8
chr3	5090722	5090815	M6820	LG8
chr3	4855227	4855318	M14229	LG8
chr3	4754774	4754681	M11829	LG8
chr3	4854963	4855056	M7382	LG8
chr3	4850295	4850388	M8166	LG8
chr3	5000875	5000783	M19950	LG8
chr3	4925416	4925322	M19966	LG8
chr3	4925416	4925322	M19967	LG8
chr3	4925151	4925058	M19968	LG8
chr3	4905152	4905238	M10847	LG8
chr3	4905152	4905238	M10848	LG8
chr3	4916577	4916669	M10879	LG8
chr3	4867103	4867194	M2592	LG2
chr3	4866796	4866864	M2591	LG2
chr3	4904899	4904992	M23260	LG8
chr3	5093318	5093229	M7077	LG8
chr3	5093318	5093229	M7078	LG8
chr3	5763730	5763637	M11791	LG8
chr3	5763730	5763637	M11792	LG8
chr3	5763730	5763637	M11794	LG8
chr3	5763730	5763637	M11793	LG8
chr3	5761338	5761427	M15334	LG8
chr3	5761338	5761427	M15335	LG8
chr3	5761338	5761427	M15333	LG8
chr3	5731186	5731094	M56	LG1
chr3	5731347	5731254	M55	LG1
chr3	5731186	5731094	M57	LG1
chr3	5731186	5731094	M58	LG1
chr3	5677204	5677121	M15485	LG8
chr3	5677204	5677121	M15486	LG8
chr3	5677204	5677121	M15483	LG8
chr3	5677204	5677121	M15484	LG8
chr3	2579780	2579705	M23196	LG8
chr3	5677116	5677023	M13103	LG8
chr3	5676923	5676830	M13105	LG8
chr3	5677116	5677023	M13104	LG8
chr3	5737382	5737475	M8509	LG8
chr3	7148314	7148223	M3402	LG8
chr3	7148314	7148223	M3403	LG3
chr3	5717910	5717817	M12860	LG8
chr3	5717910	5717817	M12861	LG8
chr3	7113533	7113440	M12074	LG8
chr3	5692217	5692124	M19482	LG8
chr3	6845664	6845737	M3125	LG3
chr3	5905814	5905725	M15244	LG8
chr3	1892639	1892548	M6637	LG8
chr3	7589135	7589051	M22098	LG8
chr3	3732814	3732721	M2899	LG2
chr3	3732814	3732721	M2900	LG2
chr3	3732814	3732721	M2901	LG5
chr3	898338	898266	M8013	LG8
chr3	5950434	5950364	M9389	LG8
chr3	6741151	6741242	M14975	LG8
chr3	6300926	6301017	M13699	LG8
chr3	5732125	5732218	M16495	LG8
chr3	6254988	6254915	M1696	LG10
chr3	6730916	6730823	M21453	LG8
chr3	6730672	6730581	M21454	LG8
chr3	6732185	6732093	M17480	LG8
chr3	5718225	5718132	M6099	LG8
chr3	610688	610778	M23375	LG8
chr3	2784509	2784602	M4590	LG8
chr3	2199685	2199592	M335	LG1
chr3	7546795	7546700	M16948	LG8
chr3	2059661	2059750	M5240	LG8
chr3	2059480	2059574	M5239	LG8
chr3	2039006	2039097	M9765	LG8
chr3	8364571	8364653	M8698	LG8
chr3	3671584	3671524	M22674	LG8
chr3	3732814	3732721	M2898	LG2
chr3	3771302	3771379	M14686	LG8
chr3	3771302	3771379	M14685	LG8
chr3	3771302	3771379	M14684	LG8
chr3	8866083	8866167	M20406	LG8
chr3	3703595	3703688	M4603	LG8
chr3	3768638	3768545	M19024	LG8
chr3	3749988	3750078	M18583	LG8
chr3	942485	942394	M18601	LG8
chr3	1051992	1052060	M15962	LG8
chr3	3732379	3732471	M12967	LG8
chr3	3732379	3732471	M12968	LG8
chr3	3732188	3732279	M12966	LG8
chr3	3797334	3797425	M19490	LG8
chr3	963553	963646	M16729	LG8
chr3	3785497	3785583	M1843	LG10
chr3	3936078	3935985	M5877	LG8
chr3	3753007	3752919	M16732	LG8
chr3	3752797	3752704	M16733	LG8
chr3	3923476	3923569	M3455	LG8
chr3	3923476	3923569	M3456	LG8
chr3	3258575	3258484	M4692	LG8
chr3	3263313	3263222	M4692	LG8
chr3	3313644	3313737	M1025	LG10
chr3	956091	955998	M19244	LG8
chr3	8514936	8515029	M20228	LG8
chr3	3786120	3786027	M19483	LG8
chr3	3741550	3741642	M17641	LG8
chr3	8546823	8546740	M20654	LG8
chr3	8510851	8510944	M1974	LG10
chr3	8514936	8515029	M1974	LG10
chr3	8510851	8510944	M1975	LG10
chr3	8514936	8515029	M1975	LG10
chr3	8510851	8510944	M1976	LG1
chr3	8514936	8515029	M1976	LG1
chr3	8515172	8515261	M20229	LG8
chr3	8515172	8515261	M20230	LG8
chr3	8540259	8540170	M11876	LG8
chr3	8540259	8540170	M11875	LG8
chr3	9171189	9171098	M9424	LG8
chr3	9171189	9171098	M9425	LG8
chr3	8551041	8550948	M14741	LG8
chr3	8511026	8511119	M1977	LG11
chr3	8511026	8511119	M1978	LG1
chr3	8511026	8511119	M1979	LG2
chr3	9381709	9381801	M25132	LG8
chr3	9686854	9686945	M768	LG11
chr3	9686854	9686945	M770	LG1
chr3	9686854	9686945	M769	LG10
chr3	9794848	9794754	M8946	LG8
chr3	3741550	3741642	M17640	LG8
chr3	8764152	8764059	M15318	LG8
chr3	9150339	9150429	M12466	LG8
chr3	9150339	9150429	M12464	LG8
chr3	9150339	9150429	M12465	LG8
chr3	9150339	9150429	M12467	LG8
chr3	8788010	8788102	M1788	LG1
chr3	9183118	9183210	M16630	LG8
chr3	9183118	9183210	M16631	LG8
chr3	9182515	9182596	M510	LG4
chr3	9158255	9158172	M18361	LG8
chr3	9835548	9835460	M2337	LG10
chr3	8859656	8859572	M1763	LG1
chr3	9378706	9378791	M4136	LG8
chr3	9258977	9258884	M17088	LG8
chr3	9260551	9260644	M10588	LG8
chr3	9260833	9260926	M10589	LG8
chr3	9680080	9679990	M9951	LG8
chr3	9381129	9381036	M10723	LG8
chr3	9381129	9381036	M10722	LG8
chr3	9386192	9386099	M11190	LG8
chr3	9386342	9386251	M11189	LG8
chr3	9386192	9386099	M11191	LG8
chr3	9386342	9386251	M11188	LG8
chr3	9390135	9390042	M6283	LG8
chr3	9390135	9390042	M6284	LG8
chr3	8970158	8970066	M20791	LG8
chr3	9194141	9194233	M22573	LG8
chr3	9743650	9743569	M22458	LG8
chr3	9743650	9743569	M22457	LG8
chr3	9043668	9043761	M14610	LG8
chr3	13093363	13093456	M3976	LG8
chr3	13093497	13093593	M3977	LG8
chr3	13093363	13093456	M3975	LG8
chr3	13093497	13093593	M3978	LG8
chr3	3843998	3843907	M16437	LG8
chr3	3843660	3843569	M11577	LG8
chr3	3849464	3849371	M20206	LG8
chr3	9671621	9671714	M16496	LG8
chr3	9671621	9671714	M16497	LG8
chr3	9260925	9260994	M7274	LG8
chr3	13268133	13268222	M19722	LG8
chr3	13268133	13268222	M19719	LG8
chr3	13268133	13268222	M19721	LG8
chr3	13268133	13268222	M19720	LG8
chr3	12991451	12991540	M7595	LG8
chr3	13184581	13184488	M17576	LG8
chr3	19118860	19118777	M5894	LG8
chr3	21137432	21137515	M5894	LG8
chr3	13062807	13062900	M23296	LG8
chr3	8860285	8860192	M22068	LG8
chr3	3994876	3994949	M17925	LG8
chr3	3994876	3994949	M17926	LG8
chr3	9200910	9200822	M24936	LG8
chr3	13035825	13035759	M20310	LG8
chr3	13280478	13280392	M10921	LG8
chr3	13210484	13210568	M49	LG1
chr3	13210484	13210568	M48	LG1
chr3	12991065	12991158	M1526	LG1
chr3	12991065	12991158	M1527	LG2
chr3	12977373	12977280	M14893	LG8
chr3	13136849	13136762	M107	LG1
chr3	11209402	11209309	M15519	LG8
chr3	11180093	11180004	M589	LG1
chr3	13047213	13047304	M14154	LG8
chr3	13186412	13186501	M17895	LG8
[truncated: 3,617 more rows]
