# Supplementary material for: A High Density Genetic Map Derived from RAD Sequencing and Its Application in QTL Analysis of Yield-Related Traits in Vigna unguiculata
Source: Front Plant Sci. 2017 Sep 7;8:1544. doi: 10.3389/fpls.2017.01544 (PMC5594218; doi:10.3389/fpls.2017.01544)
Supplement: Supplementary File 6 — Summary of candidate genes for yield-related QTL in cowpea. [file DataSheet6.XLS]

## Sheet: Summary of QTL locus tags
Summary of tags located in the regions of yielde-related QTLs
Trait	QTL code	Linkage group	QTL locus		Marker of SNP locus	sequences of SNP tag
pod length	Qcpl-1	LG4	56.1 cM		M13866	AAGAAGATTGGGTCTCTGTTTTCTTGTTTTTACGCAGGTGAGCAACGAAGACAAAACAAGAAATAGGATGGTGTTGTATGGTAGCCATTATTCG
					M26550	CGATGATTTTACAATGGGAGTGCTACGGGTGTTGAATGTAGCTCCCACCCAGCTGCATCCTAATAGTTGGGCGTCCCTTCAGGCGTTCCGACTG
					M26551	CGATGATTTTACAATGGGAGTGCTACGGGTGTTGAATGTAGCTCCCACCCAGCTGCATCCTAATAGTTGGGCGTCCCTTCAGGCGTTCCGACTG
pod length	Qcpl-2	LG6	96.3 cM		M15574	CGATTTTTAATAAAAAAGGAACTAAGTTATGGAAAGACTTATGGATATCAATTATTTGGAACATATGGAACCATTGAAATAAGATTGTATTTAG
					M15575	CGATTTTTAATAAAAAAGGAACTAAGTTATGGAAAGACTTATGGATATCAATTATTTGGAACATATGGAACCATTGAAATAAGATTGTATTTAG
					M19631	GCCGACTTCATGGGCTAGGAAAAGGTCGGCGAGGATGGCTTCGTATTCGGCTTGGTTATTTGACGTTTTGAAAGCAAAATGAAGGGATTTTTCG
					M19630	GCCGACTTCATGGGCTAGGAAAAGGTCGGCGAGGATGGCTTCGTATTCGGCTTGGTTATTTGACGTTTTGAAAGCAAAATGAAGGGATTTTTCG
					M8571	ATAAGAACGCCATAAATTAATTCAAATTAATTGAGAAGTTACATTAATTGATTTGAAAATTTACAACAGTTATCAATTGAACAATAATCTTTCG
					M8707	GACTAATCCATAAACATTGCCATTGTACCGCACCTAGTCGGCCTAGACGAAAGACGGTGGACGCTTATCACCCTTTACTGACATAACTATATCG
					M10727	ACATAGACCTAAATTAATTATCTATTTTGTGACAAAGTTGAAGGGTGAAGGAAGCTCGTCACATACTCTCTCGCACAAGCCGCGTCCCTCATCG
					M10728	ACATAGACCTAAATTAATTATCTATTTTGTGACAAAGTTGAAGGGTGAAGGAAGCTCGTCACATACTCTCTCGCACAAGCCGCGTCCCTCATCG
					M19612	CGACGCCTGTTTATGGTGGGGTTCCTCCTATGCACTTCAGGTCTAGGTTCTTCAACCTGTGAAGGTGGTCGTTCATGTTCCTCATCAGGTTCAT
					M16235	CGAACTCCCCGGGAGCGAGAGACGAAGATTCAATCGGCGGCAATGGATGACGAGACGGAGGCGACAAAAACCGATGGACGGCGGCGACAGTTGA
					M16236	GCGCAGAGGAGATTTGAGAAGATGATGAATAGTGAAAGGGTTTCGCGATTTGGAAATTTAACAAGCTTTATGGCCTCGGTTCAATTAATAATCG
					M14273	ACCGGCTAGTTGGTCGCACTTCTACACAGCTGATGGTAACACTAAATTTCCGTTTTTCTGGATCGGCAATCCTTGGAGATATAAGGTGATATCG
					M17580	TGACTTAGACATTACCTAATACTTAAATCAAACAATGATCTACATGTTATTCCAAATTTGTGATCTTAAATCCGTACAAGTATTATCATTTTCG
					M15222	CGAAATGCAACTTGGGAGGGACCTACCTGTCAGGAGATTATGCGGAGTATAATGGAGTTACAGCGACAGAATGAGGAGATAAAACTAAAGGCAG
					M9165	ACGAGCTATTATTTTGAGCGAGAGTCTATCTCGCTCAGGTGAGGAGATCTCGCCTAAGCGAGAGGACGCGCAAGCCACTGTTCTGCTCTTCTCG
					M9166	ACGAGCTATTATTTTGAGCGAGAGTCTATCTCGCTCAGGTGAGGAGATCTCGCCTAAGCGAGAGGACGCGCAAGCCACTGTTCTGCTCTTCTCG
					M9164	ACGAGCTATTATTTTGAGCGAGAGTCTATCTCGCTCAGGTGAGGAGATCTCGCCTAAGCGAGAGGACGCGCAAGCCACTGTTCTGCTCTTCTCG
					M23566	CGATCATGACAACTTTTATCACAATTACATAAAAGATGCATGACTTCAAGTACTTGACTCAATGCATAAATTTTCCATATTTCAATCTAGAATA
					M23565	CGATCATGACAACTTTTATCACAATTACATAAAAGATGCATGACTTCAAGTACTTGACTCAATGCATAAATTTTCCATATTTCAATCTAGAATA
					M30125	CGATGTGAATAAGGACGTTGTTGACGGAAAGTTGGTGAAGGAGGACGAGAGCAATGCAGATGAGGAGGTGGAGGAGAAGGCGGTAGAGGAGGAG
					M15258	CGAGTTTCTTTATACATTATTGGTCTTTCAACTCTATTTTGTGCCTGTGATGATTAAATGATGTTTGGAATGAGATGAATATGTGTTGTGCGAT
					M4710	CGATGTGGATTTCAAAATGTTAATTTTCCCCCAAAATAATAAGACAAAAATGCTAAAAAGAAACAAAAATATTTGTTTTTATTTTTTGGGCCCG
					M4781	CGAGGAAAGACAGGGAGCGAAAGGGATATGAGTATAGAGTGATTAAGATACCTTACCTATGAAGTAAAAGAAGAAAGAGATAAGTAAGCGGGAG
					M4782	CGAGGAAAGACAGGGAGCGAAAGGGATATGAGTATAGAGTGATTAAGATACCTTACCTATGAAGTAAAAGAAGAAAGAGATAAGTAAGCGGGAG
					M20276	CGAAACAAAAGGTAAAAGTTTTCTTTAACATAAATTCTACTTACCACAATTTACTTATTTTTCCACTTTGTAGTTGCATCGTTAAATACCAAGA
					M9901	CGAGTAGAGGAACCCTAAACACTCCACATACAATCCATAACACCAAATATGCTTATCCAGTCATAATCACTTGATTGAATCACAGTCCAACACA
					M9902	CGAGTAGAGGAACCCTAAACACTCCACATACAATCCATAACACCAAATATGCTTATCCAGTCATAATCACTTGATTGAATCACAGTCCAACACA
					M15397	AGAGCACTAAGAGAGTTTTATTTTTTGCAATGGTCATTGAAATAATTTATTATTATAAATGATAATCAATTATCTCAGTGAAAAATGATTTTCG
					M14021	CGACAATCTGGAATAGTGGCTATTCGCACTAGCTCGCTTAGGCGAGGTCTCCTTGCTTAAGTGAGGCATTCTCTCGCACAAAACAACGATGGCC
					M14022	CGACAATCTGGAATAGTGGCTATTCGCACTAGCTCGCTTAGGCGAGGTCTCCTTGCTTAAGTGAGGCATTCTCTCGCACAAAACAACGATGGCC
					M14023	TACAACACCAAACAAAATCAAAAATAGGCCAAAAGTCAATTAAAATACAAAGCCCTAACTTCCCTTACCTGGAAAGTGTTAGCTAAGGGCTTCG
					M14024	TACAACACCAAACAAAATCAAAAATAGGCCAAAAGTCAATTAAAATACAAAGCCCTAACTTCCCTTACCTGGAAAGTGTTAGCTAAGGGCTTCG
					M9903	TTGTTTTATGCTTATTTTTCCTATAATTAAATAAGTTAATAAGAAACATTTGTGGTGGAGGAAAACAAGTAAGAACACAAGGGAGCATGATTCG
					M1620	CGAACACCCTTAGCACACAATAGTGCACATAAACATCCCATACATACACAAATATAAGGAGCAATTAACCCTGAAGTAACCGGCATTCATAGCA
					M16199	CGAAAGATTAAACCATACAAGTAGCAACCAACGCAAACACAGACCAAAACGACTGGAAACAAAGAACTCTAACTTTCCGTACCTGGAAAAACTT
					M16319	CCATTCGGCCTCAAAAACGCCGGAGCAACCTACCAACAATTGATGGACAAAGTCTTTAGTCATCTGATGGGCAAATGCGTTGAAGTATACATCG
					M18607	CGAACCCAAGAAAGATGATGAGCGGGATATGAGAGAAAAACCGCTAAGAGGGGTAATCAATTATATTTCAGGAGGCTTTGCAGGAGGTGGAGTG
					M15482	AAGATGCAACAGGAGCTGGCTGACTTGAAGAAGCGTAGTGCTGATGAGATGGAAGCACTACGACCGGAAAATTCTCGCCTAAGGCGAAATATCG
pod length	Qcpl-3	LG9	57.9 cM		M8990	TCCTCTGCCTATGCATTTTCTCTTGGCACCCTCAAAAATTTATCTCCATTCACATTTGGCATTGCTAGAGAATCATAAAAAATCTCCAAACTCG
					M1565	CGATGTTACGTTGTCCAATTAAATTTAATTTGATAAATTTAAAATATACTTTTTAATCATACATTGATATATACATATTTTTTAAATGATTGTT
					M14663	CGAAATATGTGGATTTAGTCCTTTTAATCAAATTTTATTAAGTTTATTTGACATTTTAAGCGTGTTTCATAATAGTATTTGACTTAACATTAAA
					M7401	CGAAGACATCGGAGACAAGAGATTCACCTATATGGGGGGAAGAAGAGTGGGTGGTTGTGGGAGATGGCTTCTTGGCATCTTGCAGTTTCTCTTT
pod length	Qcpl-4	LG11	74.5 cM		M14518	CGAGCTTAAACCTTCTCATAAGTTCTTTTTAAATCTATTGTAATAAATTTCTCAATCAAAACTATAGTTAAACTCTGATTTAATTATGTCTTTG
					M2836	CGATATTTATAAAATTAAAAGAAGAAAAATAAATTTGTATTTTGACGAAAATGAAATGTATCCTGTTTGGGTTTTAACAATTTAAAAGTGCGAT
thousand-grain weight	Qctgw-1	LG4	128.9 cM		M13138	CGACAATAATCACCTTATTGATGTGAATATACGAAGATATATGTGTAAAGGTATCTCTTGTGGTTGAGTCGCCAATAGTATGGACAGTTGAGAG
					M18534	TTTTTTTTTTGACATCACATGATGAAACCATTAAAACTGAAAGGTTGTTGTGAAGTGGAGTCTCTAAAATGTTTTTATCGGAACTTTTTACTCG
					M20998	CAGCCGTAGGTGAAGCTTCTACTTGAGTGGGCGAGACTCTGCGGATTCCTTCTGATGATGAAGAAACTGTTTCGGAATCTGGTCTCAAGCGTCG
					M11258	TTGTAGTTTAAAAGTTGTAGACATCTTGTAATATCCATTTTTCTTTACATTGTTTAGCTTGTTGCTAAACTAGTTAAGTGAAGCAATGTATTCG
thousand-grain weight	Qctgw-2	LG7	77.4 cM		M26271	CGACCATACCAACCTGAGGGTCATCGTCATTAGAGTGCACAGGTACTGAAGTCGCACCATTTTCTTGCATGGTGGAATTATTACGGGACTTGCG
					M26270	CGACCATACCAACCTGAGGGTCATCGTCATTAGAGTGCACAGGTACTGAAGTCGCACCATTTTCTTGCATGGTGGAATTATTACGGGACTTGCG
					M30603	CGAGTTGAAACTTCCAGCGGAACTCTCAAAATCAGAATTCCGGTAAAGGTTACACATTTTTTCTTATCATGTAATCTTTATCAGGTTCTTCTTT
					M27175	CGATTATCGTGAGTGTATTTTCACTGCCTTAGTGTAATACTCACAGCTAATCCATTAGTTAAACAGCTAGCCATTCATGTTTGCACAAGCAAGA
					M17026	AACTCTTCCAGCCTTGAACAATAGTTCAACTTCAAGATTAGCAAGTTATAGAGCAAACATGTTGATTCGGGTAATTTTTGTATCCCAGTTCTCG
					M17025	CGATAAAAACCGGACTGAGTACTTGAAGATTCTTCAACTCTCCAAAATGCATTGGCATCTTTGTTACTTTTGTATTTTCAAATTCAATACAATG
					M14155	TTAATTCGCATTTATTACAGCAGTTACGATTATCTACCGATCGGTCTTAACTGACTTAAGTATCTCGGAACCTTTTAGACAGGTACACCGATCG
					M31901	CGAAAGTCATCCAAGTTCATCCCATGCTGAAATCTGGCCTCGTTGGCCCCGAGAAAAAATCTGTCAAATTCTATGGTGTCAGTCCTATGGACAC
					M15054	TTATCATACTCAATTGAAAGCTAATTAATAACAAACCAGACAATCGGAACAGAAAAGTTGTTTGTTGCACGAAAATAAATTGAGAGAGAAGTCG
thousand-grain weight	Qctgw-3	LG10	4.4 cM		M15855	CGACACGACTTAGCTCATGATCAGTAATAATTTTCTGACCTACCGATTTTCTTAAATTTTAGGCAAATTTAACTTTTATGATAATTATTTTCAC
					M3589	CGAAGACTTGTTTCTTCATATAAAAAACTATACACAACCTTTTGCGTATCATCAAAAGTTTTTATTCTAATTTTGCACCTTTATTTTCATAAAA
thousand-grain weight	Qctgw-4	LG11	75.6 cM		M6647	CGAATTAAAAGAGTTATTTGCTATGATGAATACCAAACGCAACTCCAATGAGGAGCATCATCTATAACCATTCAATTTAGAAAAAAAAAAAAAA
					M6464	CGATATCCTTCTCTTCGTGAAACCGTCTTCTCCGGCTAAATGACTTGCGCTTCTCTTCCCTATCCTTGAGCTCCTGTACCATCCTGTCAACCTT
grain number per pod	Qcgn-1	LG5	59.8 cM		M20498	CGAGAAGAGTTCTTTTAAGTTCAATCAATCAATTTTTCAGTTTTATTAAGTTGATTTTTTACTCTCTTTTAACCTGTTTTTTTTTTTTTCATGT
					M17573	ACTGGAACGATATATTAACCTTGTTAGAATTCACATACAATAATAGCTATCCTGCTAGTATTGGAATGACACCTTACGAAGCGTTATATGGTCG
					M17574	ACTGGAACGATATATTAACCTTGTTAGAATTCACATACAATAATAGCTATCCTGCTAGTATTGGAATGACACCTTACGAAGCGTTATATGGTCG
					M17575	ACTGGAACGATATATTAACCTTGTTAGAATTCACATACAATAATAGCTATCCTGCTAGTATTGGAATGACACCTTACGAAGCGTTATATGGTCG
					M32153	CGATGAAGGGGTGACGGCGTCTGGGCTGGTGGGGAGGGAGCAGGTGAGGTGGGATGGGTTGAGTGATCATAGCGGGGAAGGTGGAGGTAAGGTT
grain number per pod	Qcgn-2	LG11	48.5 cM		M14670	CGAAACTTTATATTAATTTTGTCATTCATCTCTAGAAATGCGTGGATTTAGTCCTTCTTACTAGATTTTGTTAAGTTTATTTGATATTTTAAAC
					M14671	CGAAACTTTATATTAATTTTGTCATTCATCTCTAGAAATGCGTGGATTTAGTCCTTCTTACTAGATTTTGTTAAGTTTATTTGATATTTTAAAC
					M14672	CGAAACTTTATATTAATTTTGTCATTCATCTCTAGAAATGCGTGGATTTAGTCCTTCTTACTAGATTTTGTTAAGTTTATTTGATATTTTAAAC
					M30093	CGAGTGTTGATAGTGAAACTGCTGCATCTAAGACTTACATTGTGGTAGAAAATTTATTTATCTACTTGGTTAATTGATAGGATGAGTTGAGAGA
carpopodium length	Qcfbl-1	LG10	68.2 cM		M22237	TATTAATTTTATTGTTAAAAGAGATAAAATCAAAATATTAAGCTTTCTTATTATTAGTTATAAATTTTGTTTACTATTTTCATTTAACTTTTCG
					M23124	CGATGTAAATGTAGGGTAACTAAGGGACCGACCAAATTCCAGAAAGCCACAATCATCTCAGTTGAACCGATGCATATGATTATCATATAATAAA
					M3047	CGAGACCTATTTTGGTTAGTGATTGAGTAGGAGTTCACTGATTGTAATTGGTTTATTTTCAATGAGATTTTGGCTTGAGCTTTTTGTGCAATCC

## Sheet: Summary of homology domain
Summary of candidate genes for yield-related QTLs in cowpea
Trait	QTL code	Linkage group	QTL locus	Marker of SNP locus	Homology domain by BLAST
thousand-grain weight	Qctgw-1	LG4	128.9 cM	M11258	|XM_014635072.1| PREDICTED: Vigna radiata var. radiata probable kinetochore protein SPC25 (LOC106753278), transcript variant X2, Mrna
thousand-grain weight	Qctgw-2	LG7	77.4 cM	M17025	|XM_014635980.1|PREDICTED: Vigna radiata var. radiata putative disease resistance protein At3g14460 (LOC106754009), mRNA
				M17026	|XM_007151255.1|Phaseolus vulgaris hypothetical protein (PHAVU_004G036200g) mRNA, partial cds
				M26270	|XM_014656373.1| PREDICTED: Vigna radiata var. radiata E3 ubiquitin protein ligase DRIP2-like (LOC106770573), mRNA
				M26271	|XM_014656373.1| PREDICTED: Vigna radiata var. radiata E3 ubiquitin protein ligase DRIP2-like (LOC106770573), mRNA
thousand-grain weight	Qctgw-4	LG11	75.6 cM	M6464	|XM_014656654.1| PREDICTED: Vigna radiata var. radiata pre-mRNA-splicing factor syf2 (LOC106770835), transcript variant X2, mRNA
pod length	Qcpl-2	LG6	96.3 cM	M4781	|AP012599.1| Vigna angularis mitochondrial DNA, complete sequence
				M4782	|AP012599.1| Vigna angularis mitochondrial DNA, complete sequence
