# Supplementary material for: A High Density Genetic Map Derived from RAD Sequencing and Its Application in QTL Analysis of Yield-Related Traits in Vigna unguiculata
Source: Front Plant Sci. 2017 Sep 7;8:1544. doi: 10.3389/fpls.2017.01544 (PMC5594218; doi:10.3389/fpls.2017.01544)
Supplement: Supplementary File 7 — Phenotypic data of all the 170 samples of cowpea. [file DataSheet7.xls]

## Sheet: raw phenotypic data 
Phenotypic data of all the 170 samples of cowpea( F2:3 population)
Code	PL (pod length)	CL(carpopodium length)	GN (Grain number per pod)	TGW (Thousand grain weight)
1-1	37.6875	24	19.667	168.305
1-2	41.9	40.26	18.6	166.528
1-3	44.9667	35.44	\	154.225
2-1	49.275	32.32	19	204.559
2-2	50.65	35.74	17	149.6
2-3	46.9571	40.18	16.8	171.122
3-2	60.1167	29.04	12	161.316
3-3	33.1714	30.5	17.6	123.828
3-4	33.9286	30.5	17.358	127.931
4-1	50.1375	28.1	20.2	168.99
4-2	34.8429	28.48	16.6	188.684
4-3	54.575	44.45	19.2	140.594
4-4	29	32.44	13.6	156.421
5-2	47.925	33.75	20.4	149.277
6-1	42.875	29.375	21.6	172.093
6-4	30.2125	30.575	16.6	157.798
7-1	40.1667	30	11.8	148.525
7-2	40.0833	\	\	\
7-3	43.86	36.12	17.2	159.885
8-1	42.8875	30.3571	17.2	162.651
8-2	33.75	35.1667	16.6	147.692
9-1	52.75	23.2	18.8	185
9-3	49.4286	34	17.2	203.75
10-2	45.5	32.6	17.6	153.143
10-3	31.5	34.8	19.8	141.667
10-4	47.5	33.7143	18.4	135.699
11-3	35.5	30	18	140.541
12-1	39.875	26.4	18	148.462
12-2	32	31.8	18	151.471
12-3	38.6667	31.25	23	174.792
12-4	37.7	35.9	18.4	148.878
13-2	39.5	25.2	12.4	195.227
13-3	31.75	33.1667	19.8	132.843
14-1	31.25	31.2	15.6	135.684
15-2	35.8571	34.6	17.6	161.828
16-3	44.1429	23.8	18.8	145.481
17-2	47.5714	48	16.5	167.656
17-3	34	26.6	15.8	163.75
18-1	36.8333	25.1667	16.4	170.366
18-2	40.25	22.6667	17.2	132.178
18-3	34.625	38.3333	18.6	157.143
19-1	30.5	23.8571	14.6	143.582
19-3	47.6	32.1667	14.4	194.881
20-1	34.375	29.8	16.8	158.095
22-1	45.8333	19.5	15.667	204.839
22-3	33.1667	25	17.429	153.407
23-2	46	27.6667	16.2	127.4
23-3	37.375	25.8333	16.8	167.524
24-2	29.8333	25.75	15.5	153.871
24-3	36.3333	26.6	15	142.212
25-1	42.125	23.2	15.5	177.121
25-3	40.5	24.8	20.8	162.347
26-1	53.1667	31.8	19.8	210.857
26-2	55	29.8	19	163.962
27-1	35.1667	23.8	16.6	176.25
27-3	29.625	27.4	15.6	145.222
28-1	42.25	26.8	15.25	192.188
28-2	45.625	24	20.2	177.614
28-3	37.8	25.6	14.6	186.098
29-2	45	27.1667	15.75	231.373
29-3	36.875	35.2	17.8	142.87
29-4	49.75	35	19.2	197.971
31-1	41.875	29	21	169.263
31-2	40	37.4	19.2	153.413
31-3	36.3333	24.4	16.8	135.275
31-4	35.75	28.4	15.4	153.729
32-2	48	29.1667	13.2	174.394
33-1	37.375	26.2	14.8	146.667
33-2	49.4	34.8	16	147.234
34-1	37.25	35.4	18.571	149.121
34-2	39.125	29.5	17.75	178.021
34-3	44.1667	32.8	17.6	157.849
35-1	43.5	31.4	17.429	175.244
35-2	54.125	31.6	17.429	169.904
35-4	32.25	26.5	15.692	134.896
36-2	42.75	22.4	14	175.93
36-3	39.625	28	17.667	136.979
36-4	50.1667	23.6	20	213.763
37-1	45.625	30.8333	15.333	215.658
37-2	47.2	28	14.125	157.368
37-3	33.7143	28.1667	17.8	130.171
38-1	45	21.2	20	172
38-4	34.1667	28	17.4	136.854
39-1	31	21.25	15.75	166.825
39-2	41	30.6	18.714	147.5
39-3	42	28	17.667	175.588
40-1	40.5714	25.4	18	150.51
40-2	38.375	31.6	17.2	150.345
40-3	45.6	37.6	18	186.667
40-4	37.5	29.6	20	159.839
41-1	38.25	27.2	13	166.211
41-3	42.875	22.75	21.333	190.323
42-2	35.5833	30	19	198.095
42-3	46	33.2	19	178.041
43-1	47.1667	36.5	17.2	176.216
43-2	28.1667	28.8333	11.667	160.857
43-2	28.1667	28.8333	11.667	160.857
44-1	35.75	28.1429	18	190.263
44-2	57.625	26.3333	16.8333	167.041
44-3	38.125	26.1667	18.556	192.676
45-1	49.125	32	17.5	193.448
45-2	31.7143	33.1667	15.857	148.889
46-1	40	32.3333	17.8	150.748
46-2	26.3333	29.3333	16.615	142.099
46-3	34.5	30.5	19.2	142.299
47-1	36.8	30	16.5	184.706
47-2	51.6667	28.4286	15	149.423
47-3	34.75	26.6	17.8	136.983
48-1	30.5	34.1667	17.875	121.288
48-3	44.6667	29.1429	16.667	152
49-3	44.1667	33.5	12.25	197.727
52-2	53.75	22.6667	21	159.135
53-2	37.2857	29.1429	18.6	148.072
54-2	31.75	29.2857	15.286	164.667
55-1	36.875	35.8571	18.333	147.467
55-3	47.125	34.3333	15.75	135.393
56-1	35.125	21.5	17.2	155
56-2	31.875	33	16.8	128.614
56-3	46.9286	23.3333	15.2	153.247
57-1	45.25	27.25	17.6	178.78
58-1	34.875	23.6667	17.167	131.515
58-2	32.75	25.1667	17.2	135
58-3	37.4286	27.3333	18	152.317
58-4	32.125	34.1667	16.75	\
59-1	40.5	29.5	16.8	198.906
60-2	34.375	29.5	18.5	141.685
60-3	33.5	32.3333	18.8	134.688
61-1	41	21	21.5	170
64-3	54.25	18	15.5	147.419
65-1	44	23.3333	16	141.364
65-3	36	19.6	18	180
67-3	35.75	28.5714	16.667	142.762
69-2	27.3333	42.375	18.4	173.649
70-1	32.25	28.8	15.333	127.604
74-2	38.875	32.1667	17.4	151.852
75-1	44.5	27.6	18.6	132.449
75-2	39.1667	28.8333	18.4	280
75-3	30.5	24.5	15.4	134.059
76-1	45.1667	24.2	19.8	164.247
77-1	33.5	21.4	16.5	144.272
79-1	36.6	28	18.333	148.763
80-2	33.4	18.2	15	164.407
82-1	39.875	26.6667	17.8	251.111
83-2	34.8571	28.5	17.8	169.394
85-1	38.5	30.7143	17.333	175.714
85-2	37.8333	32	20.667	204.667
89-2	34.5	28.2857	15.8	181.757
89-3	46.5	29.5	18	198.267
90-2	38	38.8	17.833	151.25
91-3	41.5714	29.8	19.2	125.615
92-1	43.25	29.4	15	187.342
94-3	41.375	28.8	14	201.356
96-1	42.125	36.5	21.6	157.176
96-2	34	29.8333	20.2	156.129
96-3	34.125	35.8	20	146.893
97-3	42.625	37.5	15.75	171.446
98-1	48.2857	34	18.8	203.836
98-3	37.375	33.6667	15.857	152.135
103-1	30.6	33.8571	16.2	136.17
108-2	43.25	27.4	20.2	214.127
109-2	41.75	19	19.333	165.843
110-3	30.75	28	17.167	132.4
110-4	51.125	38.1667	20	188.667
112-1	54.2857	22.2	17.4	213.03
114-3	32.125	31	20.333	157.089
116-1	52.25	34.1667	15	187.097
117-1	40.75	36.1667	18.2	148.605
119-2	36.5714	28	19.2	154.286
A111(L)	22.75	32.4375	16	121.985
A147	79.875	28.4375	20.5	167.642

## Sheet: Summary of phenotypic data
Summary of phenotypic data of all the 170 samples of V. unguiculata
		V. unguiculata ssp. unguiculata	V. unguiculata ssp. sesquipedalis	F2:3 population
Trait	Units	Mean	Mean	Mean
PL (pod length)	cm	22.75	79.875	40.0983
FB (fruit basal length)	cm	32.4375	28.4375	29.5821
NB (Number of branches)	count	8	6	4.83333
GN (Grain number per pod)	g	16	20.5	17.3359
TGW (Thousand grain weight)	g	121.985	167.642	162.606
SL (Seed length)	mm	12.2157	15.518	14.9672
